# Supplementary material for: Analysis of GWAS-nominated loci for lung cancer and COPD revealed a new asthma locus
Source: BMC Pulm Med. 2022 Apr 23;22:155. doi: 10.1186/s12890-022-01890-7 (PMC9034599; doi:10.1186/s12890-022-01890-7)
Supplement: Supplementary file 1 — Additional file 1: Table S1. Loci associated with lung cancer (LC) in GWAS performed in Caucasian cohorts. Table S2. Loci associated with chronic obstructive pulmonary disease in GWAS performed in Caucasian cohorts. Table S3. Association results for the chronic obstructive pulmonary disease loci in the Saguenay–Lac-Saint-Jean asthma familial cohort for genetic variants forming an haplotypic block with significant variants of the 2p24.3 locus in the combined analysis. Table S4. Associations with p < 0.05 for the lung cancer loci in the Saguenay–Lac-Saint-Jean asthma familial cohort, replication in two other cohorts and expression quantitative trait loci analyses in two immune cell types. Table S5. Associations with p < 0.05 for the chronic obstructive pulmonary disease loci in the Saguenay–Lac-Saint-Jean asthma familial cohort (SLSJ cohort), replication in another cohort and expression quantitative trait loci analyses in two immune cell types. Additional files with all GWAS loci identified in the literature for the lung cancer and chronic obstructive pulmonary diseases publications in the GWAS Catalogue, complete description of the 2p24.3 haplotype block and all significant associations found in the SLSJ cohort as well as eQTLs. [file 12890_2022_1890_MOESM1_ESM.xlsx]

## Sheet: TableS1
Table S1. Loci associated with lung cancer in GWAS performed in Caucasian cohorts
			200 kb regions to analyse		Reference
CHR	SNP*	Position†	Start	End	First author	PMID ID
3	rs13080835	189357199	189257199	189457199	McKay JD	28604730
3	rs13314271	189357602	189257602	189457602	Wang Y	24880342
4	rs71603396	18012035	17912035	18112035	Byun J	29924316
5	rs7725218	1282414	1182414	1382414	Fehringer G	27197191
5	rs2736100	1286516	1186516	1386516	Landi MT	19836008
5	rs4975616	1315660	1215660	1415660	Broderick P, Landi MT, Amos CI	19654303, 19836008, 18385676
5	rs421629	1320136	1220136	1420136	McKay JD	28604730
5	rs380286	1320247	1220247	1420247	McKay JD	28604730
5	rs401681	1322087	1222087	1422087	Wang Y, Landi MT, Amos CI	18978787, 19836008, 18385676
5	rs467095	1336221	1236221	1436221	McKay JD	28604730
5	rs31489	1342714	1242714	1442714	Landi MT, Broderick P, Amos CI	19836008, 18385676
6	rs13191296	25684606	25584606	25784606	McKay JD	28604730
6	rs36109883	26133070	26033070	26233070	McKay JD	28604730
6	rs3999544	26285867	26185867	26385867	McKay JD	28604730
6	rs34107459	26328353	26228353	26428353	McKay JD	28604730
6	rs41266839	26409890	26309890	26509890	McKay JD	28604730
6	rs34244947	26761745	26661745	26861745	McKay JD	28604730
6	rs80264589	26927602	26827602	27027602	McKay JD	28604730
6	rs35768595	27141904	27041904	27241904	McKay JD	28604730
6	rs13212562	27300310	27200310	27400310	McKay JD	28604730
6	rs71537559	27309779	27209779	27409779	McKay JD	28604730
6	rs149866169	27441723	27341723	27541723	McKay JD	28604730
6	rs13201294	27556141	27456141	27656141	McKay JD	28604730
6	rs35037868	27759115	27659115	27859115	McKay JD	28604730
6	rs13199649	27868792	27768792	27968792	McKay JD	28604730
6	rs13218875	27884012	27784012	27984012	McKay JD	28604730
6	rs149949	28011516	27911516	28111516	McKay JD	28604730
6	rs34662244	28073881	27973881	28173881	McKay JD	28604730
6	rs35952432	28074901	27974901	28174901	McKay JD	28604730
6	rs34878803	28250179	28150179	28350179	McKay JD	28604730
6	rs34661125	28281894	28181894	28381894	McKay JD	28604730
6	rs67340775	28304384	28204384	28404384	McKay JD	28604730
6	rs13213986	28358009	28258009	28458009	McKay JD	28604730
6	rs13201681	28394680	28294680	28494680	McKay JD	28604730
6	rs67381177	28411941	28311941	28511941	McKay JD	28604730
6	rs13191038	28482917	28382917	28582917	McKay JD	28604730
6	rs34724414	28619353	28519353	28719353	McKay JD	28604730
6	rs7766107	28768113	28668113	28868113	McKay JD	28604730
6	rs3131337	28796071	28696071	28896071	McKay JD	28604730
6	rs3132374	28868494	28768494	28968494	McKay JD	28604730
6	rs148696809	28934352	28834352	29034352	McKay JD	28604730
6	rs4947263	29133642	29033642	29233642	McKay JD	28604730
6	rs3116815	29148394	29048394	29248394	McKay JD	28604730
6	rs9257681	29254982	29154982	29354982	McKay JD	28604730
6	rs3095268	29606761	29506761	29706761	McKay JD	28604730
6	rs3131856	29607101	29507101	29707101	McKay JD	28604730
6	rs9258375	29752808	29652808	29852808	Fehringer G	27197191
6	rs1611182	29781049	29681049	29881049	McKay JD	28604730
6	rs389025	29897860	29797860	29997860	McKay JD	28604730
6	rs1655930	29899015	29799015	29999015	McKay JD	28604730
6	rs8321	30032522	29932522	30132522	Landi MT, Broderick P, Amos CI	19836008, 18385676
6	rs2517617	30161536	30061536	30261536	McKay JD	28604730
6	rs3129817	30342753	30242753	30442753	Fehringer G	27197191
6	rs3094712	30351348	30251348	30451348	McKay JD	28604730
6	rs3094704	30357294	30257294	30457294	McKay JD	28604730
6	rs3131112	30447674	30347674	30547674	McKay JD	28604730
6	rs3094023	30507920	30407920	30607920	McKay JD	28604730
6	rs9262143	30652781	30552781	30752781	Landi MT, Broderick P, Amos CI	19836008, 18385676
6	rs886422	30864279	30764279	30964279	McKay JD	28604730
6	rs1264304	30882415	30782415	30982415	McKay JD	28604730
6	rs1634721	30977680	30877680	31077680	McKay JD	28604730
6	rs1634726	30985828	30885828	31085828	McKay JD	28604730
6	rs2233956	31081205	30981205	31181205	McKay JD, Landi MT	28604730, 19836008
6	rs3094222	31081434	30981434	31181434	McKay JD	28604730
6	rs1619179	31175946	31075946	31275946	McKay JD	28604730
6	rs1639108	31196554	31096554	31296554	McKay JD	28604730
6	rs2507997	31314781	31214781	31414781	Fehringer G	27197191
6	rs2442729	31319226	31219226	31419226	McKay JD	28604730
6	rs2596500	31321267	31221267	31421267	McKay JD	28604730
6	rs9267123	31427395	31327395	31527395	McKay JD	28604730
6	rs3094604	31434111	31334111	31534111	McKay JD	28604730
6	rs3117582	31620520	31520520	31720520	Wang Y, Landi MT, Broderick P, Amos CI	18978787, 19836008, 19654303, 18385676
6	rs3117581	31624864	31524864	31724864	McKay JD	28604730
6	rs3131378	31725285	31625285	31825285	McKay JD	28604730
6	rs9267578	31818108	31718108	31918108	McKay JD	28604730
6	rs501942	31840477	31740477	31940477	McKay JD	28604730
6	rs1150756	32035694	31935694	32135694	McKay JD	28604730
6	rs3130297	32198981	32098981	32298981	McKay JD	28604730
6	rs9268123	32252132	32152132	32352132	McKay JD	28604730
6	rs3117109	32340871	32240871	32440871	McKay JD	28604730
6	rs3129966	32381280	32281280	32481280	McKay JD	28604730
6	rs2395160	32387432	32287432	32487432	McKay JD	28604730
6	rs2187668	32605884	32505884	32705884	Landi MT, Broderick P, Amos CI	19836008, 19654303, 18385676
6	rs3134977	32651641	32551641	32751641	McKay JD	28604730
6	rs1794514	32667473	32567473	32767473	Fehringer G	27197191
6	rs9276700	32756653	32656653	32856653	McKay JD	28604730
6	rs1054684	32776921	32676921	32876921	McKay JD	28604730
6	rs7383287	32783086	32683086	32883086	McKay JD	28604730
6	rs6920364	167376466	167276466	167476466	McKay JD	28604730
8	rs4236709	32410110	32310110	32510110	McKay JD	28604730
9	rs12686364	21670087	21570087	21770087	Byun J	29924316
9	rs885518	21830157	21730157	21930157	McKay JD	28604730
9	rs62560775	22052068	21952068	22152068	McKay JD, Fehringer G	28604730, 27197191
10	rs11591710	105687632	105587632	105787632	McKay JD	28604730
11	rs1056562	118125625	118025625	118225625	McKay JD	28604730
11	rs1629083	118126576	118026576	118226576	McKay JD	28604730
12	rs7953330	998819	898819	1098819	McKay JD	28604730
12	rs4619206	1002857	902857	1102857	McKay JD	28604730
13	rs56404467	32839990	32739990	32939990	Fehringer G	27197191
13	rs56084662	32869864	32769864	32969864	Fehringer G	27197191
13	rs11571818	32968810	32868810	33068810	Fehringer G	27197191
13	rs113855064	33176100	33076100	33276100	McKay JD	28604730
13	rs185038874	33239130	33139130	33339130	McKay JD	28604730
15	rs77468143	49376624	49276624	49476624	McKay JD	28604730
15	rs7169304	49479026	49379026	49579026	McKay JD	28604730
15	rs11632038	49606298	49506298	49706298	McKay JD	28604730
15	rs17400427	49741071	49641071	49841071	McKay JD	28604730
15	rs7182948	49841680	49741680	49941680	McKay JD	28604730
15	rs28516445	49960134	49860134	50060134	McKay JD	28604730
15	rs8034191	78806023	78706023	78906023	Amos CI, Byun J, Landi MT, Broderick P	18385676, 29924316, 19836008, 19654303
15	rs55853698	78857939	78757939	78957939	McKay JD, Byun J	28604730, 29924316
15	rs55781567	78857986	78757986	78957986	Zanetti KA, Byun J	27393504, 29924316
15	rs1051730	78894339	78794339	78994339	McKay JD, Byun J, Landi MT, Broderick P, Amos CI	18978790, 29924316, 19836008, 19654303, 18385676
15	rs8042374	78908032	78808032	79008032	Wang Y, Landi MT, Broderick P	18978787, 19836008, 19654303
15	rs8040868	78911181	78811181	79011181	McKay JD, Byun J	28604730, 29924316
15	rs11639372	78966655	78866655	79066655	McKay JD	28604730
15	rs3813565	79019610	78919610	79119610	McKay JD, Landi MT, Broderick P	28604730, 19836008, 19654303
15	rs2004038	79071406	78971406	79171406	McKay JD	28604730
15	rs4886591	79074518	78974518	79174518	McKay JD	28604730
19	rs56113850	41353107	41253107	41453107	McKay JD	28604730
22	rs17879961	29121087	29021087	29221087	Wang Y	24880342
*SNPs identified using data from dbSNP151; †Position in base pairs from human genome version 19 (hg19, GRCh37).

## Sheet: TableS2
Table S2. Loci associated with chronic obstructive pulmonary disease in GWAS performed in Caucasian cohorts
			200 kb regions to analyse		Reference
CHR	SNP*	Position†	Start	End	First author	PMID ID
1	rs9435731	17306029	17206029	17406029	Sakornsakolpat P	30804561
1	rs2284746	17306675	17206675	17406675	Wain LV	28166213
1	rs17513135	40035686	39935686	40135686	Wain LV	28166213
1	rs76841360	40060025	39960025	40160025	Sakornsakolpat P	30804561
1	rs72673419	60913143	60813143	61013143	Sakornsakolpat P	30804561
1	rs1192404	92068967	91968967	92168967	Wain LV	28166213
1	rs12140637	92374517	92274517	92474517	Wain LV	28166213
1	rs629619	111738108	111638108	111838108	Sakornsakolpat P	30804561
1	rs200154334	118862072	118762072	118962072	Wain LV	28166213
1	rs10429950	218624533	218524533	218724533	Hobbs BD	28166215
1	rs3009947	218689155	218589155	218789155	Sakornsakolpat P, Wain LV	30804561, 28166213
1	rs11118406	219924894	219824894	220024894	Sakornsakolpat P	30804561
1	rs6688537	239850588	239750588	239950588	Wain LV	28166213
1	rs11579382	239901006	239801006	240001006	Sakornsakolpat P	30804561
2	rs955277	9290357	9190357	9390357	Sakornsakolpat P	30804561
2	rs10929386	15906179	15806179	16006179	Sakornsakolpat P	30804561
2	rs2571445	218683154	218583154	218783154	Sakornsakolpat P, Wain LV	30804561, 28166213
2	rs10498230	229502503	229402503	229602503	Wain LV	28166213
2	rs16825267	229569919	229469919	229669919	Sakornsakolpat P, Hobbs BD	30804561, 28166215
2	rs16825267	229569919	229469919	229669919	Sakornsakolpat P, Hobbs BD	30804561, 28166215
2	rs61332075	239316560	239216560	239416560	Wain LV	28166213
2	rs62191105	239872704	239772704	239972704	Sakornsakolpat P	30804561
3	rs2442776	11640601	11540601	11740601	Sakornsakolpat P	30804561
3	rs1529672	25520582	25420582	25620582	Sakornsakolpat P, Hobbs BD	30804561, 28166215
3	rs1458979	55150677	55050677	55250677	Wain LV	28166213
3	rs17759204	55158224	55058224	55258224	Sakornsakolpat P	30804561
3	rs1490265	67452043	67352043	67552043	Wain LV	28166213
3	rs4093840	123077042	122977042	123177042	Sakornsakolpat P	30804561
3	rs2955083	127961178	127861178	128061178	Sakornsakolpat P	30804561
3	rs2811415	127991527	127891527	128091527	Wain LV	28166213
3	rs1595029	158241767	158141767	158341767	Wain LV	28166213
3	rs56341938	168715808	168615808	168815808	Wain LV	28166213
3	rs7642001	168746145	168646145	168846145	Sakornsakolpat P	30804561
4	rs4585380	75673363	75573363	75773363	Sakornsakolpat P	30804561
4	rs13110699	89815695	89715695	89915695	Wain LV	28166213
4	rs4416442	89866713	89766713	89966713	Cho MH	24621683
4	rs2869966	89869078	89769078	89969078	Zhu Z, Lee JH	30940143, 25241909
4	rs2045517	89870964	89770964	89970964	Wain LV	28166213
4	rs6837671	89873092	89773092	89973092	Hobbs BD	28166215
4	rs1964516	89875909	89775909	89975909	Cho MH	22080838
4	rs7671261	89883818	89783818	89983818	Sakornsakolpat P	30804561
4	rs7671167	89883979	89783979	89983979	Cho MH	20173748
4	rs34480284	106064626	105964626	106164626	Wain LV	28166213
4	rs11727735	106631870	106531870	106731870	Hobbs BD	28166215
4	rs34712979	106819053	106719053	106919053	Sakornsakolpat P, Wain LV	30804561, 28166213
4	rs34712979	106819053	106719053	106919053	Sakornsakolpat P, Wain LV	30804561, 28166213
4	rs138641402	145445779	145345779	145545779	Lee JH	25241909
4	rs13140176	145489098	145389098	145589098	Sakornsakolpat P	30804561
4	rs13141641	145506456	145406456	145606456	Boueiz A, Cho MH	27669027, 22080838
4	rs13141641	145506456	145406456	145606456	Boueiz A, Cho MH	27669027, 22080838
5	rs91731	33334312	33234312	33434312	Wain LV	28166213
5	rs1551943	52195033	52095033	52295033	Sakornsakolpat P, Wain LV	30804561, 28166213
5	rs1551943	52195033	52095033	52295033	Sakornsakolpat P, Wain LV	30804561, 28166213
5	rs2441026	53444498	53344498	53544498	Wain LV	28166213
5	rs153916	95036700	94936700	95136700	Sakornsakolpat P	30804561
5	rs7713065	131788334	131688334	131888334	Wain LV	28166213
5	rs10037493	147854970	147754970	147954970	Sakornsakolpat P	30804561
5	rs7733088	147856333	147756333	147956333	Zhu Z, Hobbs BD	30940143, 28166215
5	rs7715901	147856392	147756392	147956392	Wain LV	28166213
5	rs3839234	148596694	148496694	148696694	Wain LV	28166213
5	rs10515750	156810072	156710072	156910072	Wain LV	28166213
5	rs1990950	156920756	156820756	157020756	Wain LV	28166213
5	rs113897301	156929077	156829077	157029077	Hobbs BD	28166215
5	rs10866659	156937043	156837043	157037043	Sakornsakolpat P	30804561
5	rs12519165	170901586	170801586	171001586	Sakornsakolpat P	30804561
6	rs2076295	7563232	7463232	7663232	Sakornsakolpat P, Hobbs BD	30804561, 28166215
6	rs9350191	19842661	19742661	19942661	Sakornsakolpat P	30804561
6	rs13198656	22004909	21904909	22104909	Sakornsakolpat P	30804561
6	rs34864796	27459923	27359923	27559923	Wain LV	28166213
6	rs2284174	30713580	30613580	30813580	Sakornsakolpat P	30804561
6	rs3130559	31097301	30997301	31197301	Kim DK	23144326
6	rs1265093	31107187	31007187	31207187	Kim DK	23144326
6	rs2074488	31240431	31140431	31340431	Kim DK	23144326
6	rs9266629	31346822	31246822	31446822	Kim DK	23144326
6	rs28986170	31556156	31456156	31656156	Wain LV	28166213
6	rs2857595	31568469	31468469	31668469	Wain LV	28166213
6	rs2070600	32151443	32051443	32251443	Sakornsakolpat P, Cho MH	30804561, 26030696
6	rs2070600	32151443	32051443	32251443	Sakornsakolpat P, Cho MH	30804561, 26030696
6	rs3844313	32635629	32535629	32735629	Wain LV	28166213
6	rs9275068	32648418	32548418	32748418	Wain LV	28166213
6	rs141651520	73670101	73570101	73770101	Wain LV	28166213
6	rs2806356	109266255	109166255	109366255	Sakornsakolpat P	30804561
6	rs2768551	109270656	109170656	109370656	Wain LV	28166213
6	rs674621	117257018	117157018	117357018	Sakornsakolpat P	30804561
6	rs646695	140280398	140180398	140380398	Sakornsakolpat P	30804561
6	rs9399401	142668901	142568901	142768901	Sakornsakolpat P	30804561
6	rs7753012	142745883	142645883	142845883	Wain LV	28166213
6	rs148274477	142838173	142738173	142938173	Wain LV	28166213
7	rs798565	2752152	2652152	2852152	Sakornsakolpat P	30804561
7	rs2040732	20418134	20318134	20518134	Sakornsakolpat P	30804561
7	rs2897075	99630342	99530342	99730342	Sakornsakolpat P	30804561
7	rs72615157	99635967	99535967	99735967	Wain LV	28166213
7	rs12698403	156127246	156027246	156227246	Wain LV	28166213
8	rs9329170	8697658	8597658	8797658	Sakornsakolpat P	30804561
9	rs7872188	4124377	4024377	4224377	Wain LV	28166213
9	rs10114763	4143749	4043749	4243749	Sakornsakolpat P	30804561
9	rs156394	23588684	23488684	23688684	Sakornsakolpat P	30804561
9	rs10760580	101661650	101561650	101761650	Sakornsakolpat P	30804561
9	rs10870202	139257411	139157411	139357411	Wain LV	28166213
10	rs7068966	12277992	12177992	12377992	Sakornsakolpat P	30804561
10	rs7090277	12278021	12178021	12378021	Wain LV	28166213
10	rs3847402	30267810	30167810	30367810	Wain LV	28166213
10	rs7095607	69957350	69857350	70057350	Wain LV	28166213
10	rs2579762	78318879	78218879	78418879	Sakornsakolpat P	30804561
10	rs1923539	81694950	81594950	81794950	Kim DK	23144326
10	rs7078012	81705433	81605433	81805433	Kim DK	23144326
10	rs3923564	81735981	81635981	81835981	Kim DK	23144326
10	rs12220777	81788104	81688104	81888104	Kim DK	23144326
10	rs728616	81847914	81747914	81947914	Kim DK	23144326
10	rs3851050	81882370	81782370	81982370	Kim DK	23144326
10	rs6585424	81933748	81833748	82033748	Kim DK	23144326
11	rs139090846	871289	771289	971289	Lee JH	25241911
11	rs147862429	906896	806896	1006896	Lee JH	25241910
11	rs143705409	924665	824665	1024665	Lee JH	25241912
11	rs185786041	933097	833097	1033097	Lee JH	25241913
11	rs117455145	938759	838759	1038759	Lee JH	25241914
11	rs4757118	13171236	13071236	13271236	Sakornsakolpat P	30804561
11	rs7929679	34805849	34705849	34905849	Kim DK	23144326
11	rs2463822	62103420	62003420	62203420	Kim DK	23144326
11	rs3741240	62186542	62086542	62286542	Kim DK	23144326
11	rs2077224	62197427	62097427	62297427	Kim DK	23144326
11	rs17157266	62199817	62099817	62299817	Kim DK	23144326
11	rs2509961	62310909	62210909	62410909	Wain LV	28166213
11	rs145729347	86442733	86342733	86542733	Wain LV	28166213
11	rs117261012	86444761	86344761	86544761	Sakornsakolpat P	30804561
11	rs567508	126008910	125908910	126108910	Wain LV	28166213
12	rs2348418	28689514	28589514	28789514	Wain LV	28166213
12	rs1494502	65824670	65724670	65924670	Wain LV	28166213
12	rs113745635	95554771	95454771	95654771	Wain LV	28166213
12	rs7307510	96237570	96137570	96337570	Sakornsakolpat P	30804561
12	rs35506	115500691	115400691	115600691	Wain LV	28166213
12	rs7958945	115947901	115847901	116047901	Sakornsakolpat P	30804561
13	rs9525927	44842503	44742503	44942503	Sakornsakolpat P	30804561
14	rs1698268	84309664	84209664	84409664	Wain LV	28166213
14	rs72699855	93105953	93005953	93205953	Sakornsakolpat P	30804561
14	rs754388	93115410	93015410	93215410	Zhu Z, Hobbs BD	30940143, 28166215
15	rs72724130	41977690	41877690	42077690	Wain LV	28166213
15	rs72731149	49984710	49884710	50084710	Sakornsakolpat P	30804561
15	rs1441358	71612514	71512514	71712514	Sakornsakolpat P	30804561
15	rs10851839	71628370	71528370	71728370	Wain LV	28166213
15	rs12591467	71788387	71688387	71888387	Wain LV	28166213
15	rs8034191	78806023	78706023	78906023	Pillai SG	19300482
15	rs17486278	78867482	78767482	78967482	Lutz SM	26634245
15	rs12914385	78898723	78798723	78998723	Obeidat M, Cho MH	29631575, 24621683
15	rs12914385	78898723	78798723	78998723	Obeidat M, Cho MH	29631575, 24621683
15	rs55676755	78898932	78798932	78998932	Sakornsakolpat P	30804561
15	rs138544659	78900701	78800701	79000701	Boueiz A	27669027
15	rs66650179	84261690	84161690	84361690	Wain LV	28166213
15	rs10152300	84392907	84292907	84492907	Sakornsakolpat P	30804561
16	rs4888379	75340231	75240231	75440231	Sakornsakolpat P	30804561
16	rs3743609	75467021	75367021	75567021	Wain LV	28166213
16	rs8048576	84423034	84323034	84523034	Kim DK	23144326
17	rs62070270	28263980	28163980	28363980	Wain LV	28166213
17	rs11658500	36886828	36786828	36986828	Wain LV	28166213
17	rs62065216	38218773	38118773	38318773	Sakornsakolpat P	30804561
17	rs12373142	43924200	43824200	44024200	Sakornsakolpat P	30804561
17	rs35524223	44192590	44092590	44292590	Wain LV	28166213
17	rs11655567	69216687	69116687	69316687	Sakornsakolpat P	30804561
18	rs647097	8808464	8708464	8908464	Sakornsakolpat P	30804561
19	rs7937	41302706	41202706	41402706	Cho MH	22080838
19	rs72626215	46294136	46194136	46394136	Sakornsakolpat P	30804561
20	rs6140050	6632901	6532901	6732901	Wain LV	28166213
20	rs72448466	62363642	62263642	62463642	Wain LV	28166213
22	rs11704827	18450287	18350287	18550287	Wain LV	28166213
22	rs9617650	18488883	18388883	18588883	Sakornsakolpat P	30804561
22	rs2283847	28181399	28081399	28281399	Wain LV	28166213
22	rs73158393	33335386	33235386	33435386	Sakornsakolpat P	30804561
*SNPs identified using data from dbSNP151; †Position in base pairs from human genome version 19 (hg19, GRCh37).

## Sheet: TableS3
Table S3. Association results for the chronic obstructive pulmonary disease loci in the Saguenay-Lac-Saint-Jean asthma familial cohort for genetic variants forming an haplotypic block with significant variants of the 2p24.3 locus in the combined analysis
					SLSJ
CHR	SNP*	HGVS names†	Genotyped or imputed	MAF SLSJ / UCSC‡	Effect allele	p
2	rs112181084	g.15969625_15969628insAGAA	Imputed	0.23 / 0.43	AGAA	0.0109982
2	rs13382914	g.15969655C>T	Imputed	0.23 / 0.42	T	0.0109982
2	rs35574923	g.15969979A>G	Imputed	0.23 / 0.43	G	0.0162657
2	rs13397723	g.15970039G>A	Imputed	0.23 / 0.40	A	0.020977
2	rs59051934	g.15970077T>A	Imputed	0.23 / 0.52	A	0.0184702
2	rs55705810	g.15970078A>T	Imputed	0.23 / 0.52	T	0.0184702
2	rs35962638	g.15970110C>T	Imputed	0.23 / 0.42	T	0.0196902
2	rs56003245	g.15970221T>A	Imputed	0.23 / 0.43	A	0.0184702
2	rs61557349	g.15970339A>G	Imputed	0.23 / 0.42	G	0.0184702
2	rs111526722	g.15972278_15972281insAGTC	Imputed	0.23 / 0.48	AGTC	0.0184702
2	rs2380701	g.15973497G>C	Imputed	0.23 / 0.52	C	0.0211099
2	rs2380702	g.15973584G>T	Imputed	0.23 / 0.52	T	0.0184702
2	rs12469242	g.15974554G>T	Genotyped	0.23 / 0.48	T	0.0231324
2	rs7591594	g.15974864C>T	Imputed	0.23 / 0.40	T	0.0236592
2	rs7577790	g.15974880C>G	Imputed	0.22 / 0.48	G	0.032732
2	rs12613661	g.15975587T>C	Imputed	0.23 / 0.48	C	0.0146506
2	rs12613665	g.15975615T>C	Genotyped	0.23 / 0.48	C	0.0146506
2	rs12613688	g.15975748T>C	Imputed	0.23 / 0.52	C	0.0146506
2	rs2380703	g.15977056A>C	Imputed	0.23 / 0.50	C	0.0146506
2	rs2380704	g.15977366T>G	Imputed	0.23 / 0.44	G	0.0198908
2	rs4668470	g.15977677A>G	Imputed	0.23 / 0.52	G	0.0146506
2	rs4668471	g.15977866A>T	Imputed	0.23 / 0.53	T	0.00859318
2	rs4669005	g.15978172T>C	Imputed	0.23 / 0.44	C	0.0151207
2	rs12993108	g.15978938T>C	Imputed	0.23 / 0.48	C	0.0146506
2	rs111913031	g.15979283_15979293insGAAGAGCCCT	Imputed	0.23 / 0.48	-	0.013425
2	rs12615803	g.15979437C>T	Imputed	0.23 / 0.44	T	0.0146506
2	rs12612477	g.15979519A>G	Genotyped	0.23 / 0.48	G	0.0146506
2	rs2380705	g.15979643A>G	Imputed	0.23 / 0.51	G	0.0146506
2	rs2380706	g.15979992G>A	Genotyped	0.23 / 0.43	A	0.0146506
2	rs12613420	g.15980683G>C	Imputed	0.23 / 0.48	C	0.0165334
2	rs12619745	g.15980789G>A	Imputed	0.23 / 0.43	A	0.0165334
2	rs10495645	g.15981906C>T	Imputed	0.23 / 0.47	T	0.0165334
2	rs10495646	g.15981983C>T	Imputed	0.23 / 0.45	T	0.0244519
2	rs11691204	g.15982267G>A	Imputed	0.23 / 0.43	A	0.0191908
Abbreviations used: CHR, chromosome; HGVS, human genome variation society; MAF, minor allele frequency; SLSJ, Saguenay−Lac-Saint-Jean asthma familial cohort.
*SNPs identified using data from dbSNP151. SNPs in bold were found significant in the combined analysis; †HGVS names from human genome version 19 (hg19, GRCh37); ‡MAF for the SLSJ cohort and the 1000 Genomes project available from UCSC Genome Browser.

## Sheet: TableS4
Table S4. Associations with p < 0.05 for the lung cancer loci in the Saguenay-Lac-Saint-Jean asthma familial cohort, replication in two other cohorts and expression quantitative trait loci analyses in two immune cell types
				SLSJ		CanCOLD		Comb (SLSJ, CanCOLD)		EGEA		Comb (SLSJ, EGEA)		cis-eQTL CD4‡		cis-eQTL EOS‡		trans-eQTL CD4		trans-eQTL EOS
CHR	SNP*	HGVS name†	Nearest gene†	Effect allele	p	Effect allele	p	Z score	p	Effect allele	p	Z score	p	Gene	p	Gene	p	Gene	p	Gene	p
3	rs2222824	g.189270665A>G	78,551 before TP63	A	0.00999591	A	0.93051	1.388	0.1651	A	0.786132	1.868	0.06171
3	rs34791654	g.189271556_189271557insT	77,661 before TP63	A	0.0341038	A	0.805597	1.292	0.1964	NA	NA	NA	NA
3	rs1920262	g.189273287G>T	75,929 before TP63	G	0.00999591	G	0.93051	-1.388	0.1651	G	0.786132	-1.868	0.06171
3	rs1920268	g.189282535C>T	66,681 before TP63	T	0.0319368	T	0.864806	1.24	0.215	T	0.786132	1.591	0.1117
3	rs4118362	g.189284074C>T	65,142 before TP63	C	0.0319368	C	0.88195	-1.221	0.222	C	0.786132	-1.591	0.1117
3	rs4687067	g.189284718A>G	64,498 before TP63	G	0.00999591	G	0.957167	-1.359	0.174	G	0.786132	-1.868	0.06171
3	rs10548706	g.189287640_189287641insAAAG	61,577 before TP63	TAAAG	0.0353782	TAAAG	0.858793	-1.226	0.2203	NA	NA	NA	NA
3	rs7618725	g.189291531A>G	57,685 before TP63	A	0.00999591	A	0.935079	1.383	0.1666	A	0.786132	1.868	0.06171
3	rs1195120964	g.189295536_189295537insTTCC	53,681 before TP63	TTTCC	0.0144418	TTTCC	0.702574	-1.575	0.1151	NA	NA	NA	NA					USP9Y	5.83098e-10
3	rs73188248	g.189295596C>T	53,620 before TP63	C	0.00993252	C	0.980124	-1.336	0.1816	C	0.8324	-1.824	0.06813
3	rs9290900	g.189301913A>C	47,303 before TP63	A	0.00993252	A	0.872053	1.453	0.1463	A	0.764074	1.892	0.05852
3	rs1920246	g.189303939C>T	45,277 before TP63	C	0.00940987	C	0.867851	-1.467	0.1424	C	0.543835	-2.138	0.03249
3	rs12635565	g.189304508A>G	44,708 before TP63	A	0.010822	A	0.792912	1.525	0.1273	A	0.608409	2.035	0.04187
3	rs10937394	g.189306170A>G	43,046 before TP63	A	0.00483862	A	0.444846	2.094	0.03629	A	0.818601	1.992	0.04637
3	rs4687070	g.189306650A>T	42,566 before TP63	T	0.0448522	T	0.46812	-1.647	0.09959	T	0.272543	-2.132	0.03299
3	rs4632524	g.189308469A>C	40,747 before TP63	C	0.0131016	C	0.489809	-1.859	0.06304	C	0.754811	-1.838	0.066
3	rs774370977	g.189309435_189309436insA	39,782 before TP63	C	0.0131016	C	0.516699	-1.823	0.06836	NA	NA	NA	NA
3	rs9831515	g.189309905C>G	39,311 before TP63	C	0.0131016	C	0.516699	1.823	0.06836	C	0.754811	1.838	0.066
3	rs4687071	g.189310576C>G	38,640 before TP63	C	0.0448522	C	0.46812	1.647	0.09959	C	0.272543	2.132	0.03299
3	rs13090140	g.189310903C>T	38,313 before TP63	T	0.00483862	T	0.484418	2.038	0.04156	T	0.818601	1.992	0.04637
3	rs34891376	g.189314272C>T	34,944 before TP63	T	0.00483862	T	0.530786	1.976	0.0482	T	0.885849	1.926	0.05405
3	rs12639562	g.189318206A>C	31,010 before TP63	C	0.0123444	C	0.697402	-1.61	0.1074	C	0.623926	-1.988	0.0468
3	rs78785264	g.189318759C>T	30,457 before TP63	T	0.0323655	T	0.830396	1.275	0.2023	T	0.988174	1.391	0.1642
3	rs17443756	g.189320439A>G	28,777 before TP63	G	0.0448522	G	0.353075	-1.822	0.06852	G	0.272543	-2.132	0.03299
3	rs34041225	g.189321378G>T	27,838 before TP63	G	0.00483862	G	0.456688	-2.077	0.03783	G	0.885849	-1.926	0.05405
3	rs11720185	g.189324270A>G	24,946 before TP63	A	0.0432966	A	0.410502	1.738	0.08217	A	0.272543	2.142	0.03222
3	rs12497211	g.189324530C>T	24,686 before TP63	T	0.0123444	T	0.776274	1.52	0.1285	T	0.821019	1.786	0.07405
3	rs140611955	g.189328009A>G	21,207 before TP63	A	0.0448522	A	0.410502	1.731	0.08351	A	0.272543	2.132	0.03299
3	rs80250546	g.189328540G>T	20,676 before TP63	G	0.00483862	G	0.476325	-2.049	0.04045	G	0.885849	-1.926	0.05405
3	rs11709853	g.189334641G>T	14,575 before TP63	T	0.0161428	T	0.38835	1.968	0.04901	T	0.225643	2.477	0.01324
3	rs13097746	g.189335602A>G	13,614 before TP63	G	0.0100399	G	0.442207	-1.974	0.04844	G	0.671261	-1.984	0.04721
3	rs78720395	g.189335805A>T	13,411 before TP63	A	0.0161428	A	0.38835	1.968	0.04901	A	0.225643	2.477	0.01324
3	rs35759905	g.189336749C>T	12,467 before TP63	C	0.0106534	C	0.56654	-1.795	0.07265	C	0.671261	-1.971	0.04871
3	rs7641100	g.189336927C>T	12,289 before TP63	C	0.0161428	C	0.403916	-1.944	0.05185	C	0.225643	-2.477	0.01324
3	rs35934495	g.189347364A>G	1,852 before TP63	G	0.0106534	G	0.624416	-1.723	0.08487	G	0.671261	-1.971	0.04871
3	rs6763020	g.189351612C>T	2,396 within TP63	C	0.00715825	C	0.317792	-2.23	0.02572	C	0.25044	-2.613	0.008987
3	rs1008742150	g.189355041_189355042insT	5,824 within TP63	A	0.00902809	A	0.308625	2.207	0.02732	NA	NA	NA	NA
3	rs13080545	g.189357284A>G	8,068 within TP63	G	0.0106534	G	0.575903	-1.783	0.07456	G	0.671261	-1.971	0.04871
3	rs78167181	g.189358872A>G	9,656 within TP63	A	0.00715825	A	0.317792	2.23	0.02572	A	0.206652	2.699	0.006948
3	rs749390665	g.189360652_189360653insAT	11,435 within TP63	C	0.00944758	C	0.317792	-2.183	0.02907	NA	NA	NA	NA
3	rs80169435	g.189361200A>G	11,984 within TP63	A	0.00715825	A	0.317792	2.23	0.02572	A	0.25044	2.613	0.008987
3	rs12630321	g.189362799C>G	13,583 within TP63	C	0.00715825	C	0.317792	2.23	0.02572	C	0.25044	2.613	0.008987
3	rs1437147808	g.189363259_189363260insT	14,042 within TP63	A	0.00715825	A	0.317792	2.23	0.02572	NA	NA	NA	NA
3	rs55862838	g.189363458C>T	14,242 within TP63	T	0.016352	T	0.744165	1.505	0.1324	NA	NA	NA	NA
3	rs79251530	g.189367248A>C	18,032 within TP63	A	0.00421934	A	0.438384	2.125	0.03356	A	0.229905	2.763	0.005734
3	rs74674764	g.189369491A>C	20,275 within TP63	A	0.00316678	A	0.403186	2.224	0.02618	A	0.229905	2.821	0.004795
3	rs1920267	g.189370988C>T	21,772 within TP63	T	0.0451796	T	0.780988	1.26	0.2076	T	0.153916	2.381	0.01725							BTBD17	1.71831e-09
3	rs1920265	g.189371109C>T	21,893 within TP63	T	0.0451796	T	0.780988	1.26	0.2076	T	0.153916	2.381	0.01725							BTBD17	1.71831e-09
3	rs114252996	g.189375903A>T	26,687 within TP63	T	0.00715825	T	0.385302	-2.118	0.03418	T	0.25044	-2.613	0.008987
3	rs9834994	g.189376042C>T	26,826 within TP63	C	0.0451796	C	0.780988	-1.26	0.2076	C	0.153916	-2.381	0.01725							BTBD17	1.71831e-09
3	rs4513433	g.189376390G>T	27,174 within TP63	T	0.0451796	T	0.780988	1.26	0.2076	T	0.153916	2.381	0.01725							BTBD17	1.71831e-09
3	rs12638113	g.189376514A>G	27,298 within TP63	G	0.00761226	G	0.480837	-1.967	0.04919	G	0.25044	-2.599	0.009342
3	rs34927262	g.189378641_189378642insG	29,424 within TP63	T	0.0451796	T	0.780988	1.26	0.2076	NA	NA	NA	NA							BTBD17	1.71831e-09
3	rs34239723	g.189378843A>G	29,627 within TP63	A	0.0106534	A	0.613549	1.736	0.0825	A	0.491638	2.172	0.02983
3	rs12495269	g.189382166C>G	32,950 within TP63	G	0.0123444	G	0.518368	-1.831	0.06707	G	0.624527	-1.987	0.04687
3	rs79913345	g.189384002C>T	34,786 within TP63	T	0.00642071	T	0.676679	1.748	0.08044	T	0.313305	2.528	0.01147
3	rs74699520	g.189384242A>G	35,026 within TP63	G	0.00642071	G	0.676679	-1.748	0.08044	G	0.313305	-2.528	0.01147
3	rs78396810	g.189386212A>G	36,996 within TP63	A	0.00642071	A	0.676679	1.748	0.08044	A	0.313305	2.528	0.01147
3	rs78880854	g.189387697A>T	38,481 within TP63	T	0.00642071	T	0.576007	-1.87	0.06141	T	0.181707	-2.778	0.005466
3	rs1920280	g.189389626C>T	40,410 within TP63	C	0.0123579	C	0.585934	-1.744	0.08116	C	0.690176	-1.918	0.05514
3	rs76078569	g.189390672A>G	41,456 within TP63	A	0.0104898	A	0.765574	1.561	0.1185	A	0.358718	2.352	0.01869
3	rs9849964	g.189391721A>G	42,505 within TP63	G	0.0125791	G	0.585934	-1.741	0.08172	G	0.690176	-1.914	0.05565
3	rs9812737	g.189391732A>G	42,516 within TP63	G	0.0451796	G	0.729065	-1.319	0.1871	G	0.212679	-2.244	0.02483							BTBD17	1.71831e-09
3	rs9812619	g.189391823A>C	42,607 within TP63	A	0.0123579	A	0.585934	1.744	0.08116	A	0.690176	1.918	0.05514
3	rs7629326	g.189394600A>G	45,384 within TP63	A	0.0270264	A	0.615014	1.56	0.1188	A	0.252726	2.3	0.02145
3	rs61623586	g.189394925C>T	45,709 within TP63	C	0.0153654	C	0.3855	-1.982	0.04747	C	0.199031	-2.544	0.01095
3	rs9811339	g.189396802C>G	47,586 within TP63	G	0.0490764	G	0.497757	-1.587	0.1126	G	0.229484	-2.187	0.02871
3	rs1920243	g.189397179A>G	47,963 within TP63	G	0.0490764	G	0.497757	-1.587	0.1126	G	0.229484	-2.187	0.02871
3	rs1920284	g.189400185A>G	50,969 within TP63	A	0.00926306	A	0.239894	2.338	0.01941	A	0.357786	2.381	0.01728
3	rs12489218	g.189400596C>T	51,380 within TP63	T	0.00926306	T	0.232745	2.353	0.01861	T	0.357786	2.381	0.01728
3	rs58811667	g.189404034_189404035insT	54,817 within TP63	GT	0.0397311	GT	0.284068	-1.97	0.04884	NA	NA	NA	NA
3	rs7622471	g.189404837A>G	55,621 within TP63	A	0.00926306	A	0.221387	2.379	0.01738	A	0.328389	2.425	0.01531
3	rs9834524	g.189407529A>T	58,313 within TP63	A	0.0397311	A	0.287701	1.963	0.04964	A	0.326323	2.076	0.03787
3	rs10707339	g.189407912_189407913insA	58,695 within TP63	G	0.0397311	G	0.287701	1.963	0.04964	NA	NA	NA	NA
3	rs7618742	g.189409341C>T	60,125 within TP63	T	0.0306928	T	0.624722	1.522	0.1279	T	0.552598	1.847	0.0647
3	rs2378515	g.189410000A>G	60,784 within TP63	G	0.0122541	G	0.4701	-1.898	0.05766	G	0.536162	-2.088	0.03681
3	rs2889919	g.189410345C>T	61,129 within TP63	T	0.0122541	T	0.486055	1.876	0.06063	T	0.492321	2.14	0.03237
3	rs4274726	g.189410351A>T	61,135 within TP63	T	0.0122541	T	0.494754	-1.864	0.06229	T	0.492321	-2.14	0.03237
3	rs9840152	g.189411881C>G	62,665 within TP63	C	0.0161488	C	0.442043	1.888	0.05907	C	0.587392	1.966	0.04932
3	rs9828430	g.189415022A>G	65,806 within TP63	G	0.0407648	G	0.987927	-1.056	0.291	NA	NA	NA	NA
3	rs34695283	g.189415691_189415692insA	66,474 within TP63	T	0.0316295	T	0.985533	1.111	0.2665	NA	NA	NA	NA
3	rs75613372	g.189423435A>T	74,219 within TP63	T	0.0412491	T	0.638163	-1.445	0.1484	T	0.523196	-1.804	0.07123
3	rs11707283	g.189423636C>T	74,420 within TP63	C	0.039003	C	0.970407	-1.084	0.2783	C	0.401737	-1.972	0.04862
3	rs11718770	g.189423729A>C	74,513 within TP63	A	0.0155324	A	0.970407	1.265	0.2057	A	0.401737	2.201	0.02773
3	rs192172085	g.189424153C>G	74,937 within TP63	G	0.00243454	G	0.904172	-1.649	0.09917	G	0.749446	-2.199	0.0279					HES2	1.07901e-08	CELA2B	1.24547e-09
3	rs67814458	g.189425185A>C	75,969 within TP63	A	0.039003	A	0.91279	1.146	0.2516	A	0.401737	1.972	0.04862
3	rs67758342	g.189425809C>T	76,593 within TP63	T	0.039003	T	0.91279	1.146	0.2516	T	0.401737	1.972	0.04862
3	rs73195998	g.189426360C>T	77,144 within TP63	C	0.0412491	C	0.627176	-1.458	0.1448	C	0.523196	-1.804	0.07123
5	rs35697911	g.1182727C>G	18,983 before SLC6A19	C	0.0394079	C	0.809543	1.257	0.2086	NA	NA	NA	NA					UTY	6.32328e-11
5	rs34540695	g.1182730C>G	18,980 before SLC6A19	C	0.0116166	C	0.863278	1.435	0.1514	NA	NA	NA	NA					KDM5D	4.91495e-16	C5	6.88448e-09
5	rs34411566	g.1183017A>G	18,693 before SLC6A19	G	0.0116166	G	0.837623	-1.463	0.1435	G	0.938727	-1.686	0.09181					KDM5D	4.91495e-16	C5	6.88448e-09
5	rs35531730	g.1184627A>G	17,083 before SLC6A19	A	0.0128586	A	0.837623	1.444	0.1486	A	0.998754	1.605	0.1084					KDM5D	2.20515e-12	C5	6.88448e-09
5	rs10085005	g.1184843C>T	16,867 before SLC6A19	T	0.00534461	T	0.683279	1.771	0.07656	T	0.283899	2.615	0.008919
5	rs62329643	g.1185639C>T	16,071 before SLC6A19	C	0.0135696	C	0.792125	-1.485	0.1375	C	0.998754	-1.593	0.1112					KDM5D	2.20515e-12	C5	6.88448e-09
5	rs34371012	g.1186180A>G	15,530 before SLC6A19	A	0.018202	A	0.66856	1.572	0.1159	A	0.998754	1.524	0.1275					KDM5D	2.20515e-12	C5	6.88448e-09
5	rs200008004	g.1186359_1186360insC	15,352 before SLC6A19	G	0.018202	G	0.66856	1.572	0.1159	NA	NA	NA	NA					KDM5D	2.20515e-12	C5	6.88448e-09
5	rs149122721	g.1187304_1187305insCA	14,407 before SLC6A19	C	0.018202	C	0.66856	-1.572	0.1159	NA	NA	NA	NA					KDM5D	2.20515e-12	C5	6.88448e-09
5	rs34077641	g.1188244A>T	13,466 before SLC6A19	A	0.018202	A	0.66856	1.572	0.1159	A	0.998754	1.524	0.1275					KDM5D	2.20515e-12	C5	6.88448e-09
5	rs35728370	g.1188876C>T	12,834 before SLC6A19	T	0.0267331	T	0.719585	1.438	0.1504	T	0.998754	1.43	0.1528					KDM5D	2.20515e-12	C5	6.88448e-09
5	rs201904990	g.1190026_1190027insTACAT	11,685 before SLC6A19	ATACAT	0.0208977	ATACAT	0.658533	-1.558	0.1193	NA	NA	NA	NA					KDM5D	2.20515e-12	C5	6.88448e-09
5	rs528414799	g.1190029_1190030insTGCTATAAAATGTATGTTGCTGA	11,682 before SLC6A19	CTGCTATAAAATGTATGTTGCTGA	0.0208977	CTGCTATAAAATGTATGTTGCTGA	0.658533	1.558	0.1193	NA	NA	NA	NA					KDM5D	2.20515e-12	C5	6.88448e-09
5	rs35765444	g.1190140C>T	11,570 before SLC6A19	C	0.0176409	C	0.790487	-1.438	0.1503	C	0.926412	-1.601	0.1094
5	rs62331275	g.1195881G>T	5,829 before SLC6A19	T	0.0152013	T	0.811536	1.443	0.1491	T	0.895767	1.665	0.09583					KDM5D	1.35331e-15	C5	6.96357e-12
5	rs564499812	g.1199183_1199184insTCTCTCTGTC	2,528 before SLC6A19	A	0.0246065	A	0.550391	1.659	0.09702	NA	NA	NA	NA					KDM5D	1.35331e-15	C5	6.96357e-12
5	rs9764783	g.1199506A>T	2,204 before SLC6A19	A	0.0199834	A	0.811536	1.391	0.1642	A	0.763017	1.731	0.08351					KDM5D	1.35331e-15	C5	6.96357e-12
5	rs13159461	g.1203437A>G	1,727 within SLC6A19	A	0.0459794	A	0.525471	1.564	0.1179	A	0.834704	1.446	0.1481
5	rs13160760	g.1204249A>G	2,539 within SLC6A19	A	0.0277059	A	0.624001	1.544	0.1226	A	0.51526	1.917	0.05526					AGBL1	6.43622e-12	PRSS38	1.09474e-09
5	rs35757849	g.1204265G>T	2,555 within SLC6A19	T	0.0410318	T	0.531508	1.58	0.1141	T	0.945073	1.37	0.1707
5	rs12520461	g.1204940C>T	3,230 within SLC6A19	T	0.0408475	T	0.494635	1.63	0.1031	T	0.926743	1.389	0.1649
5	rs13170093	g.1205313C>G	3,603 within SLC6A19	C	0.0277059	C	0.853334	1.281	0.2001	C	0.629446	1.788	0.07373					AGBL1	6.21265e-12	PRSS38	1.13362e-09
5	rs879707120	g.1296758C>T	1,596 before TERT	C	0.00230727	C	0.989664	-1.565	0.1177	C	0.146661	-3.074	0.002109					CHSY3	8.89145e-10	GBA3	5.63241e-14
5	rs246995	g.1374712A>G	29,710 before CLPTM1L	G	0.0373215	G	0.0554549	-2.709	0.006744	G	0.561206	-1.787	0.07398
5	rs246994	g.1376161A>G	31,159 before CLPTM1L	A	0.0302398	A	0.0976859	2.529	0.01142	A	0.543328	1.862	0.06263
5	rs246992	g.1377563A>G	32,561 before CLPTM1L	G	0.0256284	G	0.0655017	-2.722	0.006484	G	0.643392	-1.793	0.07299
5	rs12519778	g.1379853C>G	34,851 before CLPTM1L	G	0.0328126	G	0.459809	-1.724	0.08472	G	0.356139	-2.082	0.03739
5	rs11133758	g.1380281A>T	35,279 before CLPTM1L	T	0.0335401	T	0.344078	-1.898	0.05776	T	0.387936	-2.03	0.04231
5	rs72715507	g.1387142A>G	42,140 before CLPTM1L	A	0.0168783	A	0.482957	1.822	0.06852	A	0.225732	2.467	0.01364
5	rs72715508	g.1387221A>G	42,219 before CLPTM1L	A	0.0210645	A	0.511267	1.741	0.08167	A	0.18285	2.506	0.01223
5	rs201161493	g.1396730_1396731insGCTGGGTTCAGACGA	48,814 within SLC6A3	TGCTGGGTTCAGACGA	0.014073	TGCTGGGTTCAGACGA	0.327348	-2.094	0.03623	NA	NA	NA	NA					KRT78	4.88679e-12	LOC100294145	1.42533e-13
5	rs3776513	g.1407104G>T	38,439 within SLC6A3	T	0.0372764	T	0.542742	1.585	0.1129	T	0.134929	2.486	0.01293
5	rs3776512	g.1407116A>G	38,427 within SLC6A3	A	0.0372764	A	0.542742	1.585	0.1129	A	0.134929	2.486	0.01293
5	rs3776511	g.1407129C>T	38,414 within SLC6A3	T	0.0372764	T	0.542742	1.585	0.1129	T	0.134929	2.486	0.01293
5	rs28363111	g.1407491_1407492insA	38,053 within SLC6A3	G	0.0372764	G	0.582059	1.535	0.1247	NA	NA	NA	NA
5	rs72715526	g.1408227A>T	37,316 within SLC6A3	T	0.0372764	T	0.542742	-1.585	0.1129	T	0.134929	-2.486	0.01293
5	rs146276801	g.1411061_1411062insGTGTATGTGTGTGT	34,483 within SLC6A3	C	0.0172762	C	0.293015	-2.118	0.03415	NA	NA	NA	NA							LHB	9.09572e-10
6	rs1395968134	g.167276520_167276521insG	0,748 before RPS6KA2	CG	0.0403979	CG	0.98407	1.062	0.2882	NA	NA	NA	NA
6	rs9348201	g.167276868G>T	1,097 before RPS6KA2	T	0.0478686	T	0.827707	1.196	0.2318	T	0.51858	1.769	0.07687
6	rs7752025	g.167278444A>G	2,673 before RPS6KA2	A	0.0298403	A	0.816231	1.307	0.1911	A	0.555456	1.851	0.06413
6	rs1380527283	g.167280067_167280068insA	4,295 before RPS6KA2	CA	0.0135421	CA	0.598248	1.712	0.08689	NA	NA	NA	NA
6	rs7748878	g.167281580C>T	5,809 before RPS6KA2	C	0.0293509	C	0.810349	-1.317	0.1878	NA	NA	NA	NA
6	rs9459782	g.167281885C>T	6,114 before RPS6KA2	T	0.0403229	T	0.765621	1.302	0.193	T	0.38746	1.983	0.0474
6	rs4710128	g.167282950A>G	7,179 before RPS6KA2	A	0.0300977	A	0.748528	1.381	0.1672	A	0.338036	2.131	0.03311
6	rs59287103	g.167284233C>T	8,462 before RPS6KA2	C	0.0455955	C	0.696869	-1.354	0.1757	C	0.284373	-2.107	0.03509
6	rs73039491	g.167284932A>G	9,161 before RPS6KA2	A	0.048442	A	0.648391	1.398	0.162	A	0.339461	2.003	0.04522
6	rs7739973	g.167285170G>T	9,399 before RPS6KA2	T	0.0171802	T	0.111423	2.584	0.009761	T	0.933008	1.601	0.1094
6	rs61286799	g.167285518_167285519insAAG	9,746 before RPS6KA2	TAAG	0.0153454	TAAG	0.118563	-2.579	0.009921	NA	NA	NA	NA
6	rs9366067	g.167285704C>T	9,933 before RPS6KA2	C	0.0162648	C	0.0990183	-2.644	0.00819	C	0.874385	-1.67	0.09488
6	rs12205487	g.167285973A>G	10,202 before RPS6KA2	A	0.013455	A	0.3506	2.063	0.03912	A	0.97983	1.613	0.1068
6	rs2149089	g.167286806A>G	11,035 before RPS6KA2	A	0.0220459	A	0.192395	2.289	0.0221	A	0.932916	1.541	0.1234
6	rs9459783	g.167288449G>T	12,678 before RPS6KA2	G	0.0144694	G	0.189875	-2.374	0.01758	G	0.891371	-1.681	0.09273
6	rs71554321	g.167288891_167288892insT	13,119 before RPS6KA2	A	0.0144694	A	0.196349	2.358	0.01837	NA	NA	NA	NA
6	rs112538030	g.167289670_167289671insCACT	13,898 before RPS6KA2	ACACT	0.00934434	ACACT	0.152595	-2.556	0.0106	NA	NA	NA	NA
6	rs7766409	g.167289844A>G	14,073 before RPS6KA2	G	0.0270794	G	0.155931	-2.347	0.0189	G	0.989585	-1.435	0.1512
6	rs9457234	g.167290270C>T	14,499 before RPS6KA2	C	0.0429195	C	0.164969	-2.227	0.02597	C	0.773754	-1.525	0.1272
6	rs12201967	g.167291139C>G	15,368 before RPS6KA2	G	0.0429195	G	0.134213	-2.321	0.02031	G	0.870074	-1.43	0.1526
6	rs61176261	g.167291885A>G	16,114 before RPS6KA2	A	0.0429195	A	0.169132	2.215	0.02676	A	0.821572	1.478	0.1395
6	rs35755974	g.167292892A>C	17,121 before RPS6KA2	C	0.0429195	C	0.169132	-2.215	0.02676	C	0.821572	-1.478	0.1395
6	rs9459784	g.167293583C>T	17,812 before RPS6KA2	T	0.0429195	T	0.161004	2.238	0.02523	T	0.801096	1.498	0.1342
6	rs1576139	g.167295483A>G	19,712 before RPS6KA2	A	0.0429195	A	0.237297	2.049	0.04049	A	0.862698	1.438	0.1506
6	rs1581902	g.167296232C>G	20,461 before RPS6KA2	C	0.0448022	C	0.198623	2.129	0.03327	C	0.665158	1.625	0.1043
6	rs10455981	g.167296743C>T	20,972 before RPS6KA2	T	0.0429195	T	0.200207	2.134	0.03284	T	0.814108	1.485	0.1375
6	rs6456136	g.167297003C>T	21,232 before RPS6KA2	C	0.0448022	C	0.205519	-2.112	0.03469	C	0.665158	-1.625	0.1043
6	rs9364883	g.167297252C>G	21,481 before RPS6KA2	C	0.0422446	C	0.214984	2.102	0.03554	C	0.710735	1.593	0.1111
6	rs9459787	g.167297425A>G	21,654 before RPS6KA2	A	0.0422446	A	0.187921	2.168	0.03014	A	0.665158	1.64	0.1009
6	rs9356533	g.167298388A>G	22,617 before RPS6KA2	A	0.0448022	A	0.205519	2.112	0.03469	A	0.665158	1.625	0.1043
6	rs9356534	g.167298457C>T	22,686 before RPS6KA2	T	0.0448022	T	0.197698	2.131	0.03308	T	0.633414	1.658	0.09725
6	rs2326710	g.167300239A>G	24,468 before RPS6KA2	G	0.0448022	G	0.183048	-2.168	0.03014	NA	NA	NA	NA
6	rs9366070	g.167300636A>C	24,865 before RPS6KA2	C	0.0448022	C	0.217787	-2.083	0.03724	C	0.710735	-1.577	0.1147
6	rs9356537	g.167300899A>C	25,128 before RPS6KA2	A	0.0423622	A	0.172363	2.209	0.02719	NA	NA	NA	NA
6	rs140591417	g.167302228G>T	26,457 before RPS6KA2	G	0.0486516	G	0.182265	-2.153	0.03135	G	0.665158	-1.602	0.1091
6	rs9459790	g.167303202A>G	27,431 before RPS6KA2	A	0.0448022	A	0.183048	2.168	0.03014	NA	NA	NA	NA
6	rs12211856	g.167303589A>T	27,818 before RPS6KA2	T	0.0448022	T	0.183048	-2.168	0.03014	NA	NA	NA	NA
6	rs28793918	g.167303667G>T	27,896 before RPS6KA2	T	0.0429195	T	0.202869	2.128	0.03337	T	0.827975	1.471	0.1412
6	rs6456139	g.167304038C>T	28,267 before RPS6KA2	C	0.0448022	C	0.172363	-2.197	0.02803	C	0.75738	-1.53	0.126
6	rs12213589	g.167304195A>T	28,424 before RPS6KA2	T	0.0429195	T	0.202869	-2.128	0.03337	T	0.814108	-1.485	0.1375
6	rs9366072	g.167304438C>G	28,667 before RPS6KA2	C	0.0448022	C	0.208232	2.106	0.03525	C	0.665158	1.625	0.1043
6	rs74210256	g.167304471_167304472insA	28,699 before RPS6KA2	T	0.044065	T	0.221135	2.079	0.03762	NA	NA	NA	NA
6	rs13199159	g.167304654A>C	28,883 before RPS6KA2	A	0.0429195	A	0.197653	2.14	0.03233	A	0.841891	1.458	0.1449
6	rs13202328	g.167304718C>T	28,947 before RPS6KA2	T	0.0429195	T	0.187567	2.166	0.03033	T	0.77988	1.519	0.1288
6	rs779880736	g.167305239_167305240insATGCCTATGTCCTAGGCATATAGCCTAGGACATAGGACATGCC	29,467 before RPS6KA2	TATGCCTATGTCCTAGGCATATAGCCTAGGACATAGGACATGCC	0.0448022	TATGCCTATGTCCTAGGCATATAGCCTAGGACATAGGACATGCC	0.183443	-2.167	0.03021	NA	NA	NA	NA
6	rs4710132	g.167305368A>G	29,597 before RPS6KA2	A	0.0448022	A	0.206798	2.109	0.03495	A	0.665158	1.625	0.1043
6	rs12196280	g.167305701A>G	29,930 before RPS6KA2	A	0.0429195	A	0.187577	2.166	0.03033	A	0.814108	1.485	0.1375
6	rs2104630	g.167310336A>G	34,565 before RPS6KA2	A	0.0333082	A	0.189528	2.214	0.02685	A	0.748647	1.617	0.1058
6	rs6456140	g.167310769A>C	34,998 before RPS6KA2	C	0.0333082	C	0.189528	-2.214	0.02685	C	0.762055	-1.604	0.1088
6	rs1831131	g.167311673G>T	35,902 before RPS6KA2	T	0.0333082	T	0.215712	2.15	0.03155	T	0.795658	1.57	0.1164
6	rs148824128	g.25621839_25621840insG	30,591 before SCGN	T	0.0383944	T	0.0611505	2.666	0.007667	NA	NA	NA	NA
6	rs139397355	g.25654717C>T	2,288 within SCGN	C	0.0496917	C	0.353648	-1.798	0.0721	C	0.8004	-1.459	0.1446
6	rs56034365	g.25658580C>T	6,151 within SCGN	C	0.0420034	C	0.164812	-2.232	0.02564	C	0.286359	-2.126	0.0335
6	rs1003688	g.25659172A>G	6,743 within SCGN	A	0.0300344	A	0.230619	2.137	0.03257	A	0.286359	2.214	0.02684
6	rs1321248	g.25662803C>T	10,374 within SCGN	C	0.0420034	C	0.219806	-2.092	0.03642	C	0.335793	-2.047	0.04067
6	rs9467556	g.25664185C>T	11,756 within SCGN	C	0.0420034	C	0.212599	-2.109	0.03495	C	0.335793	-2.047	0.04067
6	rs56026359	g.25666814C>T	14,385 within SCGN	T	0.0349661	T	0.177438	2.235	0.0254	T	0.286359	2.175	0.02966
6	rs2092161	g.25669183C>T	16,754 within SCGN	T	0.0421641	T	0.19478	2.151	0.03146	T	0.286359	2.125	0.03358
6	rs56206297	g.25669278G>T	16,849 within SCGN	T	0.008316	T	0.257018	2.32	0.02032	T	0.345141	2.423	0.01539
6	rs2876691	g.25669525A>G	17,096 within SCGN	A	0.008316	A	0.206819	2.431	0.01504	A	0.275878	2.534	0.01126
6	rs2328891	g.25669669A>G	17,240 within SCGN	A	0.0434561	A	0.206819	2.115	0.03439	A	0.275878	2.135	0.03277
6	rs113589899	g.25684587A>G	32,158 within SCGN	A	0.02002	NA	NA	NA	NA	A	0.105806	2.736	0.006219					KRT71	8.28445e-15	DYNLRB2	2.07384e-11
6	rs6918310	g.25687625A>C	35,196 within SCGN	A	0.02002	A	0.409082	1.896	0.05797	A	0.494109	2.022	0.04313					KRT71	8.28445e-15	DYNLRB2	2.07384e-11
6	rs112249852	g.25698971C>G	27,819 after H2AC1	C	0.02002	NA	NA	NA	NA	C	0.588281	1.914	0.05568					KRT71	8.28445e-15	DYNLRB2	2.07384e-11
6	rs112854789	g.25701879A>G	24,911 after H2AC1	A	0.02002	NA	NA	NA	NA	A	0.588281	1.914	0.05568					KRT71	8.28445e-15	DYNLRB2	2.07384e-11
6	rs113127107	g.25754331C>G	0,596 before SLC17A4	G	0.02002	NA	NA	NA	NA	G	0.588281	-1.914	0.05568					KRT71	8.28445e-15	DYNLRB2	2.07384e-11
6	rs111714517	g.26033354C>G	0,442 within H2AC4	G	0.0102587	NA	NA	NA	NA	G	0.525265	-2.141	0.0323					KRT71	8.28445e-15	DYNLRB2	2.07384e-11
6	rs74855812	g.26044564C>T	0,679 before H2BC3	T	0.0102587	NA	NA	NA	NA	T	0.525265	2.141	0.0323					KRT71	8.28445e-15	DYNLRB2	2.07384e-11
6	rs112496269	g.26054446A>C	2,253 after H1-2	A	0.0102587	NA	NA	NA	NA	A	0.525265	2.141	0.0323					KRT71	8.28445e-15	DYNLRB2	2.07384e-11
6	rs113523214	g.26055031C>T	1,668 after H1-2	T	0.0102587	NA	NA	NA	NA	T	0.525265	2.141	0.0323					KRT71	8.28445e-15	DYNLRB2	2.07384e-11
6	rs112951532	g.26056685A>G	0,014 within H1-2	A	0.02002	NA	NA	NA	NA	A	0.588281	1.914	0.05568					KRT71	8.28445e-15	DYNLRB2	2.07384e-11
6	rs111255470	g.26058990A>G	2,291 before H1-2	A	0.02002	NA	NA	NA	NA	A	0.588281	1.914	0.05568					KRT71	8.28445e-15	DYNLRB2	2.07384e-11
6	rs807214	g.26061769C>G	5,070 before H1-2	G	0.0452213	G	0.708037	-1.343	0.1793	G	0.363991	-1.985	0.04713
6	rs184369686	g.26068672C>T	11,973 before H1-2	T	0.02002	NA	NA	NA	NA	T	0.588281	1.914	0.05568					KRT71	8.28445e-15	DYNLRB2	2.07384e-11
6	rs112646627	g.26071489A>T	14,790 before H1-2	T	0.02002	NA	NA	NA	NA	T	0.588281	-1.914	0.05568					KRT71	8.28445e-15	DYNLRB2	2.07384e-11
6	rs34522384	g.26072665_26072666insA	14,845 before HFE	G	0.0452213	G	0.790442	1.249	0.2115	NA	NA	NA	NA
6	rs1090947	g.26076642C>T	10,867 before HFE	T	0.0452213	T	0.818586	1.218	0.2231	T	0.472782	1.84	0.06576
6	rs113295065	g.26082782C>T	4,727 before HFE	C	0.02002	NA	NA	NA	NA	C	0.588281	-1.914	0.05568					KRT71	8.28445e-15	DYNLRB2	2.07384e-11
6	rs1971508	g.26085807A>C	1,702 before HFE	A	0.0239495	C	0.460159	1.786	0.07403	A	0.657921	1.794	0.07276
6	rs62625313	g.26087259A>C	0,250 before HFE	C	0.0102587	NA	NA	NA	NA	C	0.525265	-2.141	0.0323					KRT71	8.28445e-15	DYNLRB2	2.07384e-11
6	rs62625320	g.26087944A>G	0,435 within HFE	G	0.0102587	NA	NA	NA	NA	G	0.525265	-2.141	0.0323					KRT71	8.28445e-15	DYNLRB2	2.07384e-11
6	rs112552602	g.26096361A>G	7,815 before H4C3	G	0.02002	G	0.153995	-2.412	0.01586	G	0.588281	-1.914	0.05568					KRT71	8.28445e-15	DYNLRB2	2.07384e-11
6	rs113641425	g.26102362A>G	1,814 before H4C3	A	0.02002	A	0.143983	2.443	0.01458	A	0.588281	1.914	0.05568					KRT71	8.28445e-15	DYNLRB2	2.07384e-11
6	rs111658481	g.26111563C>T	3,199 before H1-6	T	0.02002	T	0.0941362	2.626	0.008643	T	0.588281	1.914	0.05568					KRT71	8.28445e-15	DYNLRB2	2.07384e-11
6	rs113558862	g.26113638A>C	5,274 before H1-6	C	0.02002	C	0.0941362	-2.626	0.008643	C	0.588281	-1.914	0.05568					KRT71	8.28445e-15	DYNLRB2	2.07384e-11
6	rs112965551	g.26116836A>G	7,296 after H2BC4	A	0.02002	A	0.0941362	2.626	0.008643	A	0.588281	1.914	0.05568					KRT71	8.28445e-15	DYNLRB2	2.07384e-11
6	rs112646239	g.26116839A>G	7,293 after H2BC4	A	0.02002	A	0.0941362	2.626	0.008643	A	0.588281	1.914	0.05568					KRT71	8.28445e-15	DYNLRB2	2.07384e-11
6	rs113891757	g.26116975A>G	7,157 after H2BC4	A	0.02002	A	0.0941362	2.626	0.008643	A	0.588281	1.914	0.05568					KRT71	8.28445e-15	DYNLRB2	2.07384e-11
6	rs76869871	g.26119210C>T	4,922 after H2BC4	C	0.040582	C	0.517849	-1.6	0.1095	C	0.977658	-1.342	0.1797							ZBTB7C	3.97063e-16
6	rs111396031	g.26120159A>C	3,973 after H2BC4	A	0.02002	A	0.0870996	2.658	0.007869	A	0.588281	1.914	0.05568					KRT71	8.28445e-15	DYNLRB2	2.07384e-11
6	rs113940134	g.26120196C>G	3,936 after H2BC4	G	0.02002	G	0.0870996	-2.658	0.007869	G	0.588281	-1.914	0.05568					KRT71	8.28445e-15	DYNLRB2	2.07384e-11
6	rs111914406	g.26124159A>G	0,027 before H2BC4	A	0.02002	A	0.0870996	2.658	0.007869	A	0.588281	1.914	0.05568					KRT71	8.28445e-15	DYNLRB2	2.07384e-11
6	rs112692109	g.26124442C>T	0,069 within H2AC6	C	0.02002	C	0.0870996	-2.658	0.007869	C	0.588281	-1.914	0.05568					KRT71	8.28445e-15	DYNLRB2	2.07384e-11
6	rs111838595	g.26125394G>T	1,021 after H2AC6	T	0.02002	T	0.0870996	2.658	0.007869	T	0.588281	1.914	0.05568					KRT71	8.28445e-15	DYNLRB2	2.07384e-11
6	rs372422381	g.26125681_26125682insT	1,307 after H2AC6	AT	0.02002	AT	0.0870996	-2.658	0.007869	NA	NA	NA	NA					KRT71	8.28445e-15	DYNLRB2	2.07384e-11
6	rs74810639	g.26126785C>T	2,412 after H2AC6	C	0.020119	C	0.0870996	-2.657	0.007891	NA	NA	NA	NA					KRT71	7.35162e-15	DYNLRB2	2.07384e-11
6	rs112715949	g.26129861A>T	5,488 after H2AC6	T	0.02002	T	0.108316	-2.567	0.01025	T	0.588281	-1.914	0.05568					KRT71	8.28445e-15	DYNLRB2	2.07384e-11
6	rs36109883	g.26133070A>G	8,697 after H2AC6	A	0.0351628	A	0.0760456	2.6	0.009319	A	0.192853	2.354	0.01859	BTN3A2	2.32e-11			TRIM27	1.41622e-10	HLA-L	3.53168e-12
6	rs77133138	g.26136687A>C	12,314 after H2AC6	A	0.023929	A	0.392373	1.887	0.05915	A	0.977658	1.478	0.1395			SCGN	4.33552e-09	CDH4	1.55116e-09	HTR1D	3.41359e-19
6	rs184731659	g.26137190A>T	12,817 after H2AC6	T	0.02002	T	0.119826	-2.524	0.0116	T	0.588281	-1.914	0.05568					KRT71	8.28445e-15	DYNLRB2	2.07384e-11
6	rs112008078	g.26139052A>T	14,679 after H2AC6	A	0.02002	A	0.119826	2.524	0.0116	A	0.833983	1.66	0.09692					KRT71	8.28445e-15	DYNLRB2	2.07384e-11
6	rs112594153	g.26140725G>T	15,834 before H1-4	G	0.02002	G	0.119826	-2.524	0.0116	G	0.833983	-1.66	0.09692					KRT71	8.28445e-15	DYNLRB2	2.07384e-11
6	rs9379827	g.26153335A>C	3,224 before H1-4	A	0.0135622	A	0.732446	1.553	0.1205	A	0.786607	1.799	0.07207
6	rs3857546	g.26157762C>T	0,587 before H2BC5	T	0.0132739	T	0.175946	2.427	0.01524	T	0.466116	2.154	0.03126
6	rs7749823	g.26158079A>C	0,270 before H2BC5	C	0.0129475	C	0.856736	-1.422	0.155	C	0.516684	-2.098	0.0359
6	rs2183947	g.26159356A>G	1,007 within H2BC5	A	0.011233	A	0.787085	1.525	0.1273	A	0.77314	1.855	0.06358
6	rs72834696	g.26161399A>G	3,050 within H2BC5	A	0.0138864	A	0.787085	1.487	0.1371	A	0.786607	1.793	0.07294
6	rs1417998	g.26162019A>T	3,670 within H2BC5	A	0.0129475	A	0.852342	1.427	0.1536	A	0.466116	2.16	0.03081
6	rs4486004	g.26167710G>T	9,361 within H2BC5	T	0.0164908	T	0.983323	1.24	0.2148	T	0.65578	1.887	0.05918
6	rs2066295	g.26168903A>G	10,554 within H2BC5	G	0.010403	G	0.630657	-1.72	0.08548	G	0.83558	-1.811	0.07019
6	rs111380779	g.26170878C>T	12,529 within H2BC5	C	0.02002	C	0.405599	-1.901	0.05727	C	0.9224	-1.574	0.1154					KRT71	8.28445e-15	DYNLRB2	2.07384e-11
6	rs9379829	g.26172219C>T	11,805 before H2BC6	T	0.0217735	T	0.807232	1.379	0.1677	T	0.608289	1.871	0.06133
6	rs34661691	g.26173478G>T	10,546 before H2BC6	G	0.01299	G	0.700816	-1.597	0.1103	G	0.516684	-2.097	0.03596
6	rs9379830	g.26173767C>T	10,257 before H2BC6	C	0.0135622	C	0.962597	-1.299	0.194	C	0.786607	-1.799	0.07207
6	rs79267062	g.26176010C>T	8,014 before H2BC6	C	0.0304512	C	0.839624	-1.277	0.2015	C	0.401143	-2.037	0.04163			SCGN	1.54844e-09	NOX3	1.20956e-10	CA10	3.85237e-19
6	rs113414054	g.26184733C>T	0,709 after H2BC6	T	0.02002	T	0.403478	1.904	0.05685	T	0.9224	1.574	0.1154					KRT71	8.28445e-15	DYNLRB2	2.07384e-11
6	rs6925088	g.26204185C>T	0,688 before H4C5	C	0.0254246	C	0.152394	-2.371	0.01776	C	0.0462078	-2.965	0.003029
6	rs77832727	g.26205953A>C	1,080 after H4C5	A	0.0254246	A	0.161785	2.343	0.01913	A	0.0462078	2.965	0.003029
6	rs78588003	g.26206064C>G	1,191 after H4C5	G	0.0254246	G	0.161785	-2.343	0.01913	G	0.0462078	-2.965	0.003029
6	rs78871367	g.26210659C>T	5,786 after H4C5	C	0.0254246	C	0.154471	-2.364	0.01806	C	0.0462078	-2.965	0.003029
6	rs6919303	g.26212479C>G	4,393 after H2BC8	G	0.0254246	G	0.171972	-2.314	0.02065	G	0.0397228	-3.013	0.002587
6	rs113937141	g.26225712A>G	0,329 within H3C6	A	0.02002	NA	NA	NA	NA	A	0.246873	2.385	0.01709					KRT71	8.28445e-15	DYNLRB2	2.07384e-11
6	rs71717754	g.26229685_26229686insTAC	4,301 after H3C6	ATAC	0.00949807	ATAC	0.0615768	-2.93	0.003386	NA	NA	NA	NA	HIST1H3E	1.23913e-09
6	rs368744638	g.26229710A>G	4,327 after H3C6	A	0.0402592	A	0.434923	1.717	0.08592	NA	NA	NA	NA
6	rs142722201	g.26233404_26233405insT	1,813 after H1-3	CT	0.0254246	CT	0.182703	2.286	0.02228	NA	NA	NA	NA
6	rs56358421	g.26243235_26243236insG	2,580 after H4C6	T	0.0484017	T	0.178124	2.165	0.03041	NA	NA	NA	NA	HIST1H4F	1.1e-24	HIST1H4F	1.57799e-11
6	rs78874168	g.26243567A>G	2,913 after H4C6	A	0.0484017	A	0.178124	2.165	0.03041	A	0.289965	2.082	0.03738	HIST1H4F	1.1e-24	HIST1H4F	1.57799e-11
6	rs74838064	g.26243914C>T	3,260 after H4C6	C	0.0484017	C	0.178124	-2.165	0.03041	C	0.289965	-2.082	0.03738	HIST1H4F	1.1e-24	HIST1H4F	1.57799e-11
6	rs1000308	g.26244580A>G	2,625 after H4C7	A	0.0484017	A	0.248482	1.999	0.0456	A	0.289965	2.082	0.03738	HIST1H4F	1.1e-24	HIST1H4F	1.57799e-11
6	rs16891497	g.26245245A>G	1,960 after H4C7	G	0.0484017	G	0.248482	-1.999	0.0456	G	0.289965	-2.082	0.03738	HIST1H4F	1.1e-24	HIST1H4F	1.57799e-11
6	rs16891501	g.26245888A>G	1,317 after H4C7	A	0.0484017	A	0.248482	1.999	0.0456	A	0.289965	2.082	0.03738	HIST1H4F	1.1e-24	HIST1H4F	1.57799e-11
6	rs16891505	g.26246139A>G	1,066 after H4C7	A	0.0484017	A	0.248482	1.999	0.0456	A	0.289965	2.082	0.03738	HIST1H4F	1.1e-24	HIST1H4F	1.57799e-11
6	rs6913828	g.26246664C>T	0,541 after H4C7	T	0.0484017	T	0.301487	1.895	0.05808	T	0.169619	2.322	0.02021	HIST1H4F	1.1e-24	HIST1H4F	1.57799e-11
6	rs112878967	g.26249504A>G	1,331 after H3C7	A	0.0484017	A	0.288199	1.92	0.05487	A	0.289965	2.082	0.03738	HIST1H4F	1.1e-24	HIST1H4F	1.57799e-11
6	rs17600910	g.26251272A>G	0,437 before H3C7	G	0.0276078	G	0.204978	-2.213	0.02687	G	0.849396	-1.565	0.1175	HIST1H4F	5.24e-18	HIST1H4F	7.48765e-11
6	rs879764449	g.26252476_26252477insGCTGGTCTTAAACTCAAGC	0,596 after H2BC9	G	0.0484017	G	0.213165	2.077	0.03778	NA	NA	NA	NA	HIST1H4F	1.1e-24	HIST1H4F	1.57799e-11
6	rs806786	g.26259748A>G	7,869 after H2BC9	G	0.0389736	G	0.111825	-2.42	0.01551	G	0.524412	-1.818	0.06911
6	rs112795418	g.26267836C>G	3,776 after H3C8	G	0.043644	G	0.963664	-1.068	0.2857	G	0.374645	-1.979	0.04776
6	rs113968139	g.26279567C>G	6,160 after H4C8	G	0.0268537	G	0.744145	-1.409	0.1588	G	0.374645	-2.106	0.03521
6	rs116889156	g.26287873C>T	2,146 before H4C8	T	0.0268537	T	0.744145	1.409	0.1588	T	0.374645	2.106	0.03521
6	rs751761120	g.26311418_26311419insCAGGA	25,690 before H4C8	G	0.0268537	G	0.941996	1.191	0.2336	NA	NA	NA	NA
6	rs113347766	g.26315358A>G	29,631 before H4C8	A	0.0268537	A	0.941996	1.191	0.2336	A	0.374645	2.106	0.03521
6	rs112529440	g.26321401A>G	35,674 before H4C8	A	0.0268537	A	0.90083	1.236	0.2166	A	0.452995	2.001	0.0454
6	rs76663046	g.26325982A>G	39,416 before BTN3A2	A	0.0162287	A	0.722474	1.531	0.1258	A	0.452995	2.123	0.03371
6	rs75080206	g.26327803G>T	37,595 before BTN3A2	T	0.0268537	T	0.722474	1.434	0.1516	T	0.452995	2.001	0.0454
6	rs112987998	g.26338747A>C	26,651 before BTN3A2	A	0.02002	A	0.590359	1.649	0.09918	A	0.676277	1.819	0.06892					KRT71	8.28445e-15	DYNLRB2	2.07384e-11
6	rs9467715	g.26341301C>T	24,097 before BTN3A2	C	0.0481844	C	0.879545	-1.138	0.2553	C	0.452146	-1.849	0.06451
6	rs140181245	g.26349648A>G	15,750 before BTN3A2	G	0.0156892	G	0.996813	-1.235	0.2168	G	0.713997	-1.838	0.06606					SPINK5	1.39028e-10
6	rs144528541	g.26351255C>T	14,143 before BTN3A2	T	0.0334802	T	0.725159	1.386	0.1656	T	0.0591263	2.814	0.0049					SFRP1	1.85468e-09
6	rs115467673	g.26354482C>G	10,916 before BTN3A2	C	0.0135595	C	0.926749	1.338	0.181	C	0.800431	1.785	0.07426					CGNL1	6.25596e-09
6	rs116116769	g.26359349A>T	6,049 before BTN3A2	T	0.0135595	T	0.926749	-1.338	0.181	T	0.800431	-1.785	0.07426					CGNL1	6.25596e-09
6	rs145586911	g.26360274_26360275insT	5,125 before BTN3A2	AT	0.0135595	AT	0.926749	-1.338	0.181	NA	NA	NA	NA					CGNL1	6.25596e-09
6	rs148410623	g.26368036A>G	2,638 within BTN3A2	A	0.0135595	A	0.926749	1.338	0.181	A	0.800431	1.785	0.07426					CGNL1	6.25596e-09
6	rs145631731	g.26369667A>T	4,269 within BTN3A2	A	0.0135595	A	0.88507	1.383	0.1667	A	0.939941	1.649	0.09907					CGNL1	6.25596e-09
6	rs116651795	g.26369716C>T	4,318 within BTN3A2	T	0.0135595	T	0.926749	1.338	0.181	T	0.800431	1.785	0.07426					CGNL1	6.25596e-09
6	rs115813830	g.26370405C>T	5,007 within BTN3A2	T	0.0135595	T	0.926749	1.338	0.181	T	0.800431	1.785	0.07426					CGNL1	6.25596e-09
6	rs182143641	g.26372107A>G	6,709 within BTN3A2	G	0.0135595	G	0.88507	-1.383	0.1667	G	0.939941	-1.649	0.09907					CGNL1	6.25596e-09
6	rs138643110	g.26375821C>T	7,503 before BTN2A2	C	0.0135595	C	0.926749	-1.338	0.181	C	0.800431	-1.785	0.07426					CGNL1	6.25596e-09
6	rs115247877	g.26384106A>G	0,782 within BTN2A2	A	0.0402597	A	0.775305	1.291	0.1966	A	0.926837	1.393	0.1637					ETV7	1.70381e-11	DPH3P1	4.80952e-12
6	rs146863150	g.26408473_26408474insATAT	6,007 within BTN3A1	CATAT	0.0457091	CATAT	0.802146	1.234	0.2172	NA	NA	NA	NA	BTN3A2	1.51e-12			TRIM27	6.14652e-28	PPP1R18	1.18045e-30
6	rs75782365	g.26408551G>T	6,086 within BTN3A1	G	0.0457091	G	0.761323	-1.28	0.2006	G	0.235901	-2.194	0.02821	BTN3A2	1.51e-12			TRIM27	6.14652e-28	PPP1R18	1.18045e-30
6	rs41266839	g.26409890C>G	7,425 within BTN3A1	C	0.0457091	C	0.777259	1.262	0.207	C	0.235901	2.194	0.02821	BTN3A2	1.51e-12			TRIM27	6.14652e-28	PPP1R18	1.18045e-30
6	rs13220495	g.26441640C>T	0,940 within BTN3A3	T	0.0457091	T	0.865886	1.164	0.2445	T	0.235901	2.194	0.02821	BTN3A2	1.51e-12			TRIM27	6.14652e-28	PPP1R18	1.18045e-30
6	rs71557345	g.26680698A>G	20,718 before ZNF322	A	0.0388104	A	0.968998	1.087	0.2772	NA	NA	NA	NA	BTN3A2	1.39e-10			TRIM27	4.10229e-26	PPP1R18	3.41815e-31
6	rs76091509	g.26706602A>T	46,622 before ZNF322	A	0.0396008	A	0.692446	1.389	0.1647	NA	NA	NA	NA	BTN3A2	4.58e-11			TRIM27	4.40635e-31	PPP1R18	6.08317e-41
6	rs7454868	g.26799828C>G	124,505 after GUSBP2	G	0.0493521	G	0.823621	-1.194	0.2326	NA	NA	NA	NA					TRIM27	4.1331e-29	PPP1R18	1.87306e-31
6	rs57440165	g.26843517A>C	80,816 within GUSBP2	C	0.0381924	C	0.777961	-1.299	0.1939	C	0.382615	-2.004	0.04509	HIST1H4L	6.92e-10			TRIM27	6.61731e-41	PPP1R18	4.02208e-41
6	rs71206067	g.26903379C>T	20,954 within GUSBP2	T	0.0380925	T	0.847019	1.223	0.2213	NA	NA	NA	NA	HIST1H4L	7.99e-10			TRIM27	2.14787e-41	PPP1R18	6.08317e-41
6	rs71557378	g.26903585G>T	20,748 within GUSBP2	G	0.0456919	G	0.818937	-1.216	0.2241	G	0.502029	-1.802	0.07162	HIST1H4L	7.99e-10			TRIM27	2.14787e-41	PPP1R18	6.08317e-41
6	rs60882115	g.26909096C>G	15,237 within GUSBP2	G	0.0456919	G	0.818937	-1.216	0.2241	NA	NA	NA	NA	HIST1H4L	7.99e-10			TRIM27	2.14787e-41	PPP1R18	6.08317e-41
6	rs374577630	g.26915439G>T	8,894 within GUSBP2	G	0.0380925	G	0.777961	-1.3	0.1937	NA	NA	NA	NA	HIST1H4L	7.99e-10			TRIM27	2.14787e-41	PPP1R18	6.08317e-41
6	rs183280845	g.26921528A>G	2,805 within GUSBP2	A	0.0456919	A	0.818937	1.216	0.2241	NA	NA	NA	NA	HIST1H4L	7.99e-10			TRIM27	2.14787e-41	PPP1R18	6.08317e-41
6	rs71557395	g.26924357C>G	0,024 before GUSBP2	G	0.0456919	G	0.818937	-1.216	0.2241	NA	NA	NA	NA	HIST1H4L	7.99e-10			TRIM27	2.14787e-41	PPP1R18	6.08317e-41
6	rs80264589	g.26927602A>G	2,830 within LINC00240	A	0.0456919	A	0.818937	1.216	0.2241	A	0.502029	1.802	0.07162	HIST1H4L	7.99e-10			TRIM27	2.14787e-41	PPP1R18	6.08317e-41
6	rs35173303	g.26935379C>T	10,607 within LINC00240	T	0.0456919	T	0.818937	1.216	0.2241	T	0.502029	1.802	0.07162	HIST1H4L	7.99e-10			TRIM27	2.14787e-41	PPP1R18	6.08317e-41
6	rs66975207	g.26942146A>C	17,374 within LINC00240	C	0.0381924	C	0.737751	-1.345	0.1787	C	0.382615	-2.004	0.04509	HIST1H4L	6.92e-10			TRIM27	6.61731e-41	PPP1R18	4.02208e-41
6	rs35869525	g.26946687C>T	21,915 within LINC00240	T	0.0456919	T	0.778275	1.261	0.2073	T	0.502029	1.802	0.07162	HIST1H4L	7.99e-10			TRIM27	2.14787e-41	PPP1R18	6.08317e-41
6	rs34816374	g.26949672A>G	24,900 within LINC00240	G	0.0456919	G	0.676035	-1.378	0.1682	G	0.502029	-1.802	0.07162	HIST1H4L	7.99e-10			TRIM27	2.14787e-41	PPP1R18	6.08317e-41
6	rs34546498	g.26961280C>T	26,805 after LOC100270746	T	0.0380925	T	0.847019	1.223	0.2213	NA	NA	NA	NA	HIST1H4L	7.99e-10			TRIM27	2.14787e-41	PPP1R18	6.08317e-41
6	rs9467951	g.26965646A>T	22,439 after LOC100270746	A	0.0258978	A	0.75263	1.407	0.1595	A	0.420685	2.052	0.04018
6	rs34864993	g.26970895A>C	17,190 after LOC100270746	A	0.0456643	A	0.8642	1.166	0.2436	A	0.110645	2.508	0.01214					GNL1	1.85736e-12	PPP1R18	1.19558e-14
6	rs9717913	g.26977952G>T	10,133 after LOC100270746	T	0.0456643	T	0.816101	1.219	0.2229	T	0.110645	2.508	0.01214					GNL1	1.85736e-12	PPP1R18	1.19558e-14
6	rs56874662	g.26985607A>C	2,478 after LOC100270746	A	0.0456643	A	0.8642	1.166	0.2436	A	0.110645	2.508	0.01214					GNL1	1.85736e-12	PPP1R18	1.19558e-14
6	rs36022097	g.26995168A>G	7,083 before LOC100270746	A	0.0456643	A	0.8642	1.166	0.2436	A	0.110645	2.508	0.01214					GNL1	1.85736e-12	PPP1R18	1.19558e-14
6	rs553922385	g.26997213_26997214insGTGTGTGT	9,127 before LOC100270746	CGTGTGTGT	0.0139009	CGTGTGTGT	0.737781	1.542	0.1231	NA	NA	NA	NA					TRIM26	2.04104e-10	HLA-L	1.34879e-09
6	rs35212793	g.26998693C>T	10,608 before LOC100270746	C	0.0456643	C	0.8642	-1.166	0.2436	C	0.110645	-2.508	0.01214					GNL1	1.85736e-12	PPP1R18	1.19558e-14
6	rs35769282	g.26999908C>G	11,823 before LOC100270746	C	0.0456643	C	0.917857	1.108	0.2681	C	0.110645	2.508	0.01214					GNL1	1.85736e-12	PPP1R18	1.19558e-14
6	rs57713596	g.27004098C>T	16,013 before LOC100270746	T	0.045958	T	0.8642	1.165	0.2442	T	0.110645	2.506	0.0122					TRIM27	4.5711e-13	PPP1R18	1.19558e-14
6	rs6904071	g.27047256A>G	53,319 after H2BC11	A	0.0128928	A	0.704403	1.594	0.1109	A	0.553632	2.056	0.03977
6	rs34388707	g.27050396A>G	50,179 after H2BC11	G	0.0125077	G	0.704403	-1.6	0.1097	G	0.553632	-2.063	0.0391
6	rs67092078	g.27054772A>G	45,803 after H2BC11	A	0.0137533	A	0.694215	1.594	0.1109	A	0.279102	2.416	0.0157	HIST1H4L	8.59e-10			TRIM27	1.40981e-40	PPP1R18	5.20822e-41
6	rs926300	g.27059443A>T	41,132 after H2BC11	T	0.0125077	T	0.704403	-1.6	0.1097	T	0.553632	-2.063	0.0391
6	rs72842197	g.27067083C>T	33,492 after H2BC11	T	0.0125077	T	0.704403	1.6	0.1097	T	0.553632	2.063	0.0391
6	rs55834529	g.27072542A>G	28,033 after H2BC11	G	0.0137533	G	0.718388	-1.566	0.1173	G	0.279102	-2.416	0.0157	HIST1H4L	8.59e-10			TRIM27	1.40981e-40	PPP1R18	5.20822e-41
6	rs6913660	g.27091425A>C	9,150 after H2BC11	A	0.0125077	A	0.704403	1.6	0.1097	A	0.553632	2.063	0.0391
6	rs66462181	g.27091661C>T	8,914 after H2BC11	C	0.0137533	C	0.718388	-1.566	0.1173	C	0.279102	-2.416	0.0157	HIST1H4L	8.59e-10			TRIM27	1.40981e-40	PPP1R18	5.20822e-41
6	rs67330695	g.27103654A>G	2,837 after H2AC11	A	0.0125077	A	0.704403	1.6	0.1097	A	0.553632	2.063	0.0391
6	rs34471161	g.27112437_27112438insGAT	2,201 within H2BC12	A	0.02283	A	0.704403	1.487	0.1371	NA	NA	NA	NA
6	rs61240102	g.27124904C>G	9,499 after MIR3143	C	0.0125077	C	0.662396	1.649	0.09919	C	0.553632	2.063	0.0391
6	rs13219181	g.27136225A>G	20,820 after MIR3143	G	0.0135895	G	0.60013	-1.709	0.08744	G	0.553632	-2.044	0.04095
6	rs6914824	g.27139048C>T	23,643 after MIR3143	T	0.0135895	T	0.571662	1.745	0.08104	T	0.553632	2.044	0.04095
6	rs67540232	g.27140866A>T	25,461 after MIR3143	A	0.0135895	A	0.60013	1.709	0.08744	A	0.553632	2.044	0.04095
6	rs35768595	g.27141904C>T	26,499 after MIR3143	T	0.0381924	T	0.891469	1.174	0.2404	T	0.382615	2.004	0.04509	HIST1H4L	6.92e-10			TRIM27	6.61731e-41	PPP1R18	4.02208e-41
6	rs13194053	g.27143883C>T	28,478 after MIR3143	C	0.0143964	C	0.60013	-1.699	0.08941	C	0.553632	-2.031	0.04229
6	rs67397065	g.27144264_27144265insACAAG	28,858 after MIR3143	T	0.0144018	T	0.60013	1.698	0.08942	NA	NA	NA	NA
6	rs35565446	g.27145341C>T	29,936 after MIR3143	T	0.0381924	T	0.891469	1.174	0.2404	T	0.382615	2.004	0.04509	HIST1H4L	6.92e-10			TRIM27	6.61731e-41	PPP1R18	4.02208e-41
6	rs34569203	g.27153984A>C	38,579 after MIR3143	C	0.0129353	C	0.685068	-1.616	0.1061	C	0.553632	-2.055	0.03984
6	rs6934329	g.27158033A>G	42,628 after MIR3143	G	0.0268333	G	0.770655	-1.379	0.1678	G	0.676344	-1.747	0.08071
6	rs34783558	g.27171700C>T	43,802 before PRSS16	C	0.0176434	C	0.726532	-1.511	0.1309	C	0.513135	-2.03	0.04236
6	rs3800307	g.27185792A>T	29,710 before PRSS16	A	0.023671	A	0.914922	1.245	0.213	A	0.658885	1.796	0.07246
6	rs13211901	g.27187612A>G	27,890 before PRSS16	A	0.023671	A	0.90645	1.254	0.2097	A	0.658885	1.796	0.07246
6	rs35589403	g.27219491C>G	3,989 within PRSS16	G	0.0299193	G	0.98116	-1.127	0.2597	G	0.769379	-1.624	0.1044							C6orf136	9.38292e-09
6	rs141138864	g.27223065_27223066insAAGGAGAGCCAGATT	7,562 within PRSS16	A	0.0299193	A	0.966367	1.143	0.253	NA	NA	NA	NA							C6orf136	9.38292e-09
6	rs6938200	g.27231150A>G	15,648 after PRSS16	G	0.0405739	G	0.708418	-1.366	0.172	G	0.395639	-1.97	0.04887							C6orf136	9.38292e-09
6	rs36034627	g.27237363G>T	21,861 after PRSS16	T	0.0275654	T	0.983662	1.141	0.2539	T	0.784736	1.63	0.1032
6	rs1428968612	g.27244232_27244233insT	28,729 after PRSS16	CT	0.0270786	CT	0.893723	1.242	0.2143	NA	NA	NA	NA
6	rs72839445	g.27249686A>G	30,325 after POM121L2	A	0.0283527	A	0.759966	1.38	0.1674	A	0.530369	1.893	0.05833	HIST1H4L	6.92e-10			TRIM27	6.61731e-41	PPP1R18	4.02208e-41
6	rs13207082	g.27251379A>G	28,632 after POM121L2	G	0.0283527	G	0.759966	-1.38	0.1674	G	0.530369	-1.893	0.05833	HIST1H4L	6.92e-10			TRIM27	6.61731e-41	PPP1R18	4.02208e-41
6	rs7746199	g.27261324C>T	18,687 after POM121L2	T	0.0178339	T	0.670128	1.574	0.1155	T	0.190056	2.529	0.01143					TRIM26	6.07164e-13	HLA-L	5.74942e-11
6	rs72839449	g.27261661A>C	18,350 after POM121L2	C	0.0131254	C	0.695978	-1.601	0.1095	C	0.190056	-2.601	0.009297					TRIM26	6.07164e-13	HLA-L	5.74942e-11
6	rs1215932600	g.27262049_27262050insT	17,963 after POM121L2	AT	0.022857	AT	0.687096	-1.507	0.1319	NA	NA	NA	NA					TRIM26	1.57696e-10
6	rs3800318	g.27263641A>T	16,370 after POM121L2	T	0.0131254	T	0.704039	-1.591	0.1116	T	0.190056	-2.601	0.009297					TRIM26	6.07164e-13	HLA-L	5.74942e-11
6	rs13211166	g.27265940A>T	14,071 after POM121L2	A	0.0178339	A	0.678082	1.565	0.1176	A	0.190056	2.529	0.01143					TRIM26	6.07164e-13	HLA-L	5.74942e-11
6	rs56114371	g.27274834C>T	5,177 after POM121L2	T	0.0283527	T	0.736483	1.407	0.1594	T	0.530369	1.893	0.05833	HIST1H4L	6.92e-10			TRIM27	6.61731e-41	PPP1R18	4.02208e-41
6	rs16897515	g.27278020A>C	1,991 within POM121L2	A	0.0185617	A	0.88635	1.323	0.1858	A	0.120269	2.706	0.00682					TRIM26	6.07164e-13	HLA-L	5.74942e-11
6	rs2893910	g.27283254A>T	3,243 before POM121L2	T	0.0178339	T	0.702241	-1.537	0.1244	T	0.115212	-2.732	0.006304					TRIM26	6.07164e-13	HLA-L	5.74942e-11
6	rs115150682	g.27297539C>T	4,999 after VN1R10P	T	0.0386541	T	0.257401	2.028	0.04251	T	0.676277	1.652	0.09844
6	rs9468068	g.27297875A>G	5,335 after VN1R10P	A	0.043364	A	0.920277	1.116	0.2644	A	0.431107	1.904	0.05686
6	rs78477297	g.27300746A>C	8,206 after VN1R10P	C	0.00310554	C	0.829879	-1.692	0.09059	C	0.689353	-2.212	0.02695					KRT71	4.41659e-12	CLPS	3.88912e-22
6	rs56401801	g.27301512A>T	8,972 after VN1R10P	A	0.0285406	A	0.914627	1.209	0.2268	A	0.868631	1.538	0.124	HIST1H4L	6.92e-10			TRIM27	6.61731e-41	PPP1R18	4.02208e-41
6	rs41473150	g.27302765C>T	10,225 after VN1R10P	C	0.0028098	C	0.674541	-1.884	0.05951	C	0.370111	-2.612	0.009013					KRT71	2.66809e-11
6	rs71537559	g.27309779C>G	17,239 after VN1R10P	C	0.0285406	C	0.881795	1.244	0.2134	C	0.777676	1.628	0.1036	HIST1H4L	6.92e-10			TRIM27	6.61731e-41	PPP1R18	4.02208e-41
6	rs6922815	g.27311658A>G	19,118 after VN1R10P	A	0.0389344	G	0.112075	2.42	0.01554	A	0.702613	1.623	0.1045
6	rs764284	g.27312078A>G	19,538 after VN1R10P	G	0.0175018	A	0.154524	-2.436	0.01485	G	0.847905	-1.679	0.09323
6	rs139624725	g.27317017_27317018insC	24,476 after VN1R10P	A	0.0285406	A	0.739591	1.402	0.1608	NA	NA	NA	NA	HIST1H4L	6.92e-10			TRIM27	6.61731e-41	PPP1R18	4.02208e-41
6	rs72839477	g.27327000C>T	16,153 within ZNF204P	T	0.0285406	T	0.739591	1.402	0.1608	T	0.87903	1.528	0.1264	HIST1H4L	6.92e-10			TRIM27	6.61731e-41	PPP1R18	4.02208e-41
6	rs28360634	g.27332891C>T	10,262 within ZNF204P	C	0.0285406	C	0.798383	-1.336	0.1815	C	0.777676	-1.628	0.1036	HIST1H4L	6.92e-10			TRIM27	6.61731e-41	PPP1R18	4.02208e-41
6	rs71559024	g.27352750A>G	3,774 before ZNF391	A	0.0285406	A	0.826774	1.305	0.192	NA	NA	NA	NA	HIST1H4L	6.92e-10			TRIM27	6.61731e-41	PPP1R18	4.02208e-41
6	rs34332556	g.27357414C>G	0,890 within ZNF391	G	0.0285406	G	0.826774	-1.305	0.192	G	0.612002	-1.8	0.07192	HIST1H4L	6.92e-10			TRIM27	6.61731e-41	PPP1R18	4.02208e-41
6	rs67859638	g.27357978A>G	1,454 within ZNF391	G	0.0285406	G	0.767579	-1.371	0.1705	G	0.702097	-1.704	0.08832	HIST1H4L	6.92e-10			TRIM27	6.61731e-41	PPP1R18	4.02208e-41
6	rs35120058	g.27358166A>G	1,642 within ZNF391	G	0.0285406	G	0.711039	-1.435	0.1513	G	0.612002	-1.8	0.07192	HIST1H4L	6.92e-10			TRIM27	6.61731e-41	PPP1R18	4.02208e-41
6	rs13207689	g.27369704C>G	13,180 after ZNF391	G	0.0285406	G	0.767579	-1.371	0.1705	G	0.702097	-1.704	0.08832	HIST1H4L	6.92e-10			TRIM27	6.61731e-41	PPP1R18	4.02208e-41
6	rs34452876	g.27376163_27376164insGAA	19,638 after ZNF391	T	0.0280739	T	0.787346	1.352	0.1765	NA	NA	NA	NA	HIST1H4L	3.95e-10			TRIM27	3.77141e-42	PPP1R18	1.32275e-41
6	rs13218537	g.27377235A>G	20,711 after ZNF391	G	0.0280739	G	0.846764	-1.286	0.1985	G	0.533371	-1.892	0.05846	HIST1H4L	3.95e-10			TRIM27	3.77141e-42	PPP1R18	1.32275e-41
6	rs13196692	g.27379119C>T	22,595 after ZNF391	T	0.0280739	T	0.787346	1.352	0.1765	T	0.615503	1.8	0.07186	HIST1H4L	3.95e-10			TRIM27	3.77141e-42	PPP1R18	1.32275e-41
6	rs34953377	g.27381660C>T	25,136 after ZNF391	C	0.0280739	C	0.846764	-1.286	0.1985	C	0.533371	-1.892	0.05846	HIST1H4L	3.95e-10			TRIM27	3.77141e-42	PPP1R18	1.32275e-41
6	rs66841633	g.27382386G>T	25,862 after ZNF391	T	0.0280739	T	0.864366	1.267	0.2053	T	0.533371	1.892	0.05846	HIST1H4L	3.95e-10			TRIM27	3.77141e-42	PPP1R18	1.32275e-41
6	rs34150729	g.27388754C>T	32,230 after ZNF391	C	0.0280739	C	0.787346	-1.352	0.1765	C	0.615503	-1.8	0.07186	HIST1H4L	3.95e-10			TRIM27	3.77141e-42	PPP1R18	1.32275e-41
6	rs13191227	g.27390115C>G	33,591 after ZNF391	C	0.0280739	C	0.787346	1.352	0.1765	C	0.615503	1.8	0.07186	HIST1H4L	3.95e-10			TRIM27	3.77141e-42	PPP1R18	1.32275e-41
6	rs34071253	g.27391802C>T	35,278 after ZNF391	T	0.0280739	T	0.846764	1.286	0.1985	T	0.533371	1.892	0.05846	HIST1H4L	3.95e-10			TRIM27	3.77141e-42	PPP1R18	1.32275e-41
6	rs35716472	g.27406607C>G	34,290 after ZNF184	G	0.0280739	G	0.846764	-1.286	0.1985	G	0.533371	-1.892	0.05846	HIST1H4L	3.95e-10			TRIM27	3.77141e-42	PPP1R18	1.32275e-41
6	rs35984974	g.27410422A>G	30,475 after ZNF184	A	0.0204641	A	0.842731	1.352	0.1763	A	0.849199	1.64	0.1011					TRIM27	1.43972e-17	PPP1R18	1.34249e-17
6	rs144446523	g.27413232_27413233insTTAGG	27,666 after ZNF184	A	0.0352199	A	0.96774	1.108	0.2677	NA	NA	NA	NA
6	rs13191474	g.27413345C>T	27,552 after ZNF184	T	0.0280739	T	0.846764	1.286	0.1985	T	0.533371	1.892	0.05846	HIST1H4L	3.95e-10			TRIM27	3.77141e-42	PPP1R18	1.32275e-41
6	rs13195040	g.27413924A>G	26,973 after ZNF184	G	0.0176	G	0.846764	-1.376	0.1687	G	0.533371	-2.007	0.04477	HIST1H4L	2e-11			TRIM27	7.63038e-45	PPP1R18	8.10426e-35
6	rs41269265	g.27425349C>T	15,548 within ZNF184	C	0.0176	C	0.846764	-1.376	0.1687	C	0.558135	-1.978	0.04789	HIST1H4L	2e-11			TRIM27	7.63038e-45	PPP1R18	8.10426e-35
6	rs34196306	g.27425644C>G	15,253 within ZNF184	C	0.00969906	C	0.817543	1.517	0.1293	C	0.827011	1.835	0.06655	HIST1H4L	1.01e-10			TRIM27	3.32543e-38	PPP1R18	3.26329e-27
6	rs759007195	g.27430849_27430850insAAAAG	10,049 within ZNF184	AAAAAG	0.0327385	AAAAAG	0.181184	-2.239	0.02517	NA	NA	NA	NA
6	rs34613987	g.27433029C>T	7,868 within ZNF184	T	0.00687427	T	0.798852	1.597	0.1102	T	0.42593	2.351	0.01871	HIST1H4L	3.66e-13			TRIM27	1.03879e-22	PPP1R18	1.85179e-25
6	rs4713105	g.27434920C>T	5,977 within ZNF184	T	0.0427714	T	0.366665	1.809	0.07039	T	0.502398	1.819	0.06892
6	rs149866169	g.27441723A>T	0,826 before ZNF184	A	0.00687427	A	0.798852	1.597	0.1102	A	0.42593	2.351	0.01871	HIST1H4L	3.66e-13			TRIM27	1.03879e-22	PPP1R18	1.85179e-25
6	rs67240003	g.27443202G>T	2,305 before ZNF184	T	0.00687427	T	0.798852	1.597	0.1102	T	0.42593	2.351	0.01871	HIST1H4L	3.66e-13			TRIM27	1.03879e-22	PPP1R18	1.85179e-25
6	rs7749305	g.27446566C>T	5,669 before ZNF184	C	0.00687427	C	0.798852	-1.597	0.1102	C	0.42593	-2.351	0.01871	HIST1H4L	3.66e-13			TRIM27	1.03879e-22	PPP1R18	1.85179e-25
6	rs6918792	g.27451419A>G	10,522 before ZNF184	G	0.00687427	G	0.798852	-1.597	0.1102	NA	NA	NA	NA	HIST1H4L	3.66e-13			TRIM27	1.03879e-22	PPP1R18	1.85179e-25
6	rs144022448	g.27456053_27456054insAG	15,155 before ZNF184	C	0.00687427	C	0.818181	-1.576	0.1151	NA	NA	NA	NA	HIST1H4L	3.66e-13			TRIM27	1.03879e-22	PPP1R18	1.85179e-25
6	rs34864796	g.27459923A>G	19,026 before ZNF184	A	0.00687427	A	0.818181	1.576	0.1151	A	0.42593	2.351	0.01871	HIST1H4L	3.66e-13			TRIM27	1.03879e-22	PPP1R18	1.85179e-25
6	rs58616630	g.27474715A>G	33,818 before ZNF184	G	0.0176	G	0.679753	-1.565	0.1175	G	0.315225	-2.298	0.02154	HIST1H4L	2e-11			TRIM27	7.63038e-45	PPP1R18	8.10426e-35
6	rs2205830	g.27480307A>T	39,410 before ZNF184	T	0.0356695	T	0.506959	-1.642	0.1006	NA	NA	NA	NA
6	rs2205831	g.27480308C>T	39,411 before ZNF184	C	0.0356888	C	0.506959	-1.642	0.1007	C	0.73907	-1.609	0.1076
6	rs34573979	g.27480526C>T	39,629 before ZNF184	T	0.0176	T	0.728542	1.509	0.1314	T	0.369411	2.217	0.02664	HIST1H4L	2e-11			TRIM27	7.63038e-45	PPP1R18	8.10426e-35
6	rs1392465860	g.27481618_27481619insAAAAA	40,720 before ZNF184	CAAAAA	0.040845	CAAAAA	0.104075	2.441	0.01465	NA	NA	NA	NA
6	rs2294308	g.27483260C>T	42,363 before ZNF184	T	0.0356888	T	0.424405	1.758	0.07875	T	0.698328	1.651	0.09882
6	rs2294309	g.27483816G>T	42,919 before ZNF184	G	0.0356888	G	0.464372	-1.7	0.08909	G	0.73907	-1.609	0.1076
6	rs6904596	g.27491299A>G	50,402 before ZNF184	A	0.00687427	A	0.871625	1.517	0.1293	A	0.527335	2.226	0.02602	HIST1H4L	3.66e-13			TRIM27	1.03879e-22	PPP1R18	1.85179e-25
6	rs13195636	g.27509493A>C	68,596 before ZNF184	C	0.0176	C	0.495915	-1.796	0.0725	C	0.369411	-2.217	0.02664	HIST1H4L	2e-11			TRIM27	7.63038e-45	PPP1R18	8.10426e-35
6	rs13209332	g.27520752A>T	79,855 before ZNF184	A	0.0176	A	0.706275	1.534	0.1249	A	0.369411	2.217	0.02664	HIST1H4L	2e-11			TRIM27	7.63038e-45	PPP1R18	8.10426e-35
6	rs35848276	g.27521096C>T	80,199 before ZNF184	T	0.0176	T	0.814829	1.412	0.158	T	0.822414	1.702	0.08871	HIST1H4L	2e-11			TRIM27	7.63038e-45	PPP1R18	8.10426e-35
6	rs34965299	g.27521856A>G	80,959 before ZNF184	G	0.0176	G	0.706275	-1.534	0.1249	G	0.369411	-2.217	0.02664	HIST1H4L	2e-11			TRIM27	7.63038e-45	PPP1R18	8.10426e-35
6	rs66785117	g.27523298G>T	82,401 before ZNF184	G	0.0176	G	0.706275	-1.534	0.1249	G	0.369411	-2.217	0.02664	HIST1H4L	2e-11			TRIM27	7.63038e-45	PPP1R18	8.10426e-35
6	rs140365013	g.27523869A>G	82,972 before ZNF184	A	0.0176	A	0.706275	1.534	0.1249	A	0.369411	2.217	0.02664	HIST1H4L	2e-11			TRIM27	7.63038e-45	PPP1R18	8.10426e-35
6	rs35491132	g.27527228_27527229insT	86,330 before ZNF184	G	0.0176	G	0.742721	1.493	0.1355	NA	NA	NA	NA	HIST1H4L	2e-11			TRIM27	7.63038e-45	PPP1R18	8.10426e-35
6	rs10484399	g.27534528A>G	93,631 before ZNF184	G	0.0176	G	0.723312	-1.515	0.1298	G	0.369411	-2.217	0.02664	HIST1H4L	2e-11			TRIM27	7.63038e-45	PPP1R18	8.10426e-35
6	rs35337219	g.27542283_27542284insT	101,385 before ZNF184	C	0.0176	C	0.723312	-1.515	0.1298	NA	NA	NA	NA	HIST1H4L	2e-11			TRIM27	7.63038e-45	PPP1R18	8.10426e-35
6	rs34105070	g.27560805C>T	101,009 before LINC01012	T	0.0176	T	0.723312	1.515	0.1298	T	0.369411	2.217	0.02664	HIST1H4L	2e-11			TRIM27	7.63038e-45	PPP1R18	8.10426e-35
6	rs13202775	g.27564879C>T	96,935 before LINC01012	C	0.0176	C	0.723312	-1.515	0.1298	C	0.369411	-2.217	0.02664	HIST1H4L	2e-11			TRIM27	7.63038e-45	PPP1R18	8.10426e-35
6	rs72845046	g.27575268A>T	86,546 before LINC01012	A	0.0176	A	0.723312	1.515	0.1298	A	0.369411	2.217	0.02664	HIST1H4L	2e-11			TRIM27	7.63038e-45	PPP1R18	8.10426e-35
6	rs67652222	g.27586220C>T	75,594 before LINC01012	T	0.0176	T	0.663184	1.585	0.113	T	0.369411	2.217	0.02664	HIST1H4L	2e-11			TRIM27	7.63038e-45	PPP1R18	8.10426e-35
6	rs35715914	g.27592003C>T	69,811 before LINC01012	T	0.0176	T	0.833133	1.391	0.1641	T	0.562343	1.974	0.04844	HIST1H4L	2e-11			TRIM27	7.63038e-45	PPP1R18	8.10426e-35
6	rs13212093	g.27606716C>T	55,098 before LINC01012	T	0.0176	T	0.81573	1.411	0.1583	T	0.369411	2.217	0.02664	HIST1H4L	2e-11			TRIM27	7.63038e-45	PPP1R18	8.10426e-35
6	rs34038546	g.27607660A>C	54,154 before LINC01012	A	0.0176	A	0.81573	1.411	0.1583	A	0.369411	2.217	0.02664	HIST1H4L	2e-11			TRIM27	7.63038e-45	PPP1R18	8.10426e-35
6	rs144969912	g.27616843C>T	44,971 before LINC01012	T	0.0176	T	0.81573	1.411	0.1583	T	0.450881	2.107	0.03512	HIST1H4L	2e-11			TRIM27	7.63038e-45	PPP1R18	8.10426e-35
6	rs1430245511	g.27619692_27619693insA	42,123 before LINC01012	CA	0.0176	CA	0.81573	1.411	0.1583	NA	NA	NA	NA	HIST1H4L	2e-11			TRIM27	7.63038e-45	PPP1R18	8.10426e-35
6	rs141342723	g.27622084C>T	39,730 before LINC01012	C	0.0176	C	0.81573	-1.411	0.1583	C	0.450881	-2.107	0.03512	HIST1H4L	2e-11			TRIM27	7.63038e-45	PPP1R18	8.10426e-35
6	rs34543938	g.27624640A>G	37,174 before LINC01012	G	0.0176	G	0.81573	-1.411	0.1583	G	0.450881	-2.107	0.03512	HIST1H4L	2e-11			TRIM27	7.63038e-45	PPP1R18	8.10426e-35
6	rs56405707	g.27640246A>G	21,568 before LINC01012	A	0.0176	A	0.81573	1.411	0.1583	A	0.450881	2.107	0.03512	HIST1H4L	2e-11			TRIM27	7.63038e-45	PPP1R18	8.10426e-35
6	rs71559038	g.27640989A>G	20,825 before LINC01012	G	0.0176	G	0.81573	-1.411	0.1583	NA	NA	NA	NA	HIST1H4L	2e-11			TRIM27	7.63038e-45	PPP1R18	8.10426e-35
6	rs13210634	g.27646492A>G	15,322 before LINC01012	G	0.0176	G	0.81573	-1.411	0.1583	G	0.450881	-2.107	0.03512	HIST1H4L	2e-11			TRIM27	7.63038e-45	PPP1R18	8.10426e-35
6	rs13215275	g.27647509G>T	14,305 before LINC01012	T	0.0176	T	0.81573	1.411	0.1583	T	0.450881	2.107	0.03512	HIST1H4L	2e-11			TRIM27	7.63038e-45	PPP1R18	8.10426e-35
6	rs13217620	g.27653120C>T	8,694 before LINC01012	T	0.0160016	T	0.931887	1.302	0.1931	T	0.891533	1.657	0.09743	HIST1H4L	1.01e-10			TRIM27	3.32543e-38	PPP1R18	3.26329e-27
6	rs72845070	g.27668300A>C	6,486 within LINC01012	C	0.0176	C	0.81573	-1.411	0.1583	NA	NA	NA	NA	HIST1H4L	2e-11			TRIM27	7.63038e-45	PPP1R18	8.10426e-35
6	rs17749927	g.27669976A>G	8,162 within LINC01012	G	0.0176	G	0.81573	-1.411	0.1583	G	0.450881	-2.107	0.03512	HIST1H4L	2e-11			TRIM27	7.63038e-45	PPP1R18	8.10426e-35
6	rs13192965	g.27671825A>G	10,011 within LINC01012	A	0.0176	A	0.81573	1.411	0.1583	A	0.450881	2.107	0.03512	HIST1H4L	2e-11			TRIM27	7.63038e-45	PPP1R18	8.10426e-35
6	rs34409918	g.27685348A>G	23,534 after LINC01012	G	0.0176	G	0.81573	-1.411	0.1583	G	0.450881	-2.107	0.03512	HIST1H4L	2e-11			TRIM27	7.63038e-45	PPP1R18	8.10426e-35
6	rs34432857	g.27685825A>G	24,011 after LINC01012	A	0.0176	A	0.81573	1.411	0.1583	A	0.450881	2.107	0.03512	HIST1H4L	2e-11			TRIM27	7.63038e-45	PPP1R18	8.10426e-35
6	rs34064842	g.27688625G>T	26,811 after LINC01012	T	0.0176	T	0.81573	1.411	0.1583	T	0.450881	2.107	0.03512	HIST1H4L	2e-11			TRIM27	7.63038e-45	PPP1R18	8.10426e-35
6	rs13212318	g.27688841A>C	27,027 after LINC01012	C	0.0176	C	0.81573	-1.411	0.1583	C	0.450881	-2.107	0.03512	HIST1H4L	2e-11			TRIM27	7.63038e-45	PPP1R18	8.10426e-35
6	rs13202295	g.27698837C>T	30,686 before LOC100131289	T	0.0176	T	0.931887	1.284	0.1992	T	0.912761	1.614	0.1064	HIST1H4L	2e-11			TRIM27	7.63038e-45	PPP1R18	8.10426e-35
6	rs13202291	g.27698857A>G	30,666 before LOC100131289	G	0.0176	G	0.81573	-1.411	0.1583	G	0.450881	-2.107	0.03512	HIST1H4L	2e-11			TRIM27	7.63038e-45	PPP1R18	8.10426e-35
6	rs17750424	g.27701122C>T	28,401 before LOC100131289	C	0.017331	C	0.81573	-1.414	0.1575	C	0.450881	-2.111	0.0348	HIST1H4L	2e-11			TRIM27	7.63038e-45	PPP1R18	8.10426e-35
6	rs13193542	g.27702425G>T	27,098 before LOC100131289	T	0.0176	T	0.81573	1.411	0.1583	T	0.450881	2.107	0.03512	HIST1H4L	2e-11			TRIM27	7.63038e-45	PPP1R18	8.10426e-35
6	rs13193480	g.27702561A>G	26,962 before LOC100131289	G	0.0176	G	0.81573	-1.411	0.1583	G	0.450881	-2.107	0.03512	HIST1H4L	2e-11			TRIM27	7.63038e-45	PPP1R18	8.10426e-35
6	rs17693963	g.27710165A>C	19,358 before LOC100131289	C	0.0206578	C	0.853418	-1.339	0.1807	C	0.753309	-1.732	0.08321					TRIM27	4.31148e-26	TRIM27	9.54722e-24
6	rs72847313	g.27730082C>T	0,559 within LOC100131289	T	0.0176	T	0.819811	1.406	0.1597	T	0.450881	2.107	0.03512	HIST1H4L	2e-11			TRIM27	7.63038e-45	PPP1R18	8.10426e-35
6	rs17750747	g.27730334C>T	0,811 within LOC100131289	C	0.0176	C	0.819811	-1.406	0.1597	C	0.450881	-2.107	0.03512	HIST1H4L	2e-11			TRIM27	7.63038e-45	PPP1R18	8.10426e-35
6	rs35501037	g.27739566A>T	10,043 after LOC100131289	A	0.0404492	A	0.892206	1.161	0.2456	A	0.450881	1.898	0.05776	HIST1H4L	2.38e-10			TRIM27	2.37907e-36	TRIM27	3.22248e-23
6	rs66950645	g.27757845_27757846insG	17,865 after H2BC13	A	0.0449829	A	0.566276	1.515	0.1297	NA	NA	NA	NA
6	rs35037868	g.27759115C>G	16,594 after H2BC13	C	0.0176	C	0.866107	1.355	0.1753	C	0.912761	1.614	0.1064	HIST1H4L	2e-11			TRIM27	7.63038e-45	PPP1R18	8.10426e-35
6	rs1158567000	g.27767174_27767175insTTTG	8,536 after H2BC13	T	0.0176	T	0.74805	1.487	0.1371	NA	NA	NA	NA	HIST1H4L	2e-11			TRIM27	7.63038e-45	PPP1R18	8.10426e-35
6	rs9295749	g.27767395C>T	8,314 after H2BC13	T	0.0449829	T	0.507087	1.593	0.1112	T	0.18254	2.312	0.0208
6	rs13195728	g.27771106C>T	4,603 after H2BC13	C	0.0176	C	0.704831	-1.536	0.1245	C	0.450881	-2.107	0.03512	HIST1H4L	2e-11			TRIM27	7.63038e-45	PPP1R18	8.10426e-35
6	rs200481	g.27773832A>T	1,877 after H2BC13	A	0.0296384	A	0.613088	1.544	0.1227	A	0.820326	1.576	0.115	HIST1H4L	1.7e-11			TRIM27	1.89942e-18	TRIM27	9.07238e-22
6	rs200482	g.27773904A>G	1,805 after H2BC13	A	0.0296384	A	0.613088	1.544	0.1227	A	0.820326	1.576	0.115	HIST1H4L	1.7e-11			TRIM27	1.89942e-18	TRIM27	9.07238e-22
6	NA	g.27774429_27774430insTT	1,281 after H2BC13	CTT	0.0296384	CTT	0.613088	1.544	0.1227	NA	NA	NA	NA	HIST1H4L	1.7e-11			TRIM27	1.89942e-18	TRIM27	9.07238e-22
6	rs36123694	g.27774438_27774439insTC	1,272 after H2BC13	TTC	0.0296384	TTC	0.613088	-1.544	0.1227	NA	NA	NA	NA	HIST1H4L	1.7e-11			TRIM27	1.89942e-18	TRIM27	9.07238e-22
6	rs200483	g.27774824A>G	0,885 after H2BC13	A	0.0296384	A	0.613088	1.544	0.1227	A	0.893782	1.504	0.1325	HIST1H4L	1.7e-11			TRIM27	1.89942e-18	TRIM27	9.07238e-22
6	rs17751184	g.27775028C>T	0,681 after H2BC13	T	0.0176	T	0.704831	1.536	0.1245	T	0.450881	2.107	0.03512	HIST1H4L	2e-11			TRIM27	7.63038e-45	PPP1R18	8.10426e-35
6	rs200484	g.27775674A>G	0,035 within H2BC13	G	0.0296384	G	0.613088	-1.544	0.1227	G	0.893782	-1.504	0.1325	HIST1H4L	1.7e-11			TRIM27	1.89942e-18	TRIM27	9.07238e-22
6	rs200485	g.27775697C>G	0,012 within H2BC13	C	0.0296384	C	0.613088	1.544	0.1227	C	0.820326	1.576	0.115	HIST1H4L	1.7e-11			TRIM27	1.89942e-18	TRIM27	9.07238e-22
6	rs9368531	g.27781872C>G	0,646 after H2AC14	C	0.0296384	C	0.613088	1.544	0.1227	C	0.893782	1.504	0.1325	HIST1H4L	1.7e-11			TRIM27	1.89942e-18	TRIM27	9.07238e-22
6	rs370155	g.27782031G>T	0,487 after H2AC14	G	0.0296384	G	0.613088	-1.544	0.1227	G	0.820326	-1.576	0.115	HIST1H4L	1.7e-11			TRIM27	1.89942e-18	TRIM27	9.07238e-22
6	rs401763	g.27782528C>T	0,010 before H2AC14	C	0.0296384	C	0.613088	-1.544	0.1227	C	0.893782	-1.504	0.1325	HIST1H4L	1.7e-11			TRIM27	1.89942e-18	TRIM27	9.07238e-22
6	rs390764	g.27782535C>T	0,017 before H2AC14	T	0.0296384	T	0.613088	1.544	0.1227	NA	NA	NA	NA	HIST1H4L	1.7e-11			TRIM27	1.89942e-18	TRIM27	9.07238e-22
6	rs401754	g.27782538A>T	0,020 before H2AC14	A	0.0296384	A	0.613088	1.544	0.1227	A	0.893782	1.504	0.1325	HIST1H4L	1.7e-11			TRIM27	1.89942e-18	TRIM27	9.07238e-22
6	rs2747054	g.27783359A>G	0,537 after H2BC14	G	0.0296384	G	0.613088	-1.544	0.1227	G	0.893782	-1.504	0.1325	HIST1H4L	1.7e-11			TRIM27	1.89942e-18	TRIM27	9.07238e-22
6	rs34718920	g.27783941C>T	1,119 after H2BC14	T	0.0172035	T	0.720684	1.522	0.128	T	0.450881	2.112	0.03465	HIST1H4L	2e-11			TRIM27	7.63038e-45	PPP1R18	8.10426e-35
6	rs200501	g.27788942C>T	2,961 before H4C11	T	0.0296384	T	0.613088	1.544	0.1227	T	0.967236	1.434	0.1516	HIST1H4L	1.7e-11			TRIM27	1.89942e-18	TRIM27	9.07238e-22
6	rs76991516	g.27789383C>T	2,520 before H4C11	T	0.0325992	T	0.115911	2.442	0.01461	T	0.12128	2.562	0.0104
6	rs78718062	g.27789730A>G	2,173 before H4C11	A	0.0325992	A	0.115911	2.442	0.01461	A	0.12128	2.562	0.0104
6	rs63450962	g.27792605_27792606insTGTC	0,701 after H4C11	T	0.0296384	T	0.700404	1.44	0.1499	NA	NA	NA	NA	HIST1H4L	1.7e-11			TRIM27	1.89942e-18	TRIM27	9.07238e-22
6	rs200497	g.27792640C>T	0,737 after H4C11	T	0.0296384	T	0.700404	1.44	0.1499	T	0.893782	1.504	0.1325	HIST1H4L	1.7e-11			TRIM27	1.89942e-18	TRIM27	9.07238e-22
6	rs35706352	g.27793992A>G	2,089 after H4C11	A	0.0176	A	0.667058	1.58	0.114	NA	NA	NA	NA	HIST1H4L	2e-11			TRIM27	7.63038e-45	PPP1R18	8.10426e-35
6	rs1350252689	g.27794728_27794729insC	2,824 after H4C11	A	0.035918	A	0.768188	1.323	0.1858	NA	NA	NA	NA	HIST1H4L	1.3e-12			TRIM27	8.93199e-21	PPP1R18	2.26987e-25
6	rs200493	g.27795418A>G	3,515 after H4C11	A	0.0296384	A	0.700404	1.44	0.1499	NA	NA	NA	NA	HIST1H4L	1.7e-11			TRIM27	1.89942e-18	TRIM27	9.07238e-22
6	rs200490	g.27796935G>T	2,370 after H4C12	T	0.0296384	T	0.700404	1.44	0.1499	T	0.820326	1.576	0.115	HIST1H4L	1.7e-11			TRIM27	1.89942e-18	TRIM27	9.07238e-22
6	rs140845989	g.27797256_27797257insTTTTTTTG	2,050 after H4C12	TTTTTTTTG	0.0296384	TTTTTTTTG	0.700404	-1.44	0.1499	NA	NA	NA	NA	HIST1H4L	1.7e-11			TRIM27	1.89942e-18	TRIM27	9.07238e-22
6	rs71559050	g.27797416A>C	1,889 after H4C12	A	0.0176	NA	NA	NA	NA	A	0.450881	2.107	0.03512	HIST1H4L	2e-11			TRIM27	7.63038e-45	PPP1R18	8.10426e-35
6	rs200489	g.27798257C>T	1,048 after H4C12	C	0.0296384	C	0.700404	-1.44	0.1499	C	0.893782	-1.504	0.1325	HIST1H4L	1.7e-11			TRIM27	1.89942e-18	TRIM27	9.07238e-22
6	rs67101035	g.27798887C>G	0,418 after H4C12	G	0.0176	G	0.720684	-1.518	0.1291	G	0.450881	-2.107	0.03512	HIST1H4L	2e-11			TRIM27	7.63038e-45	PPP1R18	8.10426e-35
6	rs71546575	g.27805022_27805023insTA	1,096 after H2AC15	G	0.0176	G	0.720684	1.518	0.1291	NA	NA	NA	NA	HIST1H4L	2e-11			TRIM27	7.63038e-45	PPP1R18	8.10426e-35
6	rs34706883	g.27805255A>C	0,862 after H2AC15	C	0.0176	C	0.720684	-1.518	0.1291	C	0.450881	-2.107	0.03512	HIST1H4L	2e-11			TRIM27	7.63038e-45	PPP1R18	8.10426e-35
6	rs13212651	g.27806985A>G	0,545 after H2BC15	G	0.0176	G	0.720684	-1.518	0.1291	G	0.450881	-2.107	0.03512	HIST1H4L	2e-11			TRIM27	7.63038e-45	PPP1R18	8.10426e-35
6	rs201002	g.27808192A>G	1,752 after H2BC15	G	0.0296384	G	0.700404	-1.44	0.1499	G	0.820326	-1.576	0.115	HIST1H4L	1.7e-11			TRIM27	1.89942e-18	TRIM27	9.07238e-22
6	rs35819751	g.27810569A>G	4,129 after H2BC15	G	0.0176	G	0.667058	-1.58	0.114	G	0.450881	-2.107	0.03512	HIST1H4L	2e-11			TRIM27	7.63038e-45	PPP1R18	8.10426e-35
6	rs175597	g.27810626C>T	4,186 after H2BC15	C	0.0296384	C	0.700404	-1.44	0.1499	C	0.893782	-1.504	0.1325	HIST1H4L	1.7e-11			TRIM27	1.89942e-18	TRIM27	9.07238e-22
6	rs200996	g.27811828A>G	5,388 after H2BC15	A	0.0296384	A	0.700404	1.44	0.1499	A	0.893782	1.504	0.1325	HIST1H4L	1.7e-11			TRIM27	1.89942e-18	TRIM27	9.07238e-22
6	rs200995	g.27813694C>T	7,254 after H2BC15	C	0.0296384	C	0.722236	-1.415	0.1572	C	0.893782	-1.504	0.1325	HIST1H4L	1.7e-11			TRIM27	1.89942e-18	TRIM27	9.07238e-22
6	rs200992	g.27814677A>G	8,237 after H2BC15	G	0.0209426	G	0.722236	-1.483	0.1381	G	0.798905	-1.684	0.09227	HIST1H4L	1.7e-11			TRIM27	1.89942e-18	TRIM27	9.07238e-22
6	rs13194781	g.27815639A>G	9,199 after H2BC15	G	0.0176	G	0.720684	-1.518	0.1291	G	0.450881	-2.107	0.03512	HIST1H4L	2e-11			TRIM27	7.63038e-45	PPP1R18	8.10426e-35
6	rs200990	g.27815823G>T	9,383 after H2BC15	G	0.0296384	G	0.722236	-1.415	0.1572	G	0.820326	-1.576	0.115	HIST1H4L	1.7e-11			TRIM27	1.89942e-18	TRIM27	9.07238e-22
6	rs200989	g.27816442A>G	10,002 after H2BC15	G	0.0296384	G	0.722236	-1.415	0.1572	G	0.893782	-1.504	0.1325	HIST1H4L	1.7e-11			TRIM27	1.89942e-18	TRIM27	9.07238e-22
6	rs36116761	g.27818482C>G	12,042 after H2BC15	G	0.0176	G	0.720684	-1.518	0.1291	G	0.450881	-2.107	0.03512	HIST1H4L	2e-11			TRIM27	7.63038e-45	PPP1R18	8.10426e-35
6	rs34194357	g.27818535A>G	12,095 after H2BC15	G	0.0176	G	0.720684	-1.518	0.1291	G	0.450881	-2.107	0.03512	HIST1H4L	2e-11			TRIM27	7.63038e-45	PPP1R18	8.10426e-35
6	rs75171182	g.27820098A>T	13,009 before H2AC16	T	0.0167876	T	0.177286	-2.38	0.01733	T	0.217248	-2.485	0.01295
6	rs34295134	g.27828151A>T	4,956 before H2AC16	A	0.0296384	A	0.722236	1.415	0.1572	A	0.893782	1.504	0.1325	HIST1H4L	1.7e-11			TRIM27	1.89942e-18	TRIM27	9.07238e-22
6	rs200983	g.27830326C>T	2,781 before H2AC16	T	0.0296384	T	0.722236	1.415	0.1572	T	0.893782	1.504	0.1325	HIST1H4L	1.7e-11			TRIM27	1.89942e-18	TRIM27	9.07238e-22
6	rs200981	g.27833174A>G	0,067 within H2AC16	G	0.0296384	G	0.722236	-1.415	0.1572	G	0.820326	-1.576	0.115	HIST1H4L	1.7e-11			TRIM27	1.89942e-18	TRIM27	9.07238e-22
6	rs13199772	g.27834085A>G	0,978 after H2AC16	G	0.0176	G	0.720684	-1.518	0.1291	G	0.450881	-2.107	0.03512	HIST1H4L	2e-11			TRIM27	7.63038e-45	PPP1R18	8.10426e-35
6	rs13199906	g.27834139C>G	1,032 after H2AC16	G	0.0176	G	0.720684	-1.518	0.1291	G	0.450881	-2.107	0.03512	HIST1H4L	2e-11			TRIM27	7.63038e-45	PPP1R18	8.10426e-35
6	rs17763089	g.27835218A>G	0,141 within H1-5	A	0.0176	A	0.720684	1.518	0.1291	A	0.450881	2.107	0.03512	HIST1H4L	2e-11			TRIM27	7.63038e-45	PPP1R18	8.10426e-35
6	rs200948	g.27835272C>T	0,087 within H1-5	C	0.0296384	C	0.722236	-1.415	0.1572	C	0.893782	-1.504	0.1325	HIST1H4L	1.7e-11			TRIM27	1.89942e-18	TRIM27	9.07238e-22
6	rs200949	g.27835435A>G	0,076 before H1-5	G	0.0200332	G	0.826554	-1.374	0.1694	G	0.868777	-1.626	0.104	HIST1H4L	2.36352e-09			TRIM27	7.10325e-12	PPP1R18	3.12322e-13
6	rs200950	g.27835772A>G	0,413 before H1-5	G	0.0296384	G	0.722236	-1.415	0.1572	G	0.893782	-1.504	0.1325	HIST1H4L	1.7e-11			TRIM27	1.89942e-18	TRIM27	9.07238e-22
6	rs200952	g.27836976C>T	1,617 before H1-5	T	0.0296384	T	0.722236	1.415	0.1572	T	0.893782	1.504	0.1325	HIST1H4L	1.7e-11			TRIM27	1.89942e-18	TRIM27	9.07238e-22
6	rs17695758	g.27837183C>T	1,824 before H1-5	C	0.0176	C	0.720684	-1.518	0.1291	C	0.450881	-2.107	0.03512	HIST1H4L	2e-11			TRIM27	7.63038e-45	PPP1R18	8.10426e-35
6	rs200953	g.27837267C>T	1,908 before H1-5	C	0.0296384	C	0.722236	-1.415	0.1572	C	0.820326	-1.576	0.115	HIST1H4L	1.7e-11			TRIM27	1.89942e-18	TRIM27	9.07238e-22
6	rs17763319	g.27838490A>T	1,609 after H3C11	A	0.0167876	A	0.229092	2.254	0.02421	A	0.447949	2.122	0.03384
6	rs35366602	g.27838519_27838520insT	1,581 after H3C11	CT	0.0296384	CT	0.722236	1.415	0.1572	NA	NA	NA	NA	HIST1H4L	1.7e-11			TRIM27	1.89942e-18	TRIM27	9.07238e-22
6	rs200954	g.27838764C>G	1,335 after H3C11	G	0.0296384	G	0.722236	-1.415	0.1572	G	0.893782	-1.504	0.1325	HIST1H4L	1.7e-11			TRIM27	1.89942e-18	TRIM27	9.07238e-22
6	rs45509595	g.27840926C>T	0,363 after H4C13	C	0.0176	C	0.883331	-1.336	0.1814	C	0.918589	-1.609	0.1077	HIST1H4L	2e-11			TRIM27	7.63038e-45	PPP1R18	8.10426e-35
6	rs557042	g.27845129C>T	3,840 before H4C13	T	0.0296384	T	0.872184	1.247	0.2124	T	0.651377	1.748	0.08051	HIST1H4L	1.7e-11			TRIM27	1.89942e-18	TRIM27	9.07238e-22
6	rs483143	g.27846744C>G	5,455 before H4C13	C	0.0296384	C	0.872184	1.247	0.2124	C	0.726022	1.67	0.09488	HIST1H4L	1.7e-11			TRIM27	1.89942e-18	TRIM27	9.07238e-22
6	rs493161	g.27850714A>T	7,856 after H3C12	T	0.0296384	T	0.872184	-1.247	0.2124	T	0.726022	-1.67	0.09488	HIST1H4L	1.7e-11			TRIM27	1.89942e-18	TRIM27	9.07238e-22
6	rs115857335	g.27851484A>G	7,086 after H3C12	G	0.0167876	G	0.229092	-2.254	0.02421	G	0.447949	-2.122	0.03384
6	rs200977	g.27854301C>T	4,269 after H3C12	C	0.0315951	C	0.872184	-1.234	0.2171	C	0.726022	-1.654	0.09816	HIST1H4L	1.58e-11			TRIM27	2.53973e-18	TRIM27	9.07238e-22
6	rs9461419	g.27859824C>G	1,139 after H2AC17	G	0.0167876	G	0.306764	-2.098	0.03588	G	0.352176	-2.253	0.02426
6	rs66868086	g.27865902A>T	4,699 after H2BC17	T	0.0171805	T	0.883331	-1.341	0.1799	T	0.918589	-1.615	0.1064	HIST1H4L	2e-11			TRIM27	7.63038e-45	PPP1R18	8.10426e-35
6	rs13199649	g.27868792C>T	7,589 after H2BC17	T	0.0171805	T	0.697313	1.549	0.1213	T	0.975253	1.56	0.1187	HIST1H4L	2e-11			TRIM27	7.63038e-45	PPP1R18	8.10426e-35
6	rs1873213	g.27869321G>T	8,118 after H2BC17	G	0.0237365	G	0.292459	-2.058	0.03954	G	0.925937	-1.529	0.1262
6	rs188015	g.27877446A>T	2,728 after OR2B2	A	0.0377758	A	0.656035	1.442	0.1493	A	0.51396	1.838	0.06602					TRIM26	2.00376e-12	HLA-L	1.4294e-13
6	rs34788973	g.27879200A>C	0,974 within OR2B2	A	0.0171805	A	0.635725	1.622	0.1048	A	0.87903	1.653	0.09838	HIST1H4L	2e-11			TRIM27	7.63038e-45	PPP1R18	8.10426e-35
6	rs61742093	g.27879982A>G	0,192 within OR2B2	G	0.0137367	G	0.635725	-1.664	0.09618	G	0.87903	-1.705	0.08817	HIST1H4L	2e-11			TRIM27	7.63038e-45	PPP1R18	8.10426e-35
6	rs13218875	g.27884012C>T	3,838 before OR2B2	T	0.0137367	T	0.730333	1.553	0.1205	T	0.975253	1.613	0.1068	HIST1H4L	2e-11			TRIM27	7.63038e-45	PPP1R18	8.10426e-35
6	rs9468254	g.27884916A>G	4,742 before OR2B2	A	0.0167876	A	0.325209	2.065	0.03888	A	0.735843	1.8	0.0719
6	rs9461420	g.27889527A>C	9,353 before OR2B2	C	0.0167876	C	0.460762	-1.854	0.0638	C	0.735843	-1.8	0.0719
6	rs112798683	g.27893532A>G	13,358 before OR2B2	A	0.0167876	A	0.265336	2.177	0.02946	A	0.899185	1.639	0.1013
6	rs71559054	g.27896799A>C	16,625 before OR2B2	C	0.0137367	C	0.730333	-1.553	0.1205	C	0.975253	-1.613	0.1068	HIST1H4L	2e-11			TRIM27	7.63038e-45	PPP1R18	8.10426e-35
6	rs7760871	g.27901041A>G	20,867 before OR2B2	A	0.0167876	A	0.265336	2.177	0.02946	A	0.899185	1.639	0.1013
6	rs67040724	g.27905509C>T	19,510 before OR2B6	C	0.0137367	C	0.730333	-1.553	0.1205	C	0.975253	-1.613	0.1068	HIST1H4L	2e-11			TRIM27	7.63038e-45	PPP1R18	8.10426e-35
6	rs73394718	g.27907907A>T	17,112 before OR2B6	T	0.0167876	T	0.265336	-2.177	0.02946	T	0.899185	-1.639	0.1013
6	rs149583087	g.27912437A>G	12,582 before OR2B6	A	0.0137367	A	0.63699	1.662	0.09649	NA	NA	NA	NA	HIST1H4L	2e-11			TRIM27	7.63038e-45	PPP1R18	8.10426e-35
6	rs78669424	g.27912724A>G	12,295 before OR2B6	G	0.0136992	G	0.63699	-1.663	0.09639	NA	NA	NA	NA	HIST1H4L	2e-11			TRIM27	7.63038e-45	PPP1R18	8.10426e-35
6	rs76272460	g.27913646A>T	11,373 before OR2B6	T	0.0167876	T	0.150257	-2.457	0.01402	T	0.665974	-1.872	0.06123
6	rs148418547	g.27914360_27914361insAATGAACTGAAGGAGAGGTCCC	10,660 before OR2B6	A	0.0137367	A	0.730333	1.553	0.1205	NA	NA	NA	NA	HIST1H4L	2e-11			TRIM27	7.63038e-45	PPP1R18	8.10426e-35
6	rs67662114	g.27932301A>G	7,282 after OR2B6	A	0.0137367	A	0.730333	1.553	0.1205	A	0.975253	1.613	0.1068	HIST1H4L	2e-11			TRIM27	7.63038e-45	PPP1R18	8.10426e-35
6	rs16893533	g.27933709A>T	8,690 after OR2B6	T	0.0167876	T	0.155025	-2.442	0.01459	T	0.41337	-2.167	0.03023
6	rs13216117	g.27938484A>G	13,465 after OR2B6	G	0.0137367	G	0.730333	-1.553	0.1205	G	0.975253	-1.613	0.1068	HIST1H4L	2e-11			TRIM27	7.63038e-45	PPP1R18	8.10426e-35
6	rs150923947	g.27941907_27941908insTTC	16,887 after OR2B6	T	0.0167876	T	0.155025	2.442	0.01459	NA	NA	NA	NA
6	rs36101351	g.27943369C>T	18,350 after OR2B6	T	0.0137367	T	0.730333	1.553	0.1205	T	0.975253	1.613	0.1068	HIST1H4L	2e-11			TRIM27	7.63038e-45	PPP1R18	8.10426e-35
6	rs28360499	g.27945396A>G	20,377 after OR2B6	A	0.0137367	A	0.730333	1.553	0.1205	A	0.975253	1.613	0.1068	HIST1H4L	2e-11			TRIM27	7.63038e-45	PPP1R18	8.10426e-35
6	rs1853096	g.27950076A>G	25,057 after OR2B6	A	0.0167876	A	0.155025	2.442	0.01459	A	0.41337	2.167	0.03023
6	rs764825511	g.27953716_27953717insT	28,696 after OR2B6	C	0.0167876	C	0.155025	-2.442	0.01459	NA	NA	NA	NA
6	rs16893540	g.27958111A>C	33,092 after OR2B6	A	0.0167876	A	0.191813	2.342	0.01918	A	0.665974	1.872	0.06123
6	rs156743	g.27967089C>T	42,070 after OR2B6	C	0.0318965	C	0.572485	-1.579	0.1142	C	0.573187	-1.814	0.06966					TRIM26	2.00376e-12	HLA-L	1.4294e-13
6	rs12333142	g.27969004A>C	43,985 after OR2B6	A	0.0167876	A	0.150257	2.457	0.01402	A	0.665974	1.872	0.06123
6	rs71537572	g.27970715C>T	45,696 after OR2B6	C	0.0137367	C	0.730333	-1.553	0.1205	C	0.975253	-1.613	0.1068	HIST1H4L	2e-11			TRIM27	7.63038e-45	PPP1R18	8.10426e-35
6	rs71546588	g.27971450_27971451insC	46,430 after OR2B6	G	0.0137367	G	0.730333	1.553	0.1205	NA	NA	NA	NA	HIST1H4L	2e-11			TRIM27	7.63038e-45	PPP1R18	8.10426e-35
6	rs16893549	g.27971931C>T	46,912 after OR2B6	T	0.0167876	T	0.155025	2.442	0.01459	T	0.388463	2.201	0.02773
6	rs61390464	g.27980354C>T	55,335 after OR2B6	C	0.0167876	C	0.191813	-2.342	0.01918	C	0.635318	-1.904	0.05686
6	rs9468264	g.27981289A>G	56,270 after OR2B6	G	0.0167876	G	0.155025	-2.442	0.01459	G	0.388463	-2.201	0.02773
6	rs9461426	g.27985836C>T	60,817 after OR2B6	C	0.0216413	C	0.155025	-2.394	0.01666	C	0.388463	-2.14	0.03235
6	rs9461427	g.27985889A>G	60,870 after OR2B6	G	0.0216413	G	0.191813	-2.294	0.02181	G	0.635318	-1.843	0.06528
6	rs142965311	g.27989252C>T	59,230 before ZNF165	T	0.0137367	T	0.757433	1.522	0.128	NA	NA	NA	NA	HIST1H4L	2e-11			TRIM27	7.63038e-45	PPP1R18	8.10426e-35
6	rs138234416	g.27992898A>G	55,584 before ZNF165	A	0.0137367	A	0.757433	1.522	0.128	A	0.87903	1.705	0.08817	HIST1H4L	2e-11			TRIM27	7.63038e-45	PPP1R18	8.10426e-35
6	rs71559067	g.27994416A>T	54,066 before ZNF165	T	0.0137367	T	0.757433	-1.522	0.128	T	0.975253	-1.613	0.1068	HIST1H4L	2e-11			TRIM27	7.63038e-45	PPP1R18	8.10426e-35
6	rs139174341	g.27994683C>T	53,799 before ZNF165	C	0.0216413	C	0.155025	-2.394	0.01666	C	0.388463	-2.14	0.03235
6	rs149990	g.27998258A>G	50,224 before ZNF165	A	0.0318965	A	0.572485	1.579	0.1142	A	0.573187	1.814	0.06966					TRIM26	2.00376e-12	HLA-L	1.4294e-13
6	rs17765402	g.27999369A>T	49,113 before ZNF165	A	0.0216413	A	0.150257	2.408	0.01602	A	0.635318	1.843	0.06528
6	rs149943	g.28002388A>G	46,094 before ZNF165	A	0.0318965	A	0.572485	1.579	0.1142	A	0.573187	1.814	0.06966					TRIM26	2.00376e-12	HLA-L	1.4294e-13
6	rs13193295	g.28003228C>G	45,254 before ZNF165	G	0.0215286	G	0.737466	-1.46	0.1442	G	0.975253	-1.506	0.1321	HIST1H4L	2e-11			TRIM27	7.63038e-45	PPP1R18	8.10426e-35
6	rs10046419	g.28007930A>C	40,552 before ZNF165	A	0.0216413	A	0.155025	2.394	0.01666	A	0.388463	2.14	0.03235
6	rs10046154	g.28007949G>T	40,533 before ZNF165	G	0.0216413	G	0.155025	-2.394	0.01666	G	0.388463	-2.14	0.03235
6	rs10046424	g.28007953C>G	40,529 before ZNF165	C	0.0216413	C	0.155025	2.394	0.01666	C	0.388463	2.14	0.03235
6	rs149949	g.28011516C>T	36,966 before ZNF165	C	0.0318965	C	0.510749	-1.66	0.09699	C	0.406498	-2.018	0.04359					TRIM26	4.34009e-12	HLA-L	1.4294e-13
6	rs202906	g.28011652C>T	36,830 before ZNF165	C	0.0318965	C	0.643984	-1.491	0.1359	C	0.406498	-2.018	0.04359					TRIM26	4.34009e-12	HLA-L	1.4294e-13
6	rs149150340	g.28012279_28012280insGAGG	36,204 before ZNF165	A	0.0137367	A	0.753114	1.527	0.1268	NA	NA	NA	NA	HIST1H4L	2e-11			TRIM27	7.63038e-45	PPP1R18	8.10426e-35
6	rs917642913	g.28017104_28017105insAAAC	31,379 before ZNF165	AAAAC	0.0318965	AAAAC	0.572485	-1.579	0.1142	NA	NA	NA	NA					TRIM26	2.00376e-12	HLA-L	1.4294e-13
6	rs13200214	g.28017250C>T	31,232 before ZNF165	T	0.0137367	T	0.730333	1.553	0.1205	T	0.975253	1.613	0.1068	HIST1H4L	2e-11			TRIM27	7.63038e-45	PPP1R18	8.10426e-35
6	rs199588785	g.28023488_28023489insAT	24,995 before ZNF165	C	0.0122201	C	0.216311	-2.341	0.01923	NA	NA	NA	NA
6	rs35949109	g.28025926C>T	22,556 before ZNF165	C	0.033561	C	0.647669	-1.477	0.1398	C	0.573187	-1.801	0.07171					TRIM26	2.00376e-12	HLA-L	1.4294e-13
6	rs71559070	g.28038929A>G	9,553 before ZNF165	A	0.0137367	A	0.730333	1.553	0.1205	A	0.996876	1.592	0.1114	HIST1H4L	2e-11			TRIM27	7.63038e-45	PPP1R18	8.10426e-35
6	rs931399924	g.28055593_28055594insAG	2,993 before ZSCAN12P1	AAG	0.0137367	AAG	0.70553	-1.581	0.1138	NA	NA	NA	NA	HIST1H4L	2e-11			TRIM27	7.63038e-45	PPP1R18	8.10426e-35
6	rs35902873	g.28058949C>G	0,364 within ZSCAN12P1	C	0.0137367	C	0.730333	1.553	0.1205	C	0.996876	1.592	0.1114	HIST1H4L	2e-11			TRIM27	7.63038e-45	PPP1R18	8.10426e-35
6	rs13197574	g.28060239C>T	1,654 within ZSCAN12P1	C	0.0137367	C	0.730333	-1.553	0.1205	C	0.996876	-1.592	0.1114	HIST1H4L	2e-11			TRIM27	7.63038e-45	PPP1R18	8.10426e-35
6	rs34166054	g.28065801C>T	7,216 after ZSCAN12P1	C	0.0137367	C	0.730333	-1.553	0.1205	C	0.996876	-1.592	0.1114	HIST1H4L	2e-11			TRIM27	7.63038e-45	PPP1R18	8.10426e-35
6	rs72029806	g.28072878_28072879insCGACCTGGT	14,292 after ZSCAN12P1	C	0.0137367	C	0.730333	-1.553	0.1205	NA	NA	NA	NA	HIST1H4L	2e-11			TRIM27	7.63038e-45	PPP1R18	8.10426e-35
6	rs34662244	g.28073881A>G	15,296 after ZSCAN12P1	A	0.0137367	A	0.730333	1.553	0.1205	A	0.996876	1.592	0.1114	HIST1H4L	2e-11			TRIM27	7.63038e-45	PPP1R18	8.10426e-35
6	rs35952432	g.28074901C>T	16,316 after ZSCAN12P1	T	0.0137367	T	0.730333	1.553	0.1205	NA	NA	NA	NA	HIST1H4L	2e-11			TRIM27	7.63038e-45	PPP1R18	8.10426e-35
6	rs13203816	g.28079598C>T	12,789 before ZSCAN16	C	0.0137367	C	0.730333	-1.553	0.1205	C	0.996876	-1.592	0.1114	HIST1H4L	2e-11			TRIM27	7.63038e-45	PPP1R18	8.10426e-35
6	rs34588114	g.28080628A>C	11,759 before ZSCAN16	A	0.0137367	A	0.730333	1.553	0.1205	A	0.996876	1.592	0.1114	HIST1H4L	2e-11			TRIM27	7.63038e-45	PPP1R18	8.10426e-35
6	rs68188794	g.28080777C>T	11,610 before ZSCAN16	C	0.00896129	C	0.730333	-1.629	0.1033	C	0.996876	-1.688	0.09138	HIST1H4L	2e-11			TRIM27	7.63038e-45	PPP1R18	8.10426e-35
6	rs34371502	g.28081758C>T	10,629 before ZSCAN16	C	0.0137367	C	0.730333	-1.553	0.1205	C	0.996876	-1.592	0.1114	HIST1H4L	2e-11			TRIM27	7.63038e-45	PPP1R18	8.10426e-35
6	rs71559072	g.28089481C>T	2,906 before ZSCAN16	T	0.0137367	T	0.730333	1.553	0.1205	T	0.996876	1.592	0.1114	HIST1H4L	2e-11			TRIM27	7.63038e-45	PPP1R18	8.10426e-35
6	rs66886492	g.28089731C>T	2,656 before ZSCAN16	T	0.0137367	T	0.730333	1.553	0.1205	T	0.996876	1.592	0.1114	HIST1H4L	2e-11			TRIM27	7.63038e-45	PPP1R18	8.10426e-35
6	rs35345226	g.28091580A>G	0,807 before ZSCAN16	G	0.0137367	G	0.730333	-1.553	0.1205	G	0.996876	-1.592	0.1114	HIST1H4L	2e-11			TRIM27	7.63038e-45	PPP1R18	8.10426e-35
6	rs35749575	g.28114818G>T	5,130 within ZKSCAN8	T	0.0137367	T	0.771246	1.506	0.132	T	0.996876	1.592	0.1114	HIST1H4L	2e-11			TRIM27	7.63038e-45	PPP1R18	8.10426e-35
6	rs72846780	g.28119055C>T	9,367 within ZKSCAN8	C	0.0137367	C	0.730333	-1.553	0.1205	C	0.996876	-1.592	0.1114	HIST1H4L	2e-11			TRIM27	7.63038e-45	PPP1R18	8.10426e-35
6	rs13205911	g.28124114C>T	5,425 before ZNF192P1	T	0.0137367	T	0.730333	1.553	0.1205	T	0.996876	1.592	0.1114	HIST1H4L	2e-11			TRIM27	7.63038e-45	PPP1R18	8.10426e-35
6	rs13197175	g.28129231C>T	0,308 before ZNF192P1	T	0.0136535	T	0.730333	1.554	0.1202	T	0.996876	1.593	0.1111	HIST1H4L	2e-11			TRIM27	7.63038e-45	PPP1R18	8.10426e-35
6	rs13197176	g.28129232C>T	0,307 before ZNF192P1	T	0.0137367	T	0.730333	1.553	0.1205	T	0.996876	1.592	0.1114	HIST1H4L	2e-11			TRIM27	7.63038e-45	PPP1R18	8.10426e-35
6	rs13201308	g.28130089C>T	0,550 within ZNF192P1	T	0.0137367	T	0.730333	1.553	0.1205	T	0.996876	1.592	0.1114	HIST1H4L	2e-11			TRIM27	7.63038e-45	PPP1R18	8.10426e-35
6	rs34765154	g.28130450A>G	0,911 within ZNF192P1	A	0.0137367	A	0.730333	1.553	0.1205	A	0.996876	1.592	0.1114	HIST1H4L	2e-11			TRIM27	7.63038e-45	PPP1R18	8.10426e-35
6	rs34505829	g.28133239A>T	3,700 within ZNF192P1	T	0.0137367	T	0.730333	-1.553	0.1205	T	0.996876	-1.592	0.1114	HIST1H4L	2e-11			TRIM27	7.63038e-45	PPP1R18	8.10426e-35
6	rs35098436	g.28134221C>T	4,682 within ZNF192P1	C	0.0137367	C	0.730333	-1.553	0.1205	C	0.996876	-1.592	0.1114	HIST1H4L	2e-11			TRIM27	7.63038e-45	PPP1R18	8.10426e-35
6	rs72846794	g.28137499A>G	7,960 after ZNF192P1	A	0.0137367	A	0.730333	1.553	0.1205	NA	NA	NA	NA	HIST1H4L	2e-11			TRIM27	7.63038e-45	PPP1R18	8.10426e-35
6	rs13217984	g.28139710A>T	10,171 after ZNF192P1	T	0.0137367	T	0.730333	-1.553	0.1205	T	0.996876	-1.592	0.1114	HIST1H4L	2e-11			TRIM27	7.63038e-45	PPP1R18	8.10426e-35
6	rs67297533	g.28141253G>T	11,714 after ZNF192P1	T	0.0137367	T	0.730333	1.553	0.1205	T	0.996876	1.592	0.1114	HIST1H4L	2e-11			TRIM27	7.63038e-45	PPP1R18	8.10426e-35
6	rs35781323	g.28144832C>T	15,293 after ZNF192P1	C	0.0137367	C	0.730333	-1.553	0.1205	C	0.996876	-1.592	0.1114	HIST1H4L	2e-11			TRIM27	7.63038e-45	PPP1R18	8.10426e-35
6	rs34832585	g.28150878C>T	21,339 after ZNF192P1	T	0.0137367	T	0.643642	1.654	0.0981	T	0.996876	1.592	0.1114	HIST1H4L	2e-11			TRIM27	7.63038e-45	PPP1R18	8.10426e-35
6	rs13195291	g.28169241A>G	17,466 after TOB2P1	A	0.0137367	A	0.643642	1.654	0.0981	A	0.996876	1.592	0.1114	HIST1H4L	2e-11			TRIM27	7.63038e-45	PPP1R18	8.10426e-35
6	rs13197633	g.28174757A>G	11,950 after TOB2P1	A	0.0137367	A	0.768364	1.51	0.1312	A	0.996876	1.592	0.1114	HIST1H4L	2e-11			TRIM27	7.63038e-45	PPP1R18	8.10426e-35
6	rs917860020	g.28176348_28176349insT	10,360 after TOB2P1	GT	0.0137367	GT	0.567381	-1.748	0.08044	NA	NA	NA	NA	HIST1H4L	2e-11			TRIM27	7.63038e-45	PPP1R18	8.10426e-35
6	rs35001169	g.28187632G>T	0,925 before TOB2P1	G	0.0137367	G	0.670413	-1.622	0.1047	G	0.962103	-1.625	0.1041	HIST1H4L	2e-11			TRIM27	7.63038e-45	PPP1R18	8.10426e-35
6	rs35656932	g.28191288G>T	1,741 before ZSCAN9	T	0.0137367	T	0.670413	1.622	0.1047	T	0.962103	1.625	0.1041	HIST1H4L	2e-11			TRIM27	7.63038e-45	PPP1R18	8.10426e-35
6	rs34243448	g.28193102A>C	0,073 within ZSCAN9	A	0.0137367	A	0.670413	1.622	0.1047	A	0.962103	1.625	0.1041	HIST1H4L	2e-11			TRIM27	7.63038e-45	PPP1R18	8.10426e-35
6	rs13204012	g.28201531A>G	8,502 after ZSCAN9	A	0.0137367	A	0.696425	1.592	0.1114	A	0.962103	1.625	0.1041	HIST1H4L	2e-11			TRIM27	7.63038e-45	PPP1R18	8.10426e-35
6	rs13205211	g.28203056G>T	10,027 after ZSCAN9	G	0.0137367	G	0.696425	-1.592	0.1114	G	0.962103	-1.625	0.1041	HIST1H4L	2e-11			TRIM27	7.63038e-45	PPP1R18	8.10426e-35
6	rs138887541	g.28216428_28216429insGAAACCTGTC	10,584 within ZKSCAN4	AGAAACCTGTC	0.0137367	AGAAACCTGTC	0.813921	-1.459	0.1447	NA	NA	NA	NA	HIST1H4L	2e-11			TRIM27	7.63038e-45	PPP1R18	8.10426e-35
6	rs13208096	g.28225311C>G	1,700 within ZKSCAN4	G	0.0137367	G	0.813921	-1.459	0.1447	G	0.962103	-1.625	0.1041	HIST1H4L	2e-11			TRIM27	7.63038e-45	PPP1R18	8.10426e-35
6	rs67998226	g.28238059C>T	3,271 within ZSCAN26	C	0.0137367	C	0.950599	-1.309	0.1904	C	0.962103	-1.625	0.1041	HIST1H4L	2e-11			TRIM27	7.63038e-45	PPP1R18	8.10426e-35
6	rs34878803	g.28250179C>T	0,865 within PGBD1	C	0.0137367	C	0.883302	-1.382	0.1668	C	0.962103	-1.625	0.1041	HIST1H4L	2e-11			TRIM27	7.63038e-45	PPP1R18	8.10426e-35
6	rs34396849	g.28250955A>C	1,641 within PGBD1	C	0.0137367	C	0.883302	-1.382	0.1668	C	0.962103	-1.625	0.1041	HIST1H4L	2e-11			TRIM27	7.63038e-45	PPP1R18	8.10426e-35
6	rs13211507	g.28257377C>T	8,063 within PGBD1	C	0.0137367	C	0.883302	-1.382	0.1668	C	0.962103	-1.625	0.1041	HIST1H4L	2e-11			TRIM27	7.63038e-45	PPP1R18	8.10426e-35
6	rs34691223	g.28258208A>C	8,894 within PGBD1	A	0.0137367	A	0.883302	1.382	0.1668	A	0.962103	1.625	0.1041	HIST1H4L	2e-11			TRIM27	7.63038e-45	PPP1R18	8.10426e-35
6	rs13207345	g.28265572C>T	16,258 within PGBD1	T	0.0137367	T	0.888909	1.376	0.1687	T	0.962103	1.625	0.1041	HIST1H4L	2e-11			TRIM27	7.63038e-45	PPP1R18	8.10426e-35
6	rs72854513	g.28265954A>T	16,640 within PGBD1	T	0.0137367	T	0.863209	-1.404	0.1602	T	0.962103	-1.625	0.1041	HIST1H4L	2e-11			TRIM27	7.63038e-45	PPP1R18	8.10426e-35
6	rs33932084	g.28268824A>G	19,510 within PGBD1	G	0.0137367	G	0.766508	-1.512	0.1306	G	0.754189	-1.828	0.06753	HIST1H4L	4.75e-10			TRIM27	3.1905e-38	PPP1R18	8.10426e-35
6	rs56189111	g.28271973A>C	22,659 after PGBD1	A	0.0137367	A	0.863209	1.404	0.1602	A	0.962103	1.625	0.1041	HIST1H4L	2e-11			TRIM27	7.63038e-45	PPP1R18	8.10426e-35
6	rs36005309	g.28277347_28277348insT	28,032 after PGBD1	A	0.0137367	A	0.883302	1.382	0.1668	NA	NA	NA	NA	HIST1H4L	2e-11			TRIM27	7.63038e-45	PPP1R18	8.10426e-35
6	rs13191786	g.28277671G>T	28,357 after PGBD1	G	0.0137367	G	0.863209	-1.404	0.1602	G	0.962103	-1.625	0.1041	HIST1H4L	2e-11			TRIM27	7.63038e-45	PPP1R18	8.10426e-35
6	rs34950484	g.28278688A>G	29,374 after PGBD1	A	0.0137367	A	0.883302	1.382	0.1668	A	0.962103	1.625	0.1041	HIST1H4L	2e-11			TRIM27	7.63038e-45	PPP1R18	8.10426e-35
6	rs35072899	g.28281541C>T	32,227 after PGBD1	T	0.0137367	T	0.863209	1.404	0.1602	T	0.962103	1.625	0.1041	HIST1H4L	2e-11			TRIM27	7.63038e-45	PPP1R18	8.10426e-35
6	rs34661125	g.28281894A>G	32,580 after PGBD1	A	0.0137367	A	0.883302	1.382	0.1668	A	0.962103	1.625	0.1041	HIST1H4L	2e-11			TRIM27	7.63038e-45	PPP1R18	8.10426e-35
6	rs13190888	g.28285985A>G	31,706 before ZKSCAN3	A	0.0137367	A	0.883302	1.382	0.1668	A	0.962103	1.625	0.1041	HIST1H4L	2e-11			TRIM27	7.63038e-45	PPP1R18	8.10426e-35
6	rs71548317	g.28288052_28288053insAGAG	29,640 before ZKSCAN3	A	0.0137367	A	0.933501	1.328	0.1842	NA	NA	NA	NA	HIST1H4L	2e-11			TRIM27	7.63038e-45	PPP1R18	8.10426e-35
6	rs56075693	g.28290328G>T	27,363 before ZKSCAN3	G	0.0137367	G	0.863209	-1.404	0.1602	G	0.962103	-1.625	0.1041	HIST1H4L	2e-11			TRIM27	7.63038e-45	PPP1R18	8.10426e-35
6	rs34218844	g.28290647C>T	27,044 before ZKSCAN3	C	0.0137367	C	0.8002	-1.474	0.1405	C	0.962103	-1.625	0.1041	HIST1H4L	2e-11			TRIM27	7.63038e-45	PPP1R18	8.10426e-35
6	rs143618681	g.28293409_28293410insC	24,283 before ZKSCAN3	GC	0.0137367	GC	0.8002	-1.474	0.1405	NA	NA	NA	NA	HIST1H4L	2e-11			TRIM27	7.63038e-45	PPP1R18	8.10426e-35
6	rs7752448	g.28301099A>G	16,592 before ZKSCAN3	G	0.043351	G	0.789279	-1.26	0.2077	G	0.622558	-1.679	0.09317					TRIM27	5.83443e-32	TRIM27	8.1125e-28
6	rs7752608	g.28301195A>G	16,496 before ZKSCAN3	G	0.0436781	NA	NA	NA	NA	G	0.575035	-1.729	0.08378					TRIM27	5.83443e-32	TRIM27	8.1125e-28
6	rs67340775	g.28304384A>C	13,307 before ZKSCAN3	C	0.0137367	C	0.984174	-1.273	0.2029	C	0.962103	-1.625	0.1041	HIST1H4L	2e-11			TRIM27	7.63038e-45	PPP1R18	8.10426e-35
6	rs35030260	g.28305508A>G	12,183 before ZKSCAN3	A	0.0137367	A	0.8002	1.474	0.1405	A	0.962103	1.625	0.1041	HIST1H4L	2e-11			TRIM27	7.63038e-45	PPP1R18	8.10426e-35
6	rs140136728	g.28305864_28305865insAAC	11,828 before ZKSCAN3	A	0.0151627	A	0.727088	1.538	0.124	NA	NA	NA	NA	HIST1H4L	5.99e-10			TRIM27	1.80722e-21	TRIM27	5.30769e-22
6	rs13217619	g.28306671C>T	11,020 before ZKSCAN3	C	0.0137367	C	0.8002	-1.474	0.1405	C	0.962103	-1.625	0.1041	HIST1H4L	2e-11			TRIM27	7.63038e-45	PPP1R18	8.10426e-35
6	rs35016036	g.28314880C>T	2,811 before ZKSCAN3	T	0.0137367	T	0.857327	1.411	0.1583	T	0.962103	1.625	0.1041	HIST1H4L	2e-11			TRIM27	7.63038e-45	PPP1R18	8.10426e-35
6	rs35744819	g.28318331G>T	0,640 within ZKSCAN3	T	0.0137367	T	0.8002	1.474	0.1405	T	0.962103	1.625	0.1041	HIST1H4L	2e-11			TRIM27	7.63038e-45	PPP1R18	8.10426e-35
6	rs13198809	g.28323702A>G	0,346 within ZSCAN31	A	0.0137367	A	0.8002	1.474	0.1405	A	0.962103	1.625	0.1041	HIST1H4L	2e-11			TRIM27	7.63038e-45	PPP1R18	8.10426e-35
6	rs35353359	g.28324378C>T	0,330 before ZSCAN31	T	0.0137367	T	0.8002	1.474	0.1405	T	0.962103	1.625	0.1041	HIST1H4L	2e-11			TRIM27	7.63038e-45	PPP1R18	8.10426e-35
6	rs6921919	g.28325201C>G	1,153 before ZSCAN31	G	0.0459924	G	0.557119	-1.522	0.1279	G	0.87051	-1.411	0.1582
6	rs6922111	g.28325308C>T	1,260 before ZSCAN31	T	0.0459924	T	0.543604	1.54	0.1236	T	0.87051	1.411	0.1582
6	rs142808087	g.28326295_28326296insCAGAACCCA	2,246 before ZSCAN31	G	0.0137367	G	0.823568	1.448	0.1476	NA	NA	NA	NA	HIST1H4L	2e-11			TRIM27	7.63038e-45	PPP1R18	8.10426e-35
6	rs13214023	g.28332141A>G	8,093 before ZSCAN31	A	0.0137367	A	0.823568	1.448	0.1476	A	0.962103	1.625	0.1041	HIST1H4L	2e-11			TRIM27	7.63038e-45	PPP1R18	8.10426e-35
6	rs35017208	g.28345282C>T	21,234 before ZSCAN31	T	0.0137367	T	0.823568	1.448	0.1476	T	0.864472	1.719	0.08557	HIST1H4L	2e-11			TRIM27	7.63038e-45	PPP1R18	8.10426e-35
6	rs13213152	g.28349698A>G	17,846 within ZSCAN12	G	0.0137367	G	0.823568	-1.448	0.1476	G	0.864472	-1.719	0.08557	HIST1H4L	2e-11			TRIM27	7.63038e-45	PPP1R18	8.10426e-35
6	rs67981811	g.28354835C>G	12,709 within ZSCAN12	G	0.0137367	G	0.823568	-1.448	0.1476	G	0.864472	-1.719	0.08557	HIST1H4L	2e-11			TRIM27	7.63038e-45	PPP1R18	8.10426e-35
6	rs36092177	g.28357807C>T	9,737 within ZSCAN12	T	0.0137367	T	0.823568	1.448	0.1476	T	0.864472	1.719	0.08557	HIST1H4L	2e-11			TRIM27	7.63038e-45	PPP1R18	8.10426e-35
6	rs13213986	g.28358009A>T	9,535 within ZSCAN12	A	0.0137367	A	0.823568	1.448	0.1476	A	0.864472	1.719	0.08557	HIST1H4L	2e-11			TRIM27	7.63038e-45	PPP1R18	8.10426e-35
6	rs2232429	g.28359632G>T	7,912 within ZSCAN12	G	0.0137367	G	0.823568	-1.448	0.1476	G	0.864472	-1.719	0.08557	HIST1H4L	2e-11			TRIM27	7.63038e-45	PPP1R18	8.10426e-35
6	rs2232426	g.28360659C>G	6,885 within ZSCAN12	C	0.0137367	C	0.823568	1.448	0.1476	C	0.864472	1.719	0.08557	HIST1H4L	2e-11			TRIM27	7.63038e-45	PPP1R18	8.10426e-35
6	rs34546986	g.28362309A>G	5,235 within ZSCAN12	A	0.0137367	A	0.823568	1.448	0.1476	A	0.864472	1.719	0.08557	HIST1H4L	2e-11			TRIM27	7.63038e-45	PPP1R18	8.10426e-35
6	rs34871267	g.28364232A>G	3,312 within ZSCAN12	A	0.0137367	A	0.823568	1.448	0.1476	A	0.864472	1.719	0.08557	HIST1H4L	2e-11			TRIM27	7.63038e-45	PPP1R18	8.10426e-35
6	rs2232423	g.28366151A>G	1,393 within ZSCAN12	G	0.0137367	G	0.823568	-1.448	0.1476	G	0.864472	-1.719	0.08557	HIST1H4L	2e-11			TRIM27	7.63038e-45	PPP1R18	8.10426e-35
6	rs35883476	g.28368508C>G	0,964 before ZSCAN12	C	0.0340257	C	0.729185	1.378	0.1681	C	0.864472	1.497	0.1343	HIST1H4L	2e-11			TRIM27	7.63038e-45	PPP1R18	8.10426e-35
6	rs13201681	g.28394680C>T	16,599 within ZSCAN23	T	0.0137367	T	0.729185	1.554	0.1202	T	0.864472	1.719	0.08557	HIST1H4L	2e-11			TRIM27	7.63038e-45	PPP1R18	8.10426e-35
6	rs71548333	g.28397677_28397678insAC	13,603 within ZSCAN23	A	0.0137367	A	0.729185	1.554	0.1202	NA	NA	NA	NA	HIST1H4L	2e-11			TRIM27	7.63038e-45	PPP1R18	8.10426e-35
6	rs111859903	g.28405893_28405894insAGA	5,387 within ZSCAN23	G	0.0453286	G	0.327469	1.863	0.06249	NA	NA	NA	NA
6	rs13190937	g.28411244A>G	0,035 within ZSCAN23	A	0.0453286	A	0.327615	1.863	0.06253	A	0.962624	1.326	0.1847
6	rs67381177	g.28411941C>G	0,662 before ZSCAN23	C	0.0137367	C	0.729185	1.554	0.1202	C	0.864472	1.719	0.08557	HIST1H4L	2e-11			TRIM27	7.63038e-45	PPP1R18	8.10426e-35
6	rs6902687	g.28413491C>T	2,212 before ZSCAN23	C	0.0461471	C	0.327615	-1.859	0.06307	C	0.962624	-1.322	0.1863
6	rs13215804	g.28415572A>G	4,293 before ZSCAN23	G	0.0443146	G	0.327615	-1.867	0.06185	G	0.962624	-1.333	0.1827
6	rs138024639	g.28436015_28436016insAAACATA	24,735 before ZSCAN23	T	0.0137367	T	0.729185	1.554	0.1202	NA	NA	NA	NA	HIST1H4L	2e-11			TRIM27	7.63038e-45	PPP1R18	8.10426e-35
6	rs55690788	g.28436145C>T	24,866 before ZSCAN23	C	0.0137367	C	0.729185	-1.554	0.1202	C	0.864472	-1.719	0.08557	HIST1H4L	2e-11			TRIM27	7.63038e-45	PPP1R18	8.10426e-35
6	rs34349668	g.28437764_28437765insGAG	26,484 before ZSCAN23	A	0.0137367	A	0.729185	1.554	0.1202	NA	NA	NA	NA	HIST1H4L	2e-11			TRIM27	7.63038e-45	PPP1R18	8.10426e-35
6	rs34676049	g.28453618G>T	29,952 after GPX6	G	0.0146587	G	0.673969	-1.606	0.1082	G	0.717608	-1.85	0.06429	HIST1H4L	1.18e-11			TRIM27	6.13752e-36	PPP1R18	3.58472e-31
6	rs13191038	g.28482917C>T	0,653 within GPX6	C	0.0137367	C	0.673969	-1.618	0.1056	C	0.693432	-1.89	0.05874	HIST1H4L	2e-11			TRIM27	7.63038e-45	PPP1R18	8.10426e-35
6	rs34119086	g.28562248_28562249insG	7,135 before ZBED9	T	0.0137367	T	0.554733	1.764	0.07768	NA	NA	NA	NA	HIST1H4L	2e-11			TRIM27	7.63038e-45	PPP1R18	8.10426e-35
6	rs4947336	g.28576143A>T	21,031 before ZBED9	A	0.0137367	A	0.554733	1.764	0.07768	A	0.786239	1.796	0.07248	HIST1H4L	2e-11			TRIM27	7.63038e-45	PPP1R18	8.10426e-35
6	rs34724414	g.28619353A>G	64,241 before ZBED9	G	0.0137367	G	0.624928	-1.677	0.0936	G	0.786239	-1.796	0.07248	HIST1H4L	2e-11			TRIM27	7.63038e-45	PPP1R18	8.10426e-35
6	rs13194504	g.28630691A>G	75,579 before ZBED9	A	0.0137367	A	0.624928	1.677	0.0936	A	0.786239	1.796	0.07248	HIST1H4L	2e-11			TRIM27	7.63038e-45	PPP1R18	8.10426e-35
6	rs35044849	g.28667669A>G	112,557 before ZBED9	G	0.0137367	G	0.55663	-1.762	0.07809	G	0.786239	-1.796	0.07248	HIST1H4L	2e-11			TRIM27	7.63038e-45	PPP1R18	8.10426e-35
6	rs6908726	g.28671343C>G	116,231 before ZBED9	G	0.0102734	G	0.72313	-1.613	0.1067	G	0.390705	-2.311	0.02084					TRIM27	2.26391e-19	PPP1R18	1.4343e-18
6	rs35243068	g.28673434A>G	118,322 before ZBED9	A	0.0137367	A	0.55663	1.762	0.07809	A	0.881026	1.703	0.08853	HIST1H4L	2e-11			TRIM27	7.63038e-45	PPP1R18	8.10426e-35
6	rs4713177	g.28673998A>G	118,886 before ZBED9	A	0.0176557	A	0.652185	1.597	0.1102	A	0.736643	1.787	0.07394	HIST1H4L	2e-11			TRIM27	7.63038e-45	PPP1R18	8.10426e-35
6	rs7775835	g.28678357C>T	123,245 before ZBED9	T	0.0444118	T	0.771766	1.274	0.2026	T	0.779142	1.51	0.1309					TRIM27	1.84072e-16	PPP1R18	3.63478e-16
6	rs13217472	g.28681415A>G	126,303 before ZBED9	A	0.0137367	A	0.510544	1.822	0.06842	A	0.786239	1.796	0.07248	HIST1H4L	2e-11			TRIM27	7.63038e-45	PPP1R18	8.10426e-35
6	rs9393926	g.28682725A>G	127,613 before ZBED9	G	0.0102734	G	0.605754	-1.752	0.07971	G	0.331484	-2.397	0.01652					TRIM27	2.26391e-19	PPP1R18	1.4343e-18
6	rs9295778	g.28684183G>T	129,071 before ZBED9	T	0.0142687	T	0.546421	1.768	0.07705	T	0.374405	2.259	0.02389					TRIM27	3.75947e-11	TRIM27	1.56078e-09
6	rs9468413	g.28689672A>C	134,560 before ZBED9	C	0.0138314	C	0.464755	-1.884	0.05959	C	0.374405	-2.266	0.02344					TRIM27	3.75947e-11	TRIM27	1.56078e-09
6	rs9393929	g.28696063A>C	135,391 after LINC01623	A	0.0102734	A	0.605754	1.752	0.07971	A	0.331484	2.397	0.01652					TRIM27	2.26391e-19	PPP1R18	1.4343e-18
6	rs6456834	g.28700352G>T	131,102 after LINC01623	T	0.0138314	T	0.485841	1.854	0.06367	T	0.374405	2.266	0.02344					TRIM27	3.75947e-11	TRIM27	1.56078e-09
6	rs6456835	g.28701492C>G	129,962 after LINC01623	G	0.0102734	G	0.63526	-1.716	0.08609	G	0.331484	-2.397	0.01652					TRIM27	2.26391e-19	PPP1R18	1.4343e-18
6	rs1311911	g.28705074G>T	126,380 after LINC01623	T	0.0102734	T	0.63526	1.716	0.08609	T	0.331484	2.397	0.01652					TRIM27	2.26391e-19	PPP1R18	1.4343e-18
6	rs3051209	g.28707154_28707155insTATTA	124,301 after LINC01623	T	0.0102734	T	0.73305	1.602	0.1092	NA	NA	NA	NA					TRIM27	2.26391e-19	PPP1R18	1.4343e-18
6	rs3051208	g.28709152_28709153insGTT	122,303 after LINC01623	G	0.0137367	G	0.718807	1.566	0.1174	NA	NA	NA	NA	HIST1H4L	2e-11			TRIM27	7.63038e-45	PPP1R18	8.10426e-35
6	rs1233578	g.28712247A>G	119,207 after LINC01623	G	0.0212867	G	0.425588	-1.859	0.06297	G	0.19464	-2.476	0.01328					TRIM27	5.29445e-17	TRIM27	3.07009e-14
6	rs1233579	g.28712663A>G	118,791 after LINC01623	G	0.0137367	G	0.568544	-1.747	0.08069	G	0.736643	-1.846	0.06491	HIST1H4L	2e-11			TRIM27	7.63038e-45	PPP1R18	8.10426e-35
6	rs148082388	g.28713119_28713120insAC	118,336 after LINC01623	GAC	0.0137367	GAC	0.539575	-1.784	0.07444	NA	NA	NA	NA	HIST1H4L	2e-11			TRIM27	7.63038e-45	PPP1R18	8.10426e-35
6	rs1233580	g.28713725C>G	117,729 after LINC01623	C	0.0137367	C	0.568544	1.747	0.08069	C	0.736643	1.846	0.06491	HIST1H4L	2e-11			TRIM27	7.63038e-45	PPP1R18	8.10426e-35
6	rs1233581	g.28713847C>T	117,607 after LINC01623	T	0.0137367	T	0.568544	1.747	0.08069	T	0.736643	1.846	0.06491	HIST1H4L	2e-11			TRIM27	7.63038e-45	PPP1R18	8.10426e-35
6	rs1233583	g.28715566A>G	115,888 after LINC01623	A	0.0156987	A	0.568544	1.722	0.08505	A	0.736643	1.815	0.06956	HIST1H4L	2e-11			TRIM27	7.63038e-45	PPP1R18	8.10426e-35
6	rs1311912	g.28716854A>T	114,600 after LINC01623	T	0.0137367	T	0.568544	-1.747	0.08069	T	0.736643	-1.846	0.06491	HIST1H4L	2e-11			TRIM27	7.63038e-45	PPP1R18	8.10426e-35
6	rs1311913	g.28717178C>G	114,276 after LINC01623	C	0.0137367	C	0.568544	1.747	0.08069	C	0.736643	1.846	0.06491	HIST1H4L	2e-11			TRIM27	7.63038e-45	PPP1R18	8.10426e-35
6	rs1233588	g.28719976C>T	111,478 after LINC01623	C	0.0137367	C	0.568544	-1.747	0.08069	C	0.736643	-1.846	0.06491	HIST1H4L	2e-11			TRIM27	7.63038e-45	PPP1R18	8.10426e-35
6	rs9257133	g.28723421C>T	108,033 after LINC01623	T	0.0137367	T	0.568544	1.747	0.08069	T	0.736643	1.846	0.06491	HIST1H4L	2e-11			TRIM27	7.63038e-45	PPP1R18	8.10426e-35
6	rs9257136	g.28723841A>C	107,613 after LINC01623	C	0.0137367	C	0.568544	-1.747	0.08069	C	0.736643	-1.846	0.06491	HIST1H4L	2e-11			TRIM27	7.63038e-45	PPP1R18	8.10426e-35
6	rs9257137	g.28723949C>T	107,505 after LINC01623	C	0.0137367	C	0.568544	-1.747	0.08069	C	0.736643	-1.846	0.06491	HIST1H4L	2e-11			TRIM27	7.63038e-45	PPP1R18	8.10426e-35
6	rs1238262	g.28723960C>T	107,494 after LINC01623	T	0.0137367	T	0.568544	1.747	0.08069	T	0.736643	1.846	0.06491	HIST1H4L	2e-11			TRIM27	7.63038e-45	PPP1R18	8.10426e-35
6	rs1742743	g.28724082A>T	107,372 after LINC01623	T	0.0137367	T	0.568544	-1.747	0.08069	T	0.736643	-1.846	0.06491	HIST1H4L	2e-11			TRIM27	7.63038e-45	PPP1R18	8.10426e-35
6	rs1168577402	g.28725000_28725001insT	106,455 after LINC01623	AT	0.0359369	AT	0.706754	-1.393	0.1636	NA	NA	NA	NA					TRIM27	1.03568e-18	PPP1R18	4.1173e-22
6	rs1233593	g.28726815C>T	104,639 after LINC01623	T	0.0137367	T	0.568544	1.747	0.08069	T	0.736643	1.846	0.06491	HIST1H4L	2e-11			TRIM27	7.63038e-45	PPP1R18	8.10426e-35
6	rs9257140	g.28727121A>G	104,333 after LINC01623	A	0.0137367	A	0.539575	1.784	0.07444	A	0.786239	1.796	0.07248	HIST1H4L	2e-11			TRIM27	7.63038e-45	PPP1R18	8.10426e-35
6	rs1233594	g.28727343A>G	104,111 after LINC01623	G	0.0137367	G	0.568544	-1.747	0.08069	G	0.736643	-1.846	0.06491	HIST1H4L	2e-11			TRIM27	7.63038e-45	PPP1R18	8.10426e-35
6	rs1233599	g.28731188G>T	100,266 after LINC01623	G	0.0137367	G	0.568544	-1.747	0.08069	G	0.736643	-1.846	0.06491	HIST1H4L	2e-11			TRIM27	7.63038e-45	PPP1R18	8.10426e-35
6	rs1233600	g.28732514A>G	98,940 after LINC01623	G	0.0137367	G	0.568544	-1.747	0.08069	G	0.736643	-1.846	0.06491	HIST1H4L	2.33e-11			TRIM27	1.09663e-44	PPP1R18	8.10426e-35
6	rs1233604	g.28734676A>G	96,778 after LINC01623	A	0.0137367	A	0.568544	1.747	0.08069	A	0.736643	1.846	0.06491	HIST1H4L	2e-11			TRIM27	7.63038e-45	PPP1R18	8.10426e-35
6	rs9278063	g.28734988_28734989insAA	96,467 after LINC01623	C	0.0137367	C	0.539575	-1.784	0.07444	NA	NA	NA	NA	HIST1H4L	2e-11			TRIM27	7.63038e-45	PPP1R18	8.10426e-35
6	rs1233609	g.28736201A>G	95,253 after LINC01623	A	0.0137367	A	0.568544	1.747	0.08069	A	0.736643	1.846	0.06491	HIST1H4L	2e-11			TRIM27	7.63038e-45	PPP1R18	8.10426e-35
6	rs1233610	g.28736988A>G	94,466 after LINC01623	G	0.0137367	G	0.568544	-1.747	0.08069	G	0.736643	-1.846	0.06491	HIST1H4L	2e-11			TRIM27	7.63038e-45	PPP1R18	8.10426e-35
6	rs1233611	g.28737054A>G	94,400 after LINC01623	G	0.0137367	G	0.568544	-1.747	0.08069	G	0.736643	-1.846	0.06491	HIST1H4L	2e-11			TRIM27	7.63038e-45	PPP1R18	8.10426e-35
6	rs1233612	g.28738429G>T	93,025 after LINC01623	T	0.0137367	T	0.568544	1.747	0.08069	T	0.736643	1.846	0.06491	HIST1H4L	2e-11			TRIM27	7.63038e-45	PPP1R18	8.10426e-35
6	rs9257167	g.28741734A>C	89,720 after LINC01623	A	0.0137367	A	0.568544	1.747	0.08069	A	0.786239	1.796	0.07248	HIST1H4L	2e-11			TRIM27	7.63038e-45	PPP1R18	8.10426e-35
6	rs1311914	g.28742086C>G	89,368 after LINC01623	C	0.0137367	C	0.568544	1.747	0.08069	C	0.736643	1.846	0.06491	HIST1H4L	2e-11			TRIM27	7.63038e-45	PPP1R18	8.10426e-35
6	rs1233618	g.28742850A>G	88,604 after LINC01623	A	0.0137367	A	0.568544	1.747	0.08069	A	0.736643	1.846	0.06491	HIST1H4L	2e-11			TRIM27	7.63038e-45	PPP1R18	8.10426e-35
6	rs1233619	g.28745452A>G	86,002 after LINC01623	A	0.0137367	A	0.568544	1.747	0.08069	A	0.736643	1.846	0.06491	HIST1H4L	2e-11			TRIM27	7.63038e-45	PPP1R18	8.10426e-35
6	rs1233620	g.28746171A>G	85,283 after LINC01623	A	0.0137367	A	0.568544	1.747	0.08069	A	0.736643	1.846	0.06491	HIST1H4L	2e-11			TRIM27	7.63038e-45	PPP1R18	8.10426e-35
6	rs1233623	g.28748281C>T	83,173 after LINC01623	T	0.0137367	T	0.568544	1.747	0.08069	T	0.736643	1.846	0.06491	HIST1H4L	2e-11			TRIM27	7.63038e-45	PPP1R18	8.10426e-35
6	rs1233624	g.28750265C>G	81,189 after LINC01623	C	0.0137367	C	0.568544	1.747	0.08069	C	0.736643	1.846	0.06491	HIST1H4L	2e-11			TRIM27	7.63038e-45	PPP1R18	8.10426e-35
6	rs1311917	g.28751041G>T	80,413 after LINC01623	T	0.0137367	T	0.568544	1.747	0.08069	T	0.736643	1.846	0.06491	HIST1H4L	2e-11			TRIM27	7.63038e-45	PPP1R18	8.10426e-35
6	rs1311918	g.28753646C>T	77,808 after LINC01623	T	0.0137367	T	0.568544	1.747	0.08069	T	0.736643	1.846	0.06491	HIST1H4L	2e-11			TRIM27	7.63038e-45	PPP1R18	8.10426e-35
6	rs139871222	g.28754432_28754433insT	77,023 after LINC01623	A	0.0137367	A	0.568544	1.747	0.08069	NA	NA	NA	NA	HIST1H4L	2e-11			TRIM27	7.63038e-45	PPP1R18	8.10426e-35
6	rs9257183	g.28756008A>T	75,446 after LINC01623	T	0.022118	T	0.568544	-1.657	0.0975	T	0.736643	-1.733	0.08318	HIST1H4L	2e-11			TRIM27	7.63038e-45	PPP1R18	8.10426e-35
6	rs9257184	g.28756088C>T	75,366 after LINC01623	T	0.0137367	T	0.568544	1.747	0.08069	T	0.736643	1.846	0.06491	HIST1H4L	2e-11			TRIM27	7.63038e-45	PPP1R18	8.10426e-35
6	rs9257187	g.28756902C>T	74,552 after LINC01623	T	0.0137367	T	0.568544	1.747	0.08069	T	0.736643	1.846	0.06491	HIST1H4L	2e-11			TRIM27	7.63038e-45	PPP1R18	8.10426e-35
6	rs9257188	g.28757489C>T	73,965 after LINC01623	C	0.0137367	C	0.568544	-1.747	0.08069	C	0.736643	-1.846	0.06491	HIST1H4L	2e-11			TRIM27	7.63038e-45	PPP1R18	8.10426e-35
6	rs9257189	g.28757555C>G	73,899 after LINC01623	G	0.0137367	G	0.568544	-1.747	0.08069	G	0.736643	-1.846	0.06491	HIST1H4L	2e-11			TRIM27	7.63038e-45	PPP1R18	8.10426e-35
6	rs7764642	g.28764103A>T	67,351 after LINC01623	A	0.0137367	A	0.616719	1.687	0.09166	A	0.736643	1.846	0.06491	HIST1H4L	2e-11			TRIM27	7.63038e-45	PPP1R18	8.10426e-35
6	rs9257191	g.28765098C>G	66,356 after LINC01623	G	0.0137367	G	0.586748	-1.724	0.08475	G	0.736643	-1.846	0.06491	HIST1H4L	2e-11			TRIM27	7.63038e-45	PPP1R18	8.10426e-35
6	rs9257192	g.28765346C>G	66,108 after LINC01623	C	0.0137367	C	0.616719	1.687	0.09166	C	0.736643	1.846	0.06491	HIST1H4L	2e-11			TRIM27	7.63038e-45	PPP1R18	8.10426e-35
6	rs1199801943	g.28766360_28766361insAT	65,095 after LINC01623	CAT	0.0137367	CAT	0.616719	1.687	0.09166	NA	NA	NA	NA	HIST1H4L	2e-11			TRIM27	7.63038e-45	PPP1R18	8.10426e-35
6	rs7761321	g.28767482A>C	63,972 after LINC01623	A	0.0137367	A	0.616719	1.687	0.09166	A	0.736643	1.846	0.06491	HIST1H4L	2e-11			TRIM27	7.63038e-45	PPP1R18	8.10426e-35
6	rs7766699	g.28768267A>G	63,187 after LINC01623	A	0.0137367	A	0.616719	1.687	0.09166	A	0.736643	1.846	0.06491	HIST1H4L	2e-11			TRIM27	7.63038e-45	PPP1R18	8.10426e-35
6	rs7767099	g.28768698C>T	62,756 after LINC01623	T	0.0137367	T	0.616719	1.687	0.09166	T	0.736643	1.846	0.06491	HIST1H4L	2e-11			TRIM27	7.63038e-45	PPP1R18	8.10426e-35
6	rs9257217	g.28768932C>T	62,522 after LINC01623	T	0.0137367	T	0.616719	1.687	0.09166	T	0.736643	1.846	0.06491	HIST1H4L	2e-11			TRIM27	7.63038e-45	PPP1R18	8.10426e-35
6	rs3132373	g.28773355G>T	58,099 after LINC01623	T	0.0137367	T	0.616719	1.687	0.09166	T	0.736643	1.846	0.06491	HIST1H4L	2e-11			TRIM27	7.63038e-45	PPP1R18	8.10426e-35
6	rs3131343	g.28775564A>G	55,890 after LINC01623	A	0.0137367	A	0.616719	1.687	0.09166	A	0.736643	1.846	0.06491	HIST1H4L	2e-11			TRIM27	7.63038e-45	PPP1R18	8.10426e-35
6	rs4324798	g.28776117A>G	55,337 after LINC01623	A	0.0137367	A	0.616719	1.687	0.09166	A	0.736643	1.846	0.06491	HIST1H4L	2e-11			TRIM27	7.63038e-45	PPP1R18	8.10426e-35
6	rs9257223	g.28776317C>T	55,137 after LINC01623	C	0.0137367	C	0.616719	-1.687	0.09166	C	0.736643	-1.846	0.06491	HIST1H4L	2e-11			TRIM27	7.63038e-45	PPP1R18	8.10426e-35
6	rs71548384	g.28777571_28777572insC	53,884 after LINC01623	TC	0.0137367	TC	0.616719	-1.687	0.09166	NA	NA	NA	NA	HIST1H4L	2e-11			TRIM27	7.63038e-45	PPP1R18	8.30874e-35
6	rs3131341	g.28778723C>T	52,731 after LINC01623	T	0.0137367	T	0.586748	1.724	0.08475	T	0.786239	1.796	0.07248	HIST1H4L	2e-11			TRIM27	7.63038e-45	PPP1R18	8.10426e-35
6	rs3131340	g.28779878G>T	51,576 after LINC01623	G	0.0135721	G	0.616719	-1.689	0.09123	G	0.736643	-1.849	0.06451	HIST1H4L	9.18e-12			TRIM27	3.44889e-44	PPP1R18	1.70181e-34
6	rs3132397	g.28782160A>G	49,294 after LINC01623	A	0.0137367	A	0.616719	1.687	0.09166	A	0.736643	1.846	0.06491	HIST1H4L	2e-11			TRIM27	7.63038e-45	PPP1R18	8.10426e-35
6	rs3132396	g.28782310C>T	49,144 after LINC01623	C	0.0137367	C	0.616719	-1.687	0.09166	C	0.736643	-1.846	0.06491	HIST1H4L	2e-11			TRIM27	7.63038e-45	PPP1R18	8.10426e-35
6	rs9257227	g.28787384C>T	44,070 after LINC01623	C	0.0135126	C	0.616719	-1.69	0.09108	C	0.736643	-1.85	0.06436	HIST1H4L	2e-11			TRIM27	7.63038e-45	PPP1R18	8.10426e-35
6	rs3135294	g.28788769A>G	42,685 after LINC01623	A	0.0137367	A	0.616719	1.687	0.09166	A	0.736643	1.846	0.06491	HIST1H4L	2e-11			TRIM27	7.63038e-45	PPP1R18	8.10426e-35
6	rs3118360	g.28792030A>G	39,424 after LINC01623	A	0.0153661	A	0.586748	1.703	0.08854	A	0.786239	1.77	0.07672	HIST1H4L	2e-11			TRIM27	7.63038e-45	PPP1R18	8.10426e-35
6	rs570941521	g.28792832_28792833insAAAA	38,623 after LINC01623	GAAAA	0.00723494	GAAAA	0.605932	-1.813	0.06983	NA	NA	NA	NA	HIST1H4L	1.39e-10			TRIM27	1.49711e-41	PPP1R18	1.26826e-35
6	rs3118359	g.28793904G>T	37,550 after LINC01623	T	0.0137367	T	0.586748	1.724	0.08475	T	0.786239	1.796	0.07248	HIST1H4L	2e-11			TRIM27	7.63038e-45	PPP1R18	8.10426e-35
6	rs3135295	g.28793915C>T	37,539 after LINC01623	C	0.0137367	C	0.616719	-1.687	0.09166	C	0.736643	-1.846	0.06491	HIST1H4L	2e-11			TRIM27	7.63038e-45	PPP1R18	8.10426e-35
6	rs3135296	g.28795856A>T	35,598 after LINC01623	T	0.0137367	T	0.616719	-1.687	0.09166	T	0.736643	-1.846	0.06491	HIST1H4L	2e-11			TRIM27	7.63038e-45	PPP1R18	8.10426e-35
6	rs3131337	g.28796071C>G	35,383 after LINC01623	C	0.0283386	C	0.752052	1.39	0.1647	C	0.343688	2.138	0.03256					TRIM27	1.16424e-18	PPP1R18	4.1173e-22
6	rs4947303	g.28799155A>T	32,299 after LINC01623	T	0.0137367	T	0.616719	-1.687	0.09166	NA	NA	NA	NA	HIST1H4L	2e-11			TRIM27	7.63038e-45	PPP1R18	8.10426e-35
6	rs3118358	g.28799388G>T	32,066 after LINC01623	G	0.0137367	G	0.616719	-1.687	0.09166	NA	NA	NA	NA	HIST1H4L	2e-11			TRIM27	7.63038e-45	PPP1R18	8.10426e-35
6	rs1398712846	g.28800010_28800011insA	31,445 after LINC01623	T	0.0137367	T	0.616719	1.687	0.09166	NA	NA	NA	NA	HIST1H4L	2e-11			TRIM27	7.63038e-45	PPP1R18	8.10426e-35
6	rs3132376	g.28801168A>G	30,286 after LINC01623	A	0.0137367	A	0.616719	1.687	0.09166	A	0.736643	1.846	0.06491	HIST1H4L	2e-11			TRIM27	7.63038e-45	PPP1R18	8.10426e-35
6	rs3118357	g.28802149A>G	29,305 after LINC01623	A	0.0137367	A	0.616719	1.687	0.09166	A	0.736643	1.846	0.06491	HIST1H4L	2e-11			TRIM27	7.63038e-45	PPP1R18	8.10426e-35
6	rs9257248	g.28803291C>T	28,163 after LINC01623	T	0.0137367	T	0.616719	1.687	0.09166	T	0.736643	1.846	0.06491	HIST1H4L	2e-11			TRIM27	7.63038e-45	PPP1R18	8.10426e-35
6	rs9257249	g.28803504C>T	27,950 after LINC01623	C	0.0137367	C	0.616719	-1.687	0.09166	C	0.736643	-1.846	0.06491	HIST1H4L	2e-11			TRIM27	7.63038e-45	PPP1R18	8.10426e-35
6	rs9257250	g.28803633A>T	27,821 after LINC01623	T	0.0137367	T	0.616719	-1.687	0.09166	T	0.736643	-1.846	0.06491	HIST1H4L	2e-11			TRIM27	7.63038e-45	PPP1R18	8.10426e-35
6	rs3135297	g.28804688A>G	26,766 after LINC01623	A	0.0137367	A	0.616719	1.687	0.09166	A	0.736643	1.846	0.06491	HIST1H4L	2e-11			TRIM27	7.63038e-45	PPP1R18	8.10426e-35
6	rs3135298	g.28806303C>G	25,151 after LINC01623	C	0.0137367	C	0.616719	1.687	0.09166	C	0.736643	1.846	0.06491	HIST1H4L	2e-11			TRIM27	7.63038e-45	PPP1R18	8.10426e-35
6	rs3132395	g.28808992A>G	22,462 after LINC01623	G	0.0340257	G	0.616719	-1.511	0.1307	G	0.736643	-1.624	0.1044	HIST1H4L	2e-11			TRIM27	7.63038e-45	PPP1R18	8.10426e-35
6	rs3132394	g.28809038G>T	22,416 after LINC01623	G	0.0340257	G	0.616719	-1.511	0.1307	G	0.736643	-1.624	0.1044	HIST1H4L	2e-11			TRIM27	7.63038e-45	PPP1R18	8.10426e-35
6	rs3135299	g.28809050C>G	22,404 after LINC01623	C	0.0340257	C	0.586748	1.548	0.1216	C	0.786239	1.574	0.1155	HIST1H4L	2e-11			TRIM27	7.63038e-45	PPP1R18	8.10426e-35
6	rs3132393	g.28809598C>T	21,856 after LINC01623	C	0.0137367	C	0.616719	-1.687	0.09166	C	0.736643	-1.846	0.06491	HIST1H4L	2e-11			TRIM27	7.63038e-45	PPP1R18	8.10426e-35
6	rs3131335	g.28814446C>T	17,008 after LINC01623	C	0.0137367	C	0.616719	-1.687	0.09166	C	0.736643	-1.846	0.06491	HIST1H4L	2e-11			TRIM27	7.63038e-45	PPP1R18	8.10426e-35
6	rs9257262	g.28817590C>T	13,864 after LINC01623	T	0.0135389	T	0.616719	1.689	0.09115	T	0.736643	1.849	0.06443	HIST1H4L	2e-11			TRIM27	7.63038e-45	PPP1R18	8.10426e-35
6	rs7760313	g.28817897C>T	13,557 after LINC01623	C	0.0135389	C	0.616719	-1.689	0.09115	C	0.736643	-1.849	0.06443	HIST1H4L	2e-11			TRIM27	7.63038e-45	PPP1R18	8.10426e-35
6	rs9257267	g.28819880A>G	11,574 after LINC01623	G	0.0137367	G	0.616719	-1.687	0.09166	G	0.736643	-1.846	0.06491	HIST1H4L	2e-11			TRIM27	7.63038e-45	PPP1R18	8.10426e-35
6	rs9257271	g.28821676A>G	9,778 after LINC01623	A	0.0137367	A	0.616719	1.687	0.09166	A	0.736643	1.846	0.06491	HIST1H4L	2e-11			TRIM27	7.63038e-45	PPP1R18	8.10426e-35
6	rs9257272	g.28821735C>T	9,719 after LINC01623	C	0.0137367	C	0.616719	-1.687	0.09166	NA	NA	NA	NA	HIST1H4L	2e-11			TRIM27	7.63038e-45	PPP1R18	8.10426e-35
6	rs3132384	g.28823999A>C	7,455 after LINC01623	A	0.0135389	A	0.616719	1.689	0.09115	A	0.736643	1.849	0.06443	HIST1H4L	2e-11			TRIM27	7.63038e-45	PPP1R18	8.10426e-35
6	rs3135300	g.28824397A>T	7,057 after LINC01623	A	0.0135389	A	0.616719	1.689	0.09115	A	0.736643	1.849	0.06443	HIST1H4L	2e-11			TRIM27	7.63038e-45	PPP1R18	8.10426e-35
6	rs3132385	g.28824974C>T	6,480 after LINC01623	T	0.0137367	T	0.511409	1.821	0.0686	T	0.786239	1.796	0.07248	HIST1H4L	2e-11			TRIM27	7.63038e-45	PPP1R18	8.10426e-35
6	rs3131345	g.28825571A>G	5,883 after LINC01623	A	0.0137367	A	0.539661	1.784	0.07446	A	0.736643	1.846	0.06491	HIST1H4L	2e-11			TRIM27	7.63038e-45	PPP1R18	8.10426e-35
6	rs3132387	g.28825573A>G	5,881 after LINC01623	A	0.0137367	A	0.539661	1.784	0.07446	A	0.736643	1.846	0.06491	HIST1H4L	2e-11			TRIM27	7.63038e-45	PPP1R18	8.10426e-35
6	rs3132388	g.28827879C>T	3,575 within LINC01623	T	0.0137367	T	0.638165	1.661	0.09677	T	0.736643	1.846	0.06491	HIST1H4L	2e-11			TRIM27	7.63038e-45	PPP1R18	8.10426e-35
6	rs66845243	g.28828394_28828395insCTAAC	3,061 within LINC01623	T	0.0137367	T	0.539661	1.784	0.07446	NA	NA	NA	NA	HIST1H4L	2e-11			TRIM27	7.63038e-45	PPP1R18	8.10426e-35
6	rs3135302	g.28829637C>G	1,817 within LINC01623	C	0.0137367	C	0.539661	1.784	0.07446	C	0.736643	1.846	0.06491	HIST1H4L	2e-11			TRIM27	7.63038e-45	PPP1R18	8.10426e-35
6	rs3132389	g.28831021G>T	0,433 within LINC01623	G	0.0137367	G	0.511409	-1.821	0.0686	G	0.786239	-1.796	0.07248	HIST1H4L	2e-11			TRIM27	7.63038e-45	PPP1R18	8.10426e-35
6	rs3131336	g.28831611C>T	0,157 before LINC01623	T	0.0137367	T	0.511409	1.821	0.0686	T	0.786239	1.796	0.07248	HIST1H4L	2e-11			TRIM27	7.63038e-45	PPP1R18	8.10426e-35
6	rs3132390	g.28832788A>G	1,334 before LINC01623	G	0.0102734	G	0.606309	-1.752	0.07983	G	0.390705	-2.311	0.02084					TRIM27	2.26391e-19	PPP1R18	1.4343e-18
6	rs3118370	g.28833101G>T	1,647 before LINC01623	G	0.0137367	G	0.539661	-1.784	0.07446	G	0.736643	-1.846	0.06491	HIST1H4L	2e-11			TRIM27	7.63038e-45	PPP1R18	8.10426e-35
6	rs138792987	g.28833144_28833145insATTT	1,689 before LINC01623	G	0.022118	G	0.539661	1.694	0.09023	NA	NA	NA	NA	HIST1H4L	2e-11			TRIM27	7.63038e-45	PPP1R18	8.10426e-35
6	rs9278100	g.28833867_28833868insAG	2,412 before LINC01623	C	0.0137367	C	0.539661	-1.784	0.07446	NA	NA	NA	NA	HIST1H4L	2e-11			TRIM27	7.63038e-45	PPP1R18	8.10426e-35
6	rs3118368	g.28837109A>T	5,655 before LINC01623	A	0.016694	A	0.564666	1.716	0.08624	A	0.736643	1.8	0.07182	HIST1H4L	1.65e-11			TRIM27	7.98966e-36	PPP1R18	3.57522e-31
6	rs34592554	g.28837344_28837345insC	5,889 before LINC01623	A	0.0137367	A	0.539661	1.784	0.07446	NA	NA	NA	NA	HIST1H4L	2e-11			TRIM27	7.63038e-45	PPP1R18	8.10426e-35
6	rs3131093	g.28837437C>T	5,983 before LINC01623	T	0.0137367	T	0.539661	1.784	0.07446	T	0.736643	1.846	0.06491	HIST1H4L	2e-11			TRIM27	7.63038e-45	PPP1R18	8.10426e-35
6	rs3132391	g.28837805A>G	6,351 before LINC01623	A	0.0137367	A	0.539661	1.784	0.07446	A	0.736643	1.846	0.06491	HIST1H4L	2e-11			TRIM27	7.63038e-45	PPP1R18	8.10426e-35
6	rs3132392	g.28838629C>T	7,175 before LINC01623	C	0.0137367	C	0.539661	-1.784	0.07446	C	0.736643	-1.846	0.06491	HIST1H4L	2e-11			TRIM27	7.63038e-45	PPP1R18	8.10426e-35
6	rs3131094	g.28839353A>C	7,899 before LINC01623	A	0.0137367	A	0.539661	1.784	0.07446	A	0.736643	1.846	0.06491	HIST1H4L	2e-11			TRIM27	7.63038e-45	PPP1R18	8.10426e-35
6	rs3135304	g.28839403A>G	7,949 before LINC01623	A	0.0137367	A	0.539661	1.784	0.07446	A	0.736643	1.846	0.06491	HIST1H4L	2e-11			TRIM27	7.63038e-45	PPP1R18	8.10426e-35
6	rs3118367	g.28839529C>T	8,075 before LINC01623	C	0.0137367	C	0.539661	-1.784	0.07446	C	0.736643	-1.846	0.06491	HIST1H4L	2e-11			TRIM27	7.63038e-45	PPP1R18	8.10426e-35
6	rs3135305	g.28839709A>G	8,255 before LINC01623	G	0.0137367	G	0.539661	-1.784	0.07446	G	0.736643	-1.846	0.06491	HIST1H4L	2e-11			TRIM27	7.63038e-45	PPP1R18	8.10426e-35
6	rs3135306	g.28839798A>G	8,344 before LINC01623	A	0.0137367	A	0.539661	1.784	0.07446	A	0.581204	2.01	0.04438	HIST1H4L	2e-11			TRIM27	7.63038e-45	PPP1R18	8.10426e-35
6	rs3118366	g.28839899C>T	8,445 before LINC01623	C	0.0137367	C	0.539661	-1.784	0.07446	C	0.736643	-1.846	0.06491	HIST1H4L	2e-11			TRIM27	7.63038e-45	PPP1R18	8.10426e-35
6	rs3118365	g.28839908A>G	8,454 before LINC01623	A	0.0221147	A	0.548904	1.682	0.09252	A	0.779058	1.69	0.09103	HIST1H4L	2e-11			TRIM27	7.63038e-45	PPP1R18	8.10426e-35
6	rs35608874	g.28846925_28846926insT	15,470 before LINC01623	C	0.0137367	C	0.539661	-1.784	0.07446	NA	NA	NA	NA					TRIM27	7.63038e-45	PPP1R18	8.10426e-35
6	rs3135307	g.28847384C>T	15,930 before LINC01623	T	0.0137367	T	0.539661	1.784	0.07446	T	0.736643	1.846	0.06491					TRIM27	7.63038e-45	PPP1R18	8.10426e-35
6	rs3131095	g.28851572C>T	20,118 before LINC01623	C	0.0137367	C	0.600705	-1.706	0.08793	C	0.786239	-1.796	0.07248					TRIM27	7.63038e-45	PPP1R18	8.10426e-35
6	rs3135308	g.28852156C>T	20,702 before LINC01623	T	0.0137367	T	0.46749	1.881	0.05994	T	0.786239	1.796	0.07248					TRIM27	7.63038e-45	PPP1R18	8.10426e-35
6	rs209150	g.28852416C>T	20,962 before LINC01623	C	0.0250143	C	0.353104	-1.941	0.05221	C	0.754661	-1.684	0.09219
6	rs3131096	g.28852451C>T	20,997 before LINC01623	C	0.0137367	C	0.553431	-1.766	0.0774	C	0.786239	-1.796	0.07248					TRIM27	7.63038e-45	PPP1R18	8.10426e-35
6	rs3118364	g.28852878A>G	21,424 before LINC01623	A	0.0137367	A	0.553431	1.766	0.0774	A	0.786239	1.796	0.07248					TRIM27	7.63038e-45	PPP1R18	8.10426e-35
6	rs3131097	g.28853197A>G	21,743 before LINC01623	G	0.0137367	G	0.553431	-1.766	0.0774	G	0.786239	-1.796	0.07248					TRIM27	7.63038e-45	PPP1R18	8.10426e-35
6	rs544277	g.28854772C>T	23,318 before LINC01623	C	0.0182126	C	0.353104	-2.003	0.04522	C	0.754661	-1.761	0.07817
6	rs3135309	g.28855805A>C	24,351 before LINC01623	C	0.0137367	C	0.553431	-1.766	0.0774	C	0.786239	-1.796	0.07248					TRIM27	7.63038e-45	PPP1R18	8.10426e-35
6	rs3135310	g.28856689A>G	25,235 before LINC01623	G	0.0137367	G	0.553431	-1.766	0.0774	G	0.786239	-1.796	0.07248					TRIM27	7.63038e-45	PPP1R18	8.10426e-35
6	rs3135311	g.28856740A>C	25,286 before LINC01623	C	0.0137367	C	0.553431	-1.766	0.0774	C	0.786239	-1.796	0.07248					TRIM27	7.63038e-45	PPP1R18	8.10426e-35
6	rs3135312	g.28856889A>T	25,435 before LINC01623	A	0.0137367	A	0.553431	1.766	0.0774	A	0.786239	1.796	0.07248					TRIM27	7.63038e-45	PPP1R18	8.10426e-35
6	rs3135313	g.28857630C>G	26,176 before LINC01623	C	0.0137367	C	0.553431	1.766	0.0774	C	0.786239	1.796	0.07248					TRIM27	7.63038e-45	PPP1R18	8.10426e-35
6	rs209147	g.28858166A>C	26,712 before LINC01623	C	0.0250143	C	0.353104	-1.941	0.05221	C	0.754661	-1.684	0.09219
6	rs3135314	g.28861320A>G	29,866 before LINC01623	G	0.0250143	G	0.374712	-1.906	0.05663	G	0.754661	-1.684	0.09219
6	rs209142	g.28862617C>G	29,151 after TRIM27	C	0.0279292	C	0.28461	2.041	0.04123	C	0.976895	1.44	0.15
6	rs3135316	g.28864849A>G	26,919 after TRIM27	G	0.0137367	G	0.553431	-1.766	0.0774	G	0.786239	-1.796	0.07248					TRIM27	7.63038e-45	PPP1R18	8.10426e-35
6	rs146280065	g.28865210_28865211insA	26,559 after TRIM27	TA	0.0137367	TA	0.553431	-1.766	0.0774	NA	NA	NA	NA					TRIM27	7.63038e-45	PPP1R18	8.10426e-35
6	rs71548400	g.28865619_28865620insTT	26,150 after TRIM27	ATT	0.0250143	ATT	0.353104	-1.941	0.05221	NA	NA	NA	NA
6	rs3130838	g.28866528C>T	25,240 after TRIM27	C	0.0137367	C	0.553431	-1.766	0.0774	C	0.786239	-1.796	0.07248					TRIM27	7.63038e-45	PPP1R18	8.10426e-35
6	rs3132374	g.28868494C>G	23,274 after TRIM27	G	0.0137367	G	0.524877	-1.803	0.07136	G	0.786239	-1.796	0.07248					TRIM27	7.63038e-45	PPP1R18	8.10426e-35
6	rs3118363	g.28875501C>T	16,267 within TRIM27	C	0.0137367	C	0.524877	-1.803	0.07136	NA	NA	NA	NA					TRIM27	7.63038e-45	PPP1R18	8.10426e-35
6	rs115328838	g.28875686C>T	16,082 within TRIM27	C	0.048961	C	0.0877274	-2.473	0.01341	C	0.159236	-2.345	0.019							FERMT1	9.05661e-10
6	rs71935170	g.28876326_28876327insGATT	15,443 within TRIM27	G	0.0435404	G	0.251084	2.016	0.04376	NA	NA	NA	NA
6	rs3135293	g.28877247C>T	14,521 within TRIM27	C	0.0137367	C	0.524877	-1.803	0.07136	C	0.786239	-1.796	0.07248					TRIM27	7.63038e-45	PPP1R18	8.10426e-35
6	rs1794588	g.28877773A>G	13,995 within TRIM27	G	0.0366589	G	0.295646	-1.965	0.04942	G	0.846305	-1.495	0.1348
6	rs2097424	g.28878214C>G	13,554 within TRIM27	C	0.0383256	C	0.382011	1.808	0.07061	C	0.979615	1.355	0.1754
6	rs3132382	g.28883296A>G	8,472 within TRIM27	A	0.0137367	A	0.524877	1.803	0.07136	A	0.786239	1.796	0.07248					TRIM27	7.63038e-45	PPP1R18	8.10426e-35
6	rs34547469	g.28884889_28884890insG	6,880 within TRIM27	CG	0.0409508	CG	0.272312	1.986	0.04699	NA	NA	NA	NA
6	rs9257351	g.28884890A>C	6,878 within TRIM27	C	0.0409508	C	0.272312	-1.986	0.04699	NA	NA	NA	NA
6	rs3131101	g.28885863A>G	5,905 within TRIM27	G	0.0137367	G	0.524877	-1.803	0.07136	G	0.717608	-1.865	0.06215					TRIM27	7.63038e-45	PPP1R18	8.10426e-35
6	rs3132378	g.28885865A>G	5,903 within TRIM27	G	0.0137367	G	0.524877	-1.803	0.07136	G	0.717608	-1.865	0.06215					TRIM27	7.63038e-45	PPP1R18	8.10426e-35
6	rs2230683	g.28891176C>T	0,592 within TRIM27	C	0.0137367	C	0.524877	-1.803	0.07136	C	0.786239	-1.796	0.07248					TRIM27	7.63038e-45	PPP1R18	8.10426e-35
6	rs13206458	g.28893573C>T	1,805 before TRIM27	C	0.0137367	C	0.524877	-1.803	0.07136	C	0.786239	-1.796	0.07248					TRIM27	7.63038e-45	PPP1R18	8.10426e-35
6	rs2894066	g.28893927A>G	2,159 before TRIM27	A	0.0435404	A	0.367405	1.804	0.07117	A	0.462426	1.863	0.06244
6	rs876737	g.28897214A>G	5,446 before TRIM27	A	0.0425688	A	0.309208	1.909	0.05631	A	0.804258	1.497	0.1344
6	rs3135318	g.28897980C>T	6,212 before TRIM27	C	0.0137367	C	0.46749	-1.881	0.05994	C	0.881026	-1.703	0.08853					TRIM27	7.63038e-45	PPP1R18	8.10426e-35
6	rs3118361	g.28898287C>T	6,519 before TRIM27	T	0.0157722	T	0.492027	1.822	0.06849	T	0.60395	1.953	0.05081					TRIM27	3.77775e-37	PPP1R18	8.16527e-26
6	rs3131067	g.28905033C>G	13,265 before TRIM27	G	0.0425688	G	0.309208	-1.909	0.05631	G	0.843055	-1.459	0.1446
6	rs3135329	g.28905104A>T	13,336 before TRIM27	A	0.0202148	A	0.23583	2.204	0.02754	A	0.570919	1.931	0.05354
6	rs3130892	g.28905523A>G	13,755 before TRIM27	A	0.0137367	A	0.46749	1.881	0.05994	A	0.786239	1.796	0.07248					TRIM27	7.63038e-45	PPP1R18	8.10426e-35
6	rs3130895	g.28905791A>G	14,023 before TRIM27	A	0.0137367	A	0.46749	1.881	0.05994	A	0.786239	1.796	0.07248					TRIM27	7.63038e-45	PPP1R18	8.10426e-35
6	rs3131068	g.28905932A>C	14,164 before TRIM27	A	0.0137367	A	0.46749	1.881	0.05994	A	0.786239	1.796	0.07248					TRIM27	7.63038e-45	PPP1R18	8.10426e-35
6	rs3131069	g.28906285C>G	14,517 before TRIM27	G	0.0137367	G	0.46749	-1.881	0.05994	G	0.786239	-1.796	0.07248					TRIM27	7.63038e-45	PPP1R18	8.10426e-35
6	rs3131071	g.28906922C>G	15,154 before TRIM27	G	0.0157722	G	0.492027	-1.822	0.06849	G	0.60395	-1.953	0.05081					TRIM27	3.77775e-37	PPP1R18	8.16527e-26
6	rs3130843	g.28908214A>T	16,446 before TRIM27	T	0.0425688	T	0.294576	-1.936	0.05293	T	0.790221	-1.511	0.1308
6	rs3130844	g.28916594A>G	24,826 before TRIM27	A	0.0137367	A	0.511409	1.821	0.0686	A	0.786239	1.796	0.07248					TRIM27	7.63038e-45	PPP1R18	8.10426e-35
6	rs3131072	g.28919896A>G	28,128 before TRIM27	A	0.0137367	A	0.59353	1.715	0.08629	A	0.786239	1.796	0.07248					TRIM27	7.63038e-45	PPP1R18	8.10426e-35
6	rs3131073	g.28920972A>G	29,204 before TRIM27	A	0.0137367	A	0.430179	1.935	0.05301	A	0.786239	1.796	0.07248					TRIM27	7.63038e-45	PPP1R18	8.10426e-35
6	rs3130845	g.28923367A>G	31,599 before TRIM27	G	0.0137367	G	0.511409	-1.821	0.0686	G	0.786239	-1.796	0.07248					TRIM27	7.63038e-45	PPP1R18	8.10426e-35
6	rs3131075	g.28924626A>T	32,858 before TRIM27	A	0.0137367	A	0.528288	1.799	0.07207	A	0.786239	1.796	0.07248					TRIM27	7.63038e-45	PPP1R18	8.10426e-35
6	rs3130846	g.28926237C>T	34,469 before TRIM27	T	0.0137367	T	0.46749	1.881	0.05994	T	0.786239	1.796	0.07248					TRIM27	7.63038e-45	PPP1R18	8.10426e-35
6	rs3135325	g.28927271A>G	35,503 before TRIM27	A	0.0137367	A	0.511409	1.821	0.0686	A	0.786239	1.796	0.07248					TRIM27	7.63038e-45	PPP1R18	8.10426e-35
6	rs3130847	g.28927542A>G	35,774 before TRIM27	G	0.0137367	G	0.511409	-1.821	0.0686	G	0.786239	-1.796	0.07248					TRIM27	7.63038e-45	PPP1R18	8.10426e-35
6	rs3131076	g.28930257A>G	38,489 before TRIM27	A	0.0135389	A	0.511409	1.824	0.0682	A	0.786239	1.799	0.07195					TRIM27	7.63038e-45	PPP1R18	8.10426e-35
6	rs148696809	g.28934352C>T	38,741 after ZNF311	C	0.0137367	C	0.571123	-1.743	0.08126	C	0.786239	-1.796	0.07248					TRIM27	7.63038e-45	PPP1R18	8.10426e-35
6	rs3130885	g.28939283C>T	33,810 after ZNF311	C	0.0137367	C	0.571123	-1.743	0.08126	C	0.786239	-1.796	0.07248					TRIM27	7.63038e-45	PPP1R18	8.10426e-35
6	rs1280012781	g.28943971_28943972insATTTATTT	29,123 after ZNF311	AATTTATTT	0.0137367	AATTTATTT	0.46749	-1.881	0.05994	NA	NA	NA	NA					TRIM27	7.63038e-45	PPP1R18	8.10426e-35
6	rs3130887	g.28944086G>T	29,007 after ZNF311	T	0.0137367	T	0.571123	1.743	0.08126	T	0.786239	1.796	0.07248					TRIM27	7.63038e-45	PPP1R18	8.10426e-35
6	rs60980791	g.28948023_28948024insC	25,071 after ZNF311	A	0.0498208	A	0.342241	1.817	0.06922	NA	NA	NA	NA
6	rs3130837	g.28948092G>T	25,001 after ZNF311	T	0.0137367	T	0.511409	1.821	0.0686	T	0.786239	1.796	0.07248					TRIM27	7.63038e-45	PPP1R18	8.10426e-35
6	rs3129791	g.28954293A>G	18,800 after ZNF311	A	0.0137367	A	0.571123	1.743	0.08126	A	0.786239	1.796	0.07248					TRIM27	7.63038e-45	PPP1R18	8.10426e-35
6	rs62407578	g.28954712A>G	18,381 after ZNF311	A	0.0284135	A	0.415773	1.817	0.06917	A	0.785561	1.621	0.105
6	rs3130890	g.28957139C>T	15,954 after ZNF311	T	0.0137367	T	0.511409	1.821	0.0686	T	0.786239	1.796	0.07248					TRIM27	7.63038e-45	PPP1R18	8.10426e-35
6	rs72152395	g.28957481_28957482insCCTTA	15,613 after ZNF311	G	0.0137367	G	0.511409	1.821	0.0686	NA	NA	NA	NA					TRIM27	7.63038e-45	PPP1R18	8.10426e-35
6	rs3131079	g.28958399G>T	14,694 after ZNF311	G	0.0137367	G	0.511409	-1.821	0.0686	G	0.786239	-1.796	0.07248					TRIM27	7.63038e-45	PPP1R18	8.10426e-35
6	rs7776164	g.28958458A>C	14,635 after ZNF311	A	0.0352495	A	0.235091	2.095	0.03619	A	0.91102	1.443	0.149
6	rs56394141	g.28958633C>G	14,460 after ZNF311	C	0.0284135	C	0.40247	1.837	0.06614	C	0.785561	1.621	0.105
6	rs16894540	g.28961819C>T	11,274 after ZNF311	C	0.0284135	C	0.40247	-1.837	0.06614	C	0.785561	-1.621	0.105
6	rs61554786	g.28966016A>G	7,077 within ZNF311	A	0.0284135	A	0.40247	1.837	0.06614	A	0.785561	1.621	0.105
6	rs1163421108	g.28968556_28968557insT	4,538 within ZNF311	CT	0.0476049	CT	0.389426	1.75	0.08008	NA	NA	NA	NA
6	rs3129794	g.28974265G>T	1,172 before ZNF311	T	0.0137367	T	0.4995	1.837	0.0662	T	0.786239	1.796	0.07248					TRIM27	7.63038e-45	PPP1R18	8.10426e-35
6	rs3130891	g.28977217C>G	4,124 before ZNF311	C	0.0137367	C	0.444223	1.914	0.05558	C	0.786239	1.796	0.07248					TRIM27	7.63038e-45	PPP1R18	8.10426e-35
6	rs3130893	g.28980707A>G	7,614 before ZNF311	G	0.0137367	G	0.4995	-1.837	0.0662	G	0.786239	-1.796	0.07248					TRIM27	7.63038e-45	PPP1R18	8.10426e-35
6	rs3130894	g.28981519C>G	8,426 before ZNF311	C	0.0137367	C	0.4995	1.837	0.0662	C	0.786239	1.796	0.07248					TRIM27	7.63038e-45	PPP1R18	8.10426e-35
6	rs3131081	g.28982272C>T	9,179 before ZNF311	T	0.0137367	T	0.4995	1.837	0.0662	T	0.786239	1.796	0.07248					TRIM27	7.63038e-45	PPP1R18	8.10426e-35
6	rs3131082	g.28983274C>G	10,181 before ZNF311	C	0.0137367	C	0.4995	1.837	0.0662	NA	NA	NA	NA					TRIM27	7.63038e-45	PPP1R18	8.10426e-35
6	rs3130896	g.28983887A>G	10,794 before ZNF311	G	0.0137367	G	0.4995	-1.837	0.0662	G	0.786239	-1.796	0.07248					TRIM27	7.63038e-45	PPP1R18	8.10426e-35
6	rs943282310	g.28986526_28986527insT	13,432 before ZNF311	CT	0.0146251	CT	0.4995	1.826	0.06791	NA	NA	NA	NA					TRIM27	7.63038e-45	PPP1R18	8.10426e-35
6	rs9257471	g.28988244A>T	15,151 before ZNF311	T	0.0133933	T	0.821381	-1.455	0.1457	T	0.896977	-1.694	0.09034							ZSWIM2	2.00914e-13
6	rs3135317	g.28989297A>G	14,703 before LOC100129636	G	0.0137367	G	0.456698	-1.896	0.0579	G	0.786239	-1.796	0.07248					TRIM27	7.63038e-45	PPP1R18	8.10426e-35
6	rs3129797	g.28992159C>G	11,841 before LOC100129636	G	0.0137367	G	0.444223	-1.914	0.05558	G	0.786239	-1.796	0.07248					TRIM27	7.63038e-45	PPP1R18	8.10426e-35
6	rs1248813079	g.28992533_28992534insA	11,468 before LOC100129636	TA	0.0149109	TA	0.563546	-1.738	0.08222	NA	NA	NA	NA					TRIM27	9.86784e-45	PPP1R18	3.29715e-34
6	rs3129798	g.28998449G>T	5,551 before LOC100129636	T	0.0137367	T	0.4995	1.837	0.0662	T	0.786239	1.796	0.07248					TRIM27	7.63038e-45	PPP1R18	8.10426e-35
6	rs3129799	g.29001515C>G	2,485 before LOC100129636	C	0.0137367	C	0.444223	1.914	0.05558	C	0.786239	1.796	0.07248					TRIM27	7.63038e-45	PPP1R18	8.10426e-35
6	rs140729339	g.29005679_29005680insTAA	1,678 within LOC100129636	T	0.0137367	T	0.4995	1.837	0.0662	NA	NA	NA	NA					TRIM27	7.63038e-45	PPP1R18	8.10426e-35
6	rs3117146	g.29007219A>C	3,219 within LOC100129636	A	0.0137367	A	0.4995	1.837	0.0662	A	0.786239	1.796	0.07248					TRIM27	7.63038e-45	PPP1R18	8.10426e-35
6	rs3129800	g.29013570C>T	0,618 before OR2W1	T	0.0137367	T	0.4995	1.837	0.0662	T	0.786239	1.796	0.07248					TRIM27	7.63038e-45	PPP1R18	8.10426e-35
6	rs3130747	g.29015226A>G	2,274 before OR2W1	G	0.0137367	G	0.4995	-1.837	0.0662	G	0.786239	-1.796	0.07248					TRIM27	7.63038e-45	PPP1R18	8.10426e-35
6	rs1009990163	g.29019246_29019247insT	6,293 before OR2W1	G	0.0194215	G	0.444223	1.85	0.06435	NA	NA	NA	NA					TRIM27	8.86827e-45	PPP1R18	1.21243e-34
6	rs9278146	g.29020722_29020723insAA	7,769 before OR2W1	T	0.0137367	T	0.456698	1.896	0.0579	NA	NA	NA	NA					TRIM27	7.63038e-45	PPP1R18	8.10426e-35
6	rs3117141	g.29022499A>T	9,547 before OR2W1	T	0.0137367	T	0.4995	-1.837	0.0662	T	0.786239	-1.796	0.07248					TRIM27	7.63038e-45	PPP1R18	8.10426e-35
6	rs3117142	g.29030195C>T	17,243 before OR2W1	T	0.0137367	T	0.444223	1.914	0.05558	T	0.786239	1.796	0.07248					TRIM27	7.63038e-45	PPP1R18	8.10426e-35
6	rs3117143	g.29031142A>C	18,190 before OR2W1	A	0.0137367	A	0.444223	1.914	0.05558	A	0.786239	1.796	0.07248					TRIM27	7.63038e-45	PPP1R18	8.10426e-35
6	rs3131085	g.29044701A>G	10,389 after OR2B3	A	0.0137367	A	0.444223	1.914	0.05558	A	0.786239	1.796	0.07248					TRIM27	7.63038e-45	PPP1R18	8.10426e-35
6	rs3117145	g.29046418A>T	8,672 after OR2B3	T	0.042236	T	0.520464	-1.588	0.1122	T	0.996334	-1.313	0.1891					TRIM27	1.8291e-24	PPP1R18	1.58606e-16
6	rs3129788	g.29057639A>G	2,549 before OR2B3	A	0.0137367	A	0.444223	1.914	0.05558	A	0.786239	1.796	0.07248					TRIM27	7.63038e-45	PPP1R18	8.10426e-35
6	rs72409223	g.29068691_29068692insTTCT	10,978 before OR2J3	A	0.0137367	A	0.444223	1.914	0.05558	NA	NA	NA	NA					TRIM27	7.63038e-45	PPP1R18	8.10426e-35
6	rs3129178	g.29075088A>T	4,580 before OR2J3	A	0.0137367	A	0.444223	1.914	0.05558	A	0.786239	1.796	0.07248					TRIM27	7.63038e-45	PPP1R18	8.10426e-35
6	rs3129112	g.29090011A>G	10,343 after OR2J3	A	0.0137367	A	0.516675	1.814	0.06967	A	0.786239	1.796	0.07248					TRIM27	7.63038e-45	PPP1R18	8.10426e-35
6	rs3130773	g.29095908A>G	16,240 after OR2J3	A	0.0137367	A	0.460465	1.891	0.05861	A	0.786239	1.796	0.07248					TRIM27	7.63038e-45	PPP1R18	8.10426e-35
6	rs3130777	g.29098796C>G	19,128 after OR2J3	G	0.0137367	G	0.460465	-1.891	0.05861	G	0.786239	-1.796	0.07248					TRIM27	7.63038e-45	PPP1R18	8.10426e-35
6	rs71550120	g.29108774_29108775insA	29,105 after OR2J3	T	0.0137367	T	0.384948	2.004	0.04512	NA	NA	NA	NA					TRIM27	7.63038e-45	PPP1R18	8.10426e-35
6	rs3130715	g.29109197A>G	29,529 after OR2J3	A	0.0137367	A	0.384948	2.004	0.04512	A	0.786239	1.796	0.07248					TRIM27	7.63038e-45	PPP1R18	8.10426e-35
6	rs3129120	g.29111775C>T	29,536 before OR2J2	C	0.0137367	C	0.509329	-1.824	0.06818	C	0.712635	-1.87	0.06144					TRIM27	7.63038e-45	PPP1R18	8.10426e-35
6	rs3130725	g.29118747G>T	22,564 before OR2J2	G	0.0137367	G	0.512935	-1.819	0.06891	G	0.68916	-1.895	0.05815					TRIM27	7.63038e-45	PPP1R18	8.10426e-35
6	rs4947263	g.29133642C>T	7,669 before OR2J2	T	0.0137367	T	0.512935	1.819	0.06891	T	0.712635	1.87	0.06144					TRIM27	7.63038e-45	PPP1R18	8.10426e-35
6	rs9257566	g.29144532C>T	3,221 after OR2J2	T	0.0366322	T	0.641031	1.466	0.1425	T	0.56883	1.783	0.07458					TRIM27	2.6291e-30	PPP1R18	2.82268e-31
6	rs149404333	g.29146703A>C	5,392 after OR2J2	C	0.0137367	C	0.512935	-1.819	0.06891	NA	NA	NA	NA					TRIM27	7.63038e-45	PPP1R18	8.10426e-35
6	rs3116815	g.29148394A>G	7,083 after OR2J2	G	0.0137367	G	0.487393	-1.854	0.0638	G	0.786239	-1.796	0.07248					TRIM27	7.63038e-45	PPP1R18	8.10426e-35
6	rs3130746	g.29153155A>G	11,844 after OR2J2	G	0.0137367	G	0.487393	-1.854	0.0638	G	0.786239	-1.796	0.07248					TRIM27	7.63038e-45	PPP1R18	8.10426e-35
6	rs3129173	g.29159629A>C	18,318 after OR2J2	C	0.0137367	C	0.487393	-1.854	0.0638	C	0.786239	-1.796	0.07248					TRIM27	7.63038e-45	PPP1R18	8.10426e-35
6	rs3116829	g.29163700A>C	22,389 after OR2J2	A	0.0137367	A	0.512935	1.819	0.06891	A	0.712635	1.87	0.06144					TRIM27	7.63038e-45	PPP1R18	8.10426e-35
6	rs3116830	g.29167575A>G	26,264 after OR2J2	A	0.0137367	A	0.487393	1.854	0.0638	A	0.786239	1.796	0.07248					TRIM27	7.63038e-45	PPP1R18	8.10426e-35
6	rs9257611	g.29175498A>G	34,187 after OR2J2	A	0.0137367	A	0.512935	1.819	0.06891	A	0.712635	1.87	0.06144					TRIM27	7.63038e-45	PPP1R18	8.10426e-35
6	rs3130828	g.29181897A>C	40,586 after OR2J2	A	0.0137367	A	0.512935	1.819	0.06891	A	0.712635	1.87	0.06144					TRIM27	7.63038e-45	PPP1R18	8.10426e-35
6	rs3130831	g.29182887A>T	41,576 after OR2J2	A	0.0137367	A	0.487393	1.854	0.0638	A	0.786239	1.796	0.07248					TRIM27	7.63038e-45	PPP1R18	8.10426e-35
6	rs3130807	g.29189531A>G	48,220 after OR2J2	A	0.0390924	A	0.99679	1.055	0.2913	A	0.165139	2.391	0.01679
6	rs3130808	g.29189972A>G	48,661 after OR2J2	A	0.0137367	A	0.512935	1.819	0.06891	A	0.712635	1.87	0.06144					TRIM27	7.63038e-45	PPP1R18	8.10426e-35
6	rs3130814	g.29196181G>T	54,870 after OR2J2	G	0.0464699	G	0.628098	-1.432	0.1522	G	0.204498	-2.254	0.02422
6	rs2207338	g.29199824G>T	58,513 after OR2J2	G	0.0497391	G	0.964471	-1.039	0.299	G	0.128804	-2.426	0.01526
6	rs2207337	g.29200245A>T	58,934 after OR2J2	T	0.0497391	T	0.956859	-1.047	0.2952	T	0.090431	-2.559	0.01049
6	rs3117342	g.29206251C>T	64,940 after OR2J2	C	0.0137367	C	0.512935	-1.819	0.06891	C	0.712635	-1.87	0.06144					TRIM27	7.63038e-45	PPP1R18	8.10426e-35
6	rs3130820	g.29206683A>T	65,372 after OR2J2	A	0.0137367	A	0.487393	1.854	0.0638	NA	NA	NA	NA					TRIM27	7.63038e-45	PPP1R18	8.10426e-35
6	rs3129104	g.29211438A>T	63,029 before OR14J1	T	0.0137367	T	0.487393	-1.854	0.0638	T	0.786239	-1.796	0.07248					TRIM27	7.63038e-45	PPP1R18	8.10426e-35
6	rs3117339	g.29211442C>T	63,025 before OR14J1	T	0.0137367	T	0.487393	1.854	0.0638	T	0.786239	1.796	0.07248					TRIM27	7.63038e-45	PPP1R18	8.10426e-35
6	rs3117337	g.29211556A>T	62,911 before OR14J1	A	0.0137367	A	0.487393	1.854	0.0638	A	0.786239	1.796	0.07248					TRIM27	7.63038e-45	PPP1R18	8.10426e-35
6	rs3117333	g.29219489A>G	54,978 before OR14J1	A	0.0137367	A	0.512935	1.819	0.06891	A	0.712635	1.87	0.06144					TRIM27	7.63038e-45	PPP1R18	8.10426e-35
6	rs3130825	g.29223493C>G	50,974 before OR14J1	C	0.0137367	NA	NA	NA	NA	C	0.429908	2.192	0.02837					TRIM27	7.63038e-45	PPP1R18	8.10426e-35
6	rs3117326	g.29240378C>T	34,089 before OR14J1	T	0.0137367	T	0.487393	1.854	0.0638	T	0.786239	1.796	0.07248					TRIM27	7.63038e-45	PPP1R18	8.10426e-35
6	rs144447022	g.29244219G>T	30,248 before OR14J1	T	0.0137367	T	0.487393	1.854	0.0638	T	0.786239	1.796	0.07248					TRIM27	7.63038e-45	PPP1R18	8.10426e-35
6	rs3130834	g.29248149C>T	26,318 before OR14J1	C	0.0137367	C	0.487393	-1.854	0.0638	C	0.786239	-1.796	0.07248					TRIM27	7.63038e-45	PPP1R18	8.10426e-35
6	rs71550133	g.29251331_29251332insA	23,137 before OR14J1	G	0.0137367	G	0.487393	1.854	0.0638	NA	NA	NA	NA					TRIM27	7.63038e-45	PPP1R18	8.10426e-35
6	rs9257681	g.29254982C>G	19,485 before OR14J1	G	0.0137367	G	0.512935	-1.819	0.06891	G	0.669834	-1.915	0.05553					TRIM27	7.63038e-45	PPP1R18	8.10426e-35
6	rs1491228950	g.29256061_29256062insAT	18,407 before OR14J1	GAT	0.0436781	GAT	0.499035	-1.61	0.1074	NA	NA	NA	NA					TRIM27	5.83443e-32	TRIM27	8.1125e-28
6	rs3117425	g.29260431C>T	14,036 before OR14J1	T	0.0326911	T	0.376673	1.849	0.06441	T	0.806632	1.564	0.1178					TRIM27	1.11694e-43	TRIM27	2.62274e-28
6	rs3117439	g.29266483A>G	7,984 before OR14J1	A	0.0153661	A	0.443126	1.895	0.05805	A	0.669834	1.889	0.05894					TRIM27	7.63038e-45	PPP1R18	8.10426e-35
6	rs1341518603	g.29269032_29269033insT	5,436 before OR14J1	C	0.0137367	C	0.443126	-1.916	0.05537	NA	NA	NA	NA					TRIM27	7.63038e-45	PPP1R18	8.10426e-35
6	rs3117427	g.29274136C>T	0,331 before OR14J1	C	0.0251472	C	0.492864	-1.731	0.08338	C	0.659797	-1.78	0.07504					TRIM27	7.63038e-45	PPP1R18	8.10426e-35
6	rs150254595	g.29278406A>G	3,939 after OR14J1	A	0.0253568	A	0.683244	1.491	0.136	A	0.315772	2.208	0.02721					TRIM27	1.35988e-17	PPP1R18	3.70317e-14
6	rs9257703	g.29278505G>T	4,038 after OR14J1	T	0.00637797	T	0.965218	1.428	0.1533	T	0.0783835	3.104	0.001908
6	rs3129682	g.29283672C>T	9,205 after OR14J1	T	0.0228971	T	0.518127	1.716	0.0862	T	0.742357	1.718	0.08575					TRIM27	7.63038e-45	PPP1R18	8.10426e-35
6	rs3129683	g.29286670C>G	12,203 after OR14J1	G	0.0253568	G	0.683244	-1.491	0.136	G	0.315772	-2.208	0.02721					TRIM27	1.35988e-17	PPP1R18	3.70317e-14
6	rs147430457	g.29291108A>G	16,641 after OR14J1	A	0.0456155	A	0.122178	2.349	0.01883	A	0.0393578	2.864	0.004186					MIR9-1	2.04336e-10	DHRS7C	3.5635e-13
6	rs6930435	g.29301222A>G	22,832 after OR5V1	A	0.00951372	A	0.882351	1.449	0.1473	A	0.0949859	2.948	0.003197
6	rs6903989	g.29302030A>C	22,024 after OR5V1	A	0.00951372	A	0.894479	1.436	0.151	A	0.0832371	2.996	0.002736
6	rs3117433	g.29303364C>T	20,690 after OR5V1	C	0.0253568	C	0.683244	-1.491	0.136	C	0.315772	-2.208	0.02721					TRIM27	1.35988e-17	PPP1R18	3.70317e-14
6	rs9257744	g.29306350A>C	17,704 after OR5V1	C	0.00951372	C	0.817009	-1.521	0.1283	C	0.0627793	-3.094	0.001973
6	rs3130805	g.29306456A>G	17,598 after OR5V1	A	0.0253568	A	0.568209	1.631	0.1029	A	0.315772	2.208	0.02721					TRIM27	1.35988e-17	PPP1R18	3.70317e-14
6	rs1014258	g.29310681C>T	13,373 after OR5V1	T	0.00951372	T	0.998504	1.323	0.1857	T	0.0949859	2.948	0.003197
6	rs114652147	g.29314675A>T	9,379 after OR5V1	A	0.0349833	A	0.160663	2.282	0.0225	A	0.0537719	2.834	0.0046
6	rs7745768	g.29314964C>T	9,090 after OR5V1	T	0.0253568	T	0.774331	1.386	0.1656	T	0.315772	2.208	0.02721					TRIM27	1.35988e-17	PPP1R18	3.70317e-14
6	rs9257761	g.29319349A>C	4,705 after OR5V1	A	0.0253568	A	0.568209	1.631	0.1029	A	0.315772	2.208	0.02721					TRIM27	6.43391e-19	PPP1R18	3.70317e-14
6	rs9257779	g.29328516A>G	4,462 before OR5V1	G	0.0253568	G	0.568209	-1.631	0.1029	G	0.275619	-2.275	0.02291					TRIM27	1.35988e-17	PPP1R18	3.70317e-14
6	rs9257793	g.29335154C>T	7,914 after OR12D3	C	0.0300086	C	0.790108	-1.335	0.1818	C	0.657729	-1.738	0.08224					TRIM27	1.84072e-16	PPP1R18	5.73032e-17
6	rs4713211	g.29336054A>G	7,014 after OR12D3	G	0.00116594	G	0.272498	-2.599	0.009341	G	0.623162	-2.469	0.01354
6	rs3930883	g.29337075G>T	5,993 after OR12D3	G	0.00116594	G	0.272498	-2.599	0.009341	G	0.583435	-2.513	0.01198
6	rs1555244	g.29337101C>T	5,967 after OR12D3	C	0.00116594	C	0.272498	-2.599	0.009341	C	0.583435	-2.513	0.01198
6	rs4713213	g.29338962A>G	4,106 after OR12D3	G	0.0456134	G	0.426369	-1.703	0.08851	G	0.219459	-2.228	0.02591
6	rs9257800	g.29340743C>T	2,325 after OR12D3	T	0.0228971	T	0.650565	1.55	0.1213	T	0.837895	1.623	0.1045					TRIM27	7.63038e-45	PPP1R18	8.10426e-35
6	rs1262899914	g.29340862_29340863insA	2,207 after OR12D3	CA	0.0128749	CA	0.298963	2.161	0.03066	NA	NA	NA	NA
6	rs7772982	g.29341007C>T	2,061 after OR12D3	C	0.0362736	C	0.251179	-2.055	0.03992	C	0.452926	-1.924	0.05438
6	rs7753474	g.29341308A>G	1,760 within OR12D3	A	0.0362736	A	0.251179	2.055	0.03992	A	0.452926	1.924	0.05438
6	rs7773534	g.29341364C>T	1,704 within OR12D3	C	0.0344116	C	0.251179	-2.065	0.03888	C	0.452926	-1.938	0.05268
6	rs9368606	g.29518665A>C	9,037 after UBD	C	0.013461	C	0.715104	-1.574	0.1155	C	0.0233495	-3.327	0.0008785
6	rs408623	g.29519554G>T	8,148 after UBD	T	0.0323991	T	0.433873	1.764	0.07775	T	0.736643	1.637	0.1017					TRIM27	7.63038e-45	PPP1R18	8.10426e-35
6	rs389419	g.29521445C>T	6,257 after UBD	T	0.0323991	T	0.433873	1.764	0.07775	T	0.736643	1.637	0.1017					TRIM27	7.63038e-45	PPP1R18	8.10426e-35
6	rs115079185	g.29523342A>G	4,360 after UBD	A	0.0133255	A	0.94518	1.321	0.1866	A	0.12573	2.766	0.005672					MIR9-1	1.75542e-09	DHRS7C	7.94398e-13
6	rs404240	g.29523957A>G	3,745 within UBD	G	0.0323991	G	0.433873	-1.764	0.07775	G	0.736643	-1.637	0.1017					TRIM27	7.63038e-45	PPP1R18	8.10426e-35
6	rs413670	g.29526562A>G	1,140 within UBD	A	0.0323991	A	0.433873	1.764	0.07775	A	0.736643	1.637	0.1017					TRIM27	7.63038e-45	PPP1R18	8.10426e-35
6	rs422878	g.29530944C>T	3,242 before UBD	T	0.0270879	T	0.46053	1.762	0.07813	T	0.604735	1.821	0.06864
6	rs413082	g.29534615A>G	6,913 before UBD	A	0.0112834	A	0.265165	2.25	0.02443	A	0.576489	2.061	0.03933
6	rs411666	g.29535190C>T	7,488 before UBD	T	0.0112834	T	0.265165	2.25	0.02443	T	0.563226	2.076	0.03793
6	rs1177143146	g.29535336_29535337insA	7,633 before UBD	T	0.0222899	T	0.783027	1.402	0.1609	NA	NA	NA	NA
6	rs1235162	g.29537224A>G	9,522 before UBD	G	0.0292596	G	0.523809	-1.66	0.09697	G	0.829121	-1.571	0.1163					TRIM27	3.78152e-37	PPP1R18	2.6017e-41
6	rs1233400	g.29537975A>G	10,273 before UBD	A	0.0218111	A	0.354779	1.965	0.04937	A	0.0491076	2.983	0.002855
6	rs1233399	g.29539482A>G	10,547 before SNORD32B	A	0.0112834	A	0.370024	2.063	0.03912	A	0.563226	2.076	0.03793
6	rs362510	g.29540745C>T	9,284 before SNORD32B	T	0.0112834	T	0.688696	1.636	0.1018	T	0.563226	2.076	0.03793
6	rs72507814	g.29541566A>G	8,463 before SNORD32B	G	0.0382307	G	0.861209	-1.207	0.2275	G	0.732242	-1.598	0.1101
6	rs1233398	g.29542445C>T	7,584 before SNORD32B	T	0.0112834	T	0.238039	2.307	0.02107	T	0.563226	2.076	0.03793
6	rs3025650	g.29542947C>T	7,082 before SNORD32B	C	0.0382307	C	0.861209	-1.207	0.2275	C	0.732242	-1.598	0.1101
6	rs34927823	g.29545494C>G	4,535 before SNORD32B	G	0.0305857	G	0.155639	-2.324	0.02013	G	0.0398849	-2.965	0.003027
6	rs1233396	g.29546799A>G	3,230 before SNORD32B	A	0.0233833	A	0.697141	1.491	0.1361	A	0.558957	1.908	0.05633					FLOT1	3.46268e-18	PPP1R18	6.21629e-21
6	rs926552	g.29548089A>G	1,940 before SNORD32B	A	0.0233833	A	0.631878	1.568	0.1169	A	0.558957	1.908	0.05633					FLOT1	3.46268e-18	PPP1R18	6.21629e-21
6	rs1233394	g.29549261A>C	0,768 before SNORD32B	A	0.0132531	A	0.160953	2.469	0.01356	A	0.0677015	2.994	0.002758
6	rs1233393	g.29549653C>G	0,376 before SNORD32B	G	0.0292596	G	0.405663	-1.827	0.06775	G	0.829121	-1.571	0.1163					TRIM27	3.78152e-37	PPP1R18	2.6017e-41
6	rs1233392	g.29550416A>G	0,387 after SNORD32B	A	0.0132531	A	0.160953	2.469	0.01356	A	0.0677015	2.994	0.002758
6	rs1233390	g.29551861A>G	1,832 after SNORD32B	A	0.023647	A	0.138885	2.427	0.01523	A	0.0609044	2.892	0.003833
6	rs1233389	g.29552483G>T	2,454 after SNORD32B	T	0.023647	T	0.138885	2.427	0.01523	NA	NA	NA	NA
6	rs114383434	g.29554829C>T	0,854 before OR2H2	C	0.0497663	C	0.785648	-1.234	0.2171	C	0.572436	-1.697	0.08979
6	rs1233387	g.29555864C>T	0,181 within OR2H2	T	0.0455448	T	0.751607	1.292	0.1965	T	0.146108	2.4	0.01638
6	rs1233386	g.29558190C>T	2,507 after OR2H2	T	0.00908315	T	0.163999	2.527	0.01149	T	0.157069	2.764	0.005714
6	rs362520	g.29558364A>G	2,681 after OR2H2	G	0.0497663	G	0.785648	-1.234	0.2171	G	0.572436	-1.697	0.08979
6	rs1233385	g.29559238C>T	3,555 after OR2H2	C	0.0292596	C	0.3545	-1.908	0.05641	C	0.829121	-1.571	0.1163					TRIM27	3.78152e-37	PPP1R18	2.6017e-41
6	rs1233384	g.29559295C>T	3,612 after OR2H2	T	0.00908315	T	0.163999	2.527	0.01149	T	0.157069	2.764	0.005714
6	rs1233383	g.29565825A>G	10,142 after OR2H2	A	0.00915186	A	0.18768	2.462	0.01381	A	0.157069	2.762	0.005743
6	rs1233381	g.29584338C>T	16,624 within GABBR1	C	0.00471157	C	0.18768	-2.574	0.01005	C	0.157069	-2.904	0.003686
6	rs1233378	g.29604124A>G	3,162 before GABBR1	A	0.0341239	A	0.665025	1.453	0.1464	A	0.0457833	2.893	0.003819
6	rs444189	g.29605935G>T	4,973 before GABBR1	G	0.00614287	G	0.160455	-2.604	0.009206	G	0.206246	-2.733	0.006278					ZFP57	5.96751e-11
6	rs3095269	g.29606145G>T	5,183 before GABBR1	T	0.0179767	T	0.329712	2.045	0.04088	T	0.681841	1.839	0.06592					ZFP57	2.31009e-16
6	rs3095268	g.29606761A>G	5,799 before GABBR1	A	0.0291254	A	0.63215	1.524	0.1275	A	0.832519	1.568	0.1168					TRIM27	4.88158e-12	PPP1R18	6.78792e-13
6	rs3095267	g.29607046C>G	6,084 before GABBR1	C	0.016954	C	0.262467	2.181	0.02917	C	0.707211	1.827	0.06775					ZFP57	2.31009e-16
6	rs3095266	g.29607047A>G	6,085 before GABBR1	A	0.0179767	A	0.367396	1.982	0.04752	A	0.681841	1.839	0.06592					ZFP57	2.31009e-16
6	rs3131856	g.29607101C>T	6,139 before GABBR1	C	0.018391	C	0.324761	-2.049	0.04046	C	0.829121	-1.685	0.09196					TRIM27	3.78152e-37	PPP1R18	2.6017e-41
6	rs29218	g.29607429A>G	6,467 before GABBR1	G	0.016954	G	0.262467	-2.181	0.02917	G	0.707211	-1.827	0.06775					ZFP57	2.31009e-16
6	rs3117289	g.29609921A>G	8,959 before GABBR1	G	0.0179767	G	0.367396	-1.982	0.04752	G	0.681841	-1.839	0.06592					ZFP57	2.31009e-16
6	rs1233372	g.29609951A>G	8,989 before GABBR1	A	0.00805314	A	0.10438	2.748	0.005997	A	0.378323	2.382	0.01722
6	rs3117318	g.29611781A>G	10,819 before GABBR1	G	0.0179767	G	0.278657	-2.138	0.0325	G	0.681841	-1.839	0.06592					ZFP57	2.31009e-16
6	rs3130249	g.29612325G>T	11,363 before GABBR1	T	0.0179767	T	0.278657	2.138	0.0325	T	0.681841	1.839	0.06592					ZFP57	2.31009e-16
6	rs3129073	g.29615822A>G	8,936 before MOG	G	0.0179767	G	0.278657	-2.138	0.0325	G	0.681841	-1.839	0.06592					ZFP57	2.31009e-16
6	rs3095271	g.29622653A>G	2,105 before MOG	A	0.0179767	A	0.278657	2.138	0.0325	A	0.681841	1.839	0.06592					ZFP57	2.31009e-16
6	rs29228	g.29623739A>G	1,019 before MOG	A	0.0179767	A	0.278657	2.138	0.0325	A	0.681841	1.839	0.06592					ZFP57	2.31009e-16
6	rs3095294	g.29628037A>G	3,279 within MOG	A	0.00459482	A	0.25278	2.429	0.01516	A	0.598603	2.23	0.02576					ZFP57	2.33601e-13
6	rs3129069	g.29628094C>T	3,336 within MOG	T	0.0232365	T	0.278657	2.089	0.03671	T	0.567021	1.901	0.05731					ZFP57	2.75401e-15
6	rs3130251	g.29629344C>T	4,586 within MOG	C	0.0265223	C	0.286333	-2.048	0.04054	C	0.594094	-1.838	0.06609					ZFP57	2.25144e-21
6	rs2535253	g.29633019A>C	8,261 within MOG	C	0.0238863	C	0.0584093	-2.78	0.005439	C	0.676983	-1.775	0.0759
6	rs3095290	g.29641637A>G	3,294 within ZFP57	A	0.0265223	A	0.271511	2.077	0.03781	A	0.594094	1.838	0.06609					ZFP57	2.25144e-21
6	rs143499124	g.29642979_29642980insAACTTGAA	1,953 within ZFP57	CAACTTGAA	0.0121516	CAACTTGAA	0.292842	2.183	0.02901	NA	NA	NA	NA					ZFP57	7.15776e-25
6	rs2535240	g.29643877A>G	1,054 within ZFP57	G	0.0248402	G	0.292842	-2.049	0.04048	NA	NA	NA	NA					ZFP57	6.98272e-23
6	rs374317	g.29644040C>T	0,891 within ZFP57	T	0.0121516	T	0.292842	2.183	0.02901	T	0.88056	1.732	0.08331					ZFP57	7.15776e-25
6	rs375248	g.29644275C>T	0,656 within ZFP57	T	0.0121516	T	0.292842	2.183	0.02901	T	0.88056	1.732	0.08331					ZFP57	7.15776e-25
6	rs3094579	g.29644308A>G	0,623 within ZFP57	A	0.0265223	A	0.271511	2.077	0.03781	NA	NA	NA	NA					ZFP57	2.25144e-21
6	rs375984	g.29644502C>T	0,429 within ZFP57	T	0.0121516	T	0.292842	2.183	0.02901	T	0.88056	1.732	0.08331					ZFP57	7.15776e-25
6	rs376319	g.29644633C>T	0,298 within ZFP57	T	0.0121516	T	0.292842	2.183	0.02901	T	0.88056	1.732	0.08331					ZFP57	7.15776e-25
6	rs2535238	g.29645038A>C	0,107 before ZFP57	A	0.0121516	A	0.292842	2.183	0.02901	A	0.88056	1.732	0.08331					ZFP57	7.15776e-25
6	rs2747421	g.29645118C>G	0,187 before ZFP57	C	0.0121516	G	0.292842	2.183	0.02901	C	0.88056	1.732	0.08331					ZFP57	7.15776e-25
6	rs3129063	g.29645613A>C	0,682 before ZFP57	A	0.0220065	A	0.275518	2.106	0.03524	A	0.594094	1.884	0.05956					ZFP57	2.25144e-21
6	rs387642	g.29645634C>T	0,703 before ZFP57	T	0.0121867	T	0.296928	2.175	0.02962	T	0.88056	1.731	0.08343					ZFP57	7.15776e-25
6	rs387640	g.29645770A>G	0,839 before ZFP57	G	0.0121516	G	0.296928	-2.176	0.02958	G	0.88056	-1.732	0.08331					ZFP57	7.15776e-25
6	rs3129062	g.29645937C>T	1,006 before ZFP57	T	0.0121516	T	0.296928	2.176	0.02958	T	0.88056	1.732	0.08331					ZFP57	7.15776e-25
6	rs396660	g.29646165C>T	1,234 before ZFP57	T	0.00574195	T	0.201646	2.507	0.01219	T	0.818806	1.956	0.05045					ZFP57	2.03905e-17
6	rs34630607	g.29646426_29646427insTCTA	1,494 before ZFP57	T	0.0265223	T	0.275518	2.069	0.03854	NA	NA	NA	NA					ZFP57	2.25144e-21
6	rs35323664	g.29646819_29646820insC	1,887 before ZFP57	AC	0.0121516	AC	0.296928	-2.176	0.02958	NA	NA	NA	NA					ZFP57	7.15776e-25
6	rs445150	g.29646879C>T	1,948 before ZFP57	C	0.00574195	C	0.201646	-2.507	0.01219	C	0.771336	-2.003	0.04516					ZFP57	2.03905e-17
6	rs448380	g.29647545C>T	2,614 before ZFP57	C	0.0121516	C	0.296928	-2.176	0.02958	C	0.828295	-1.783	0.07463					ZFP57	7.15776e-25
6	rs416568	g.29647628A>T	2,697 before ZFP57	A	0.0211781	A	0.222171	2.225	0.02607	A	0.723348	1.757	0.07897					ZFP57	3.56795e-19
6	rs448489	g.29647642C>T	2,711 before ZFP57	C	0.0121516	C	0.296928	-2.176	0.02958	C	0.828295	-1.783	0.07463					ZFP57	7.15776e-25
6	rs3129059	g.29647687A>C	2,756 before ZFP57	A	0.041409	A	0.960589	1.082	0.2792	NA	NA	NA	NA
6	rs2747427	g.29648119A>G	3,188 before ZFP57	G	0.0249484	G	0.296928	-2.04	0.04131	G	0.88056	-1.561	0.1186					ZFP57	7.15776e-25
6	rs2747428	g.29648126C>G	3,195 before ZFP57	G	0.0249484	G	0.296928	-2.04	0.04131	G	0.88056	-1.561	0.1186					ZFP57	7.15776e-25
6	rs417764	g.29648137A>G	3,206 before ZFP57	A	0.0249484	A	0.296928	2.04	0.04131	A	0.88056	1.561	0.1186					ZFP57	7.15776e-25
6	rs3129058	g.29648199C>T	3,268 before ZFP57	T	0.0265223	T	0.275518	2.069	0.03854	T	0.544899	1.893	0.05833					ZFP57	2.25144e-21
6	rs2747429	g.29648377C>T	3,446 before ZFP57	C	0.0121516	C	0.296928	-2.176	0.02958	C	0.828295	-1.783	0.07463					ZFP57	7.15776e-25
6	rs365052	g.29648398C>G	3,467 before ZFP57	C	0.0211781	C	0.222171	2.225	0.02607	C	0.723348	1.757	0.07897					ZFP57	3.56795e-19
6	rs3129057	g.29648468C>T	3,537 before ZFP57	C	0.0232852	C	0.0790955	-2.667	0.007648	C	0.588029	-1.877	0.06053
6	rs2747430	g.29648506A>G	3,575 before ZFP57	A	0.00574195	A	0.201646	2.507	0.01219	A	0.771336	2.003	0.04516					ZFP57	2.03905e-17
6	rs2747431	g.29648564C>T	3,633 before ZFP57	T	0.0211781	T	0.222171	2.225	0.02607	T	0.723348	1.757	0.07897					ZFP57	3.56795e-19
6	rs416571	g.29648941A>G	4,010 before ZFP57	A	0.0232852	A	0.0790955	2.667	0.007648	A	0.588029	1.877	0.06053
6	rs385492	g.29649547C>T	4,616 before ZFP57	T	0.0232852	T	0.0790955	2.667	0.007648	T	0.588029	1.877	0.06053
6	rs3117301	g.29654700C>T	9,769 before ZFP57	T	0.0247406	T	0.405771	1.86	0.0629	T	0.913719	1.531	0.1259					ZFP57	5.23549e-25
6	rs879782238	g.29656416G>T	11,485 before ZFP57	G	0.0247406	G	0.405771	-1.86	0.0629	G	0.913719	-1.531	0.1259					ZFP57	5.23549e-25
6	rs2747457	g.29656417G>T	11,486 before ZFP57	G	0.0247406	G	0.405771	-1.86	0.0629	G	0.913719	-1.531	0.1259					ZFP57	5.23549e-25
6	rs2747460	g.29657127C>T	12,196 before ZFP57	T	0.0247406	T	0.405771	1.86	0.0629	T	0.913719	1.531	0.1259					ZFP57	5.23549e-25
6	rs2535275	g.29657706G>T	12,775 before ZFP57	G	0.0252718	G	0.405771	-1.856	0.06349	NA	NA	NA	NA					ZFP57	5.23549e-25
6	rs2535274	g.29659043C>T	14,112 before ZFP57	C	0.0247406	C	0.405771	-1.86	0.0629	C	0.913719	-1.531	0.1259					ZFP57	5.23549e-25
6	rs2747467	g.29659124A>G	14,193 before ZFP57	G	0.011786	G	0.279168	-2.215	0.02677	G	0.945353	-1.676	0.09368					ZFP57	8.13022e-18
6	rs2907897	g.29659386C>T	14,455 before ZFP57	C	0.0247406	C	0.405771	-1.86	0.0629	C	0.913719	-1.531	0.1259					ZFP57	5.23549e-25
6	rs3129035	g.29659999G>T	15,068 before ZFP57	G	0.0247406	G	0.405771	-1.86	0.0629	G	0.913719	-1.531	0.1259					ZFP57	5.23549e-25
6	rs3116814	g.29660394A>G	15,463 before ZFP57	G	0.0247406	G	0.405771	-1.86	0.0629	G	0.913719	-1.531	0.1259					ZFP57	5.23549e-25
6	rs3131893	g.29660674C>G	15,743 before ZFP57	G	0.0420347	G	0.0962846	-2.467	0.01361	G	0.40621	-1.946	0.05167					HLA-F	1.53668e-09
6	rs3116813	g.29660816A>C	15,885 before ZFP57	A	0.0126698	NA	NA	NA	NA	A	0.845588	1.756	0.07904					TRIM27	3.78152e-37	PPP1R18	2.6017e-41
6	rs3116812	g.29660940A>G	16,009 before ZFP57	G	0.0408083	G	0.249777	-2.033	0.04207	G	0.235266	-2.226	0.02601					ZFP57	1.49328e-13
6	rs3129033	g.29660982C>G	16,051 before ZFP57	C	0.0247406	C	0.405771	1.86	0.0629	C	0.913719	1.531	0.1259					ZFP57	5.23549e-25
6	rs3116811	g.29661824C>T	16,893 before ZFP57	T	0.0247406	T	0.405771	1.86	0.0629	T	0.913719	1.531	0.1259					ZFP57	5.23549e-25
6	rs3131890	g.29661991A>T	17,060 before ZFP57	T	0.0247406	T	0.405771	-1.86	0.0629	NA	NA	NA	NA					ZFP57	5.23549e-25
6	rs3131886	g.29664452C>T	19,521 before ZFP57	C	0.0215092	C	0.103337	-2.573	0.01007	C	0.746474	-1.729	0.08373					HLA-F-AS1	6.74405e-14
6	rs3129086	g.29664590C>T	19,659 before ZFP57	T	0.00704853	T	0.377898	2.132	0.03299	T	0.869214	1.863	0.06243					ZFP57	9.30746e-22
6	rs3129085	g.29664637C>G	19,706 before ZFP57	G	0.0240526	G	0.103337	-2.552	0.01072	G	0.82939	-1.62	0.1053					HLA-F-AS1	6.74405e-14
6	rs3129083	g.29664749C>T	19,818 before ZFP57	C	0.0430422	C	0.103337	-2.433	0.01498	C	0.746474	-1.552	0.1207					HLA-F-AS1	3.31611e-14
6	rs9258048	g.29664762A>G	19,831 before ZFP57	A	0.0161574	A	0.377898	1.985	0.04717	A	0.869214	1.677	0.09358					ZFP57	4.83379e-20
6	rs9258050	g.29665061A>T	20,130 before ZFP57	T	0.0349707	T	0.113557	-2.436	0.01484	T	0.678522	-1.676	0.09365					HLA-F-AS1	3.74332e-13
6	rs3131884	g.29665088A>T	20,157 before ZFP57	T	0.00704853	T	0.377898	-2.132	0.03299	T	0.869214	-1.863	0.06243					ZFP57	9.30746e-22
6	rs9258051	g.29665228A>G	20,297 before ZFP57	A	0.0226363	A	0.0638104	2.757	0.00584	A	0.683269	1.782	0.0748
6	rs9258052	g.29665270G>T	20,339 before ZFP57	G	0.0215092	G	0.108187	-2.554	0.01065	G	0.734398	-1.742	0.08157					HLA-F-AS1	6.74405e-14
6	rs7764829	g.29665361A>G	20,430 before ZFP57	G	0.0402097	G	0.194206	-2.163	0.03056	G	0.503474	-1.834	0.06662					HLA-F-AS1	6.67212e-13
6	rs9258053	g.29665380C>T	20,449 before ZFP57	C	0.0114175	C	0.0924645	-2.737	0.006199	C	0.746474	-1.878	0.06035					HLA-F-AS1	6.74405e-14
6	rs3131880	g.29665438C>T	20,507 before ZFP57	T	0.0217622	T	0.103337	2.571	0.01014	T	0.746474	1.727	0.08424					HLA-F-AS1	6.74405e-14
6	rs3131877	g.29665851C>G	20,920 before ZFP57	C	0.0217622	C	0.103337	2.571	0.01014	NA	NA	NA	NA					HLA-F-AS1	6.74405e-14
6	rs3094735	g.29665852G>T	20,921 before ZFP57	G	0.0217622	G	0.103337	-2.571	0.01014	NA	NA	NA	NA					HLA-F-AS1	6.74405e-14
6	rs3116806	g.29666005A>C	21,074 before ZFP57	C	0.0215092	C	0.103337	-2.573	0.01007	C	0.746474	-1.729	0.08373					HLA-F-AS1	6.74405e-14
6	rs3129080	g.29666220A>G	21,289 before ZFP57	A	0.0172608	A	0.103337	2.615	0.008918	A	0.746474	1.782	0.07468					HLA-F-AS1	6.74405e-14
6	rs3129079	g.29666373C>T	21,442 before ZFP57	C	0.0223928	C	0.110114	-2.539	0.01113	NA	NA	NA	NA					HLA-F-AS1	6.74405e-14
6	rs3129078	g.29666402C>T	21,471 before ZFP57	C	0.0223928	C	0.110114	-2.539	0.01113	C	0.746474	-1.72	0.08551					HLA-F-AS1	6.74405e-14
6	rs9258062	g.29666476A>G	21,545 before ZFP57	A	0.00517275	A	0.377898	2.184	0.02896	NA	NA	NA	NA					ZFP57	9.30746e-22
6	rs3129076	g.29666501G>T	21,570 before ZFP57	G	0.0172608	G	0.103337	-2.615	0.008918	NA	NA	NA	NA					HLA-F-AS1	6.74405e-14
6	rs9258064	g.29666538C>T	21,607 before ZFP57	T	0.00515464	T	0.377898	2.185	0.02892	NA	NA	NA	NA					ZFP57	9.30746e-22
6	rs9258065	g.29666592G>T	21,661 before ZFP57	T	0.0172608	T	0.103337	2.615	0.008918	NA	NA	NA	NA					HLA-F-AS1	6.74405e-14
6	rs140610567	g.29666662_29666663insA	21,730 before ZFP57	C	0.0164505	C	0.360892	-2.009	0.04455	NA	NA	NA	NA					ZFP57	1.16446e-17
6	rs6915952	g.29666664G>T	21,733 before ZFP57	G	0.0172608	G	0.103337	-2.615	0.008918	NA	NA	NA	NA					HLA-F-AS1	6.74405e-14
6	rs9258068	g.29666710A>C	21,779 before ZFP57	A	0.0123893	A	0.360892	2.061	0.03931	NA	NA	NA	NA					ZFP57	1.16446e-17
6	rs3116805	g.29666874A>G	21,943 before ZFP57	G	0.0172608	G	0.103337	-2.615	0.008918	G	0.746474	-1.782	0.07468					HLA-F-AS1	6.74405e-14
6	rs3094734	g.29666881G>T	21,950 before ZFP57	G	0.00515464	G	0.390087	-2.165	0.03036	NA	NA	NA	NA					ZFP57	9.30746e-22
6	rs3116804	g.29666903A>T	21,972 before ZFP57	T	0.00515464	T	0.390087	-2.165	0.03036	T	0.869214	-1.929	0.05367					ZFP57	9.30746e-22
6	rs3129072	g.29667014C>G	22,083 before ZFP57	G	0.00704853	G	0.390087	-2.113	0.0346	G	0.869214	-1.863	0.06243					ZFP57	9.30746e-22
6	rs9258074	g.29667205C>T	22,274 before ZFP57	C	0.00704853	C	0.390087	-2.113	0.0346	C	0.869214	-1.863	0.06243					ZFP57	9.30746e-22
6	rs7776082	g.29667273A>G	22,342 before ZFP57	A	0.0215092	A	0.107633	2.556	0.01059	A	0.746474	1.729	0.08373					HLA-F-AS1	6.74405e-14
6	rs9258076	g.29667458C>T	22,527 before ZFP57	C	0.00584947	C	0.390087	-2.144	0.032	C	0.820146	-1.951	0.05107					ZFP57	9.30746e-22
6	rs9258077	g.29667459A>G	22,528 before ZFP57	A	0.013952	A	0.373133	2.019	0.04344	A	0.924133	1.658	0.09732					ZFP57	1.16446e-17
6	rs9258078	g.29667471C>T	22,540 before ZFP57	T	0.00584947	T	0.390087	2.144	0.032	NA	NA	NA	NA					ZFP57	9.30746e-22
6	rs9258079	g.29667503A>T	22,572 before ZFP57	A	0.00410359	A	0.390087	2.203	0.02763	A	0.869214	1.976	0.0481					ZFP57	9.30746e-22
6	rs7738158	g.29667527A>G	22,596 before ZFP57	A	0.0215092	A	0.107633	2.556	0.01059	NA	NA	NA	NA					HLA-F-AS1	6.74405e-14
6	rs9258083	g.29667543A>G	22,612 before ZFP57	A	0.00534285	A	0.390087	2.159	0.03082	NA	NA	NA	NA					ZFP57	9.30746e-22
6	rs7758444	g.29667592A>T	22,661 before ZFP57	A	0.0215092	A	0.107633	2.556	0.01059	A	0.734398	1.742	0.08157					HLA-F-AS1	6.74405e-14
6	rs9258086	g.29667661A>C	22,730 before ZFP57	C	0.00707419	C	0.390087	-2.112	0.03465	C	0.869214	-1.862	0.06253					ZFP57	9.30746e-22
6	rs9258087	g.29667669A>G	22,738 before ZFP57	G	0.00707419	G	0.390087	-2.112	0.03465	G	0.869214	-1.862	0.06253					ZFP57	9.30746e-22
6	rs9258088	g.29667684A>C	22,753 before ZFP57	C	0.00707419	C	0.390087	-2.112	0.03465	C	0.869214	-1.862	0.06253					ZFP57	9.30746e-22
6	rs9258089	g.29667706A>G	22,775 before ZFP57	A	0.0215092	A	0.107633	2.556	0.01059	A	0.746474	1.729	0.08373					HLA-F-AS1	6.74405e-14
6	rs9278253	g.29667829_29667830insC	22,897 before ZFP57	T	0.00704853	T	0.3781	2.132	0.03302	NA	NA	NA	NA					ZFP57	9.30746e-22
6	rs3116803	g.29667872A>G	22,941 before ZFP57	G	0.00704853	G	0.390087	-2.113	0.0346	G	0.869214	-1.863	0.06243					ZFP57	9.30746e-22
6	rs3116802	g.29667890A>G	22,959 before ZFP57	G	0.00704853	G	0.390087	-2.113	0.0346	G	0.869214	-1.863	0.06243					ZFP57	9.30746e-22
6	rs3129070	g.29668076C>T	23,041 before HLA-F	T	0.00704853	T	0.390087	2.113	0.0346	T	0.869214	1.863	0.06243					ZFP57	9.30746e-22
6	rs3094733	g.29668207A>T	22,910 before HLA-F	A	0.0215092	A	0.11037	2.545	0.01091	NA	NA	NA	NA					HLA-F-AS1	6.74405e-14
6	rs3131874	g.29668362A>C	22,755 before HLA-F	C	0.00704853	C	0.390087	-2.113	0.0346	C	0.869214	-1.863	0.06243					ZFP57	9.30746e-22
6	rs3129067	g.29668413C>T	22,704 before HLA-F	T	0.00704853	T	0.390087	2.113	0.0346	T	0.869214	1.863	0.06243					ZFP57	9.30746e-22
6	rs3129066	g.29668537A>G	22,580 before HLA-F	G	0.00704853	G	0.390087	-2.113	0.0346	G	0.869214	-1.863	0.06243					ZFP57	9.30746e-22
6	rs3129065	g.29668660A>G	22,457 before HLA-F	A	0.00704853	A	0.390087	2.113	0.0346	A	0.869214	1.863	0.06243					ZFP57	9.30746e-22
6	rs3131873	g.29668841A>T	22,276 before HLA-F	A	0.00704853	A	0.390087	2.113	0.0346	A	0.869214	1.863	0.06243					ZFP57	9.30746e-22
6	rs143539749	g.29668944_29668945insTATATATTC	22,174 before HLA-F	ATATATATTC	0.00640794	ATATATATTC	0.373133	-2.156	0.03109	NA	NA	NA	NA					ZFP57	4.00252e-14
6	rs9258103	g.29668958C>T	22,159 before HLA-F	T	0.00487241	T	0.390087	2.175	0.02966	NA	NA	NA	NA					ZFP57	3.27539e-19
6	rs3116801	g.29668984C>G	22,133 before HLA-F	G	0.00487241	G	0.390087	-2.175	0.02966	NA	NA	NA	NA					ZFP57	3.27539e-19
6	rs3116800	g.29668994C>T	22,123 before HLA-F	T	0.00487241	T	0.390087	2.175	0.02966	T	0.980957	1.834	0.06672					ZFP57	3.27539e-19
6	rs3116799	g.29669007G>T	22,110 before HLA-F	G	0.0152804	G	0.386812	-1.981	0.04758	G	0.711862	-1.846	0.06484					ZFP57	9.68228e-15
6	rs9258104	g.29669137A>G	21,980 before HLA-F	A	0.00704853	A	0.390087	2.113	0.0346	A	0.869214	1.863	0.06243					ZFP57	9.30746e-22
6	rs9258105	g.29669188C>T	21,929 before HLA-F	C	0.0215092	C	0.107633	-2.556	0.01059	C	0.746474	-1.729	0.08373					HLA-F-AS1	6.74405e-14
6	rs9258107	g.29669234C>T	21,883 before HLA-F	T	0.00704853	T	0.390087	2.113	0.0346	NA	NA	NA	NA					ZFP57	9.30746e-22
6	rs9258108	g.29669244C>T	21,873 before HLA-F	T	0.00704853	T	0.390087	2.113	0.0346	NA	NA	NA	NA					ZFP57	9.30746e-22
6	rs9258109	g.29669306A>G	21,811 before HLA-F	G	0.0186901	G	0.107633	-2.583	0.009795	NA	NA	NA	NA					HLA-F-AS1	6.74405e-14
6	rs1354253974	g.29669335_29669336insA	21,783 before HLA-F	T	0.00745634	T	0.343233	2.179	0.0293	NA	NA	NA	NA					ZFP57	3.34089e-22
6	rs114926615	g.29669336A>T	21,781 before HLA-F	T	0.00745634	T	0.343233	-2.179	0.0293	NA	NA	NA	NA					ZFP57	3.34089e-22
6	rs3131872	g.29669425A>G	21,692 before HLA-F	G	0.00704853	G	0.390087	-2.113	0.0346	G	0.869214	-1.863	0.06243					ZFP57	9.30746e-22
6	rs3129064	g.29669482C>T	21,635 before HLA-F	T	0.0215092	T	0.107633	2.556	0.01059	T	0.746474	1.729	0.08373					HLA-F-AS1	6.74405e-14
6	rs2158290	g.29669577C>T	21,540 before HLA-F	T	0.00704853	T	0.390087	2.113	0.0346	T	0.869214	1.863	0.06243					ZFP57	9.30746e-22
6	rs2107203	g.29669830A>G	21,287 before HLA-F	A	0.00704853	A	0.390087	2.113	0.0346	A	0.869214	1.863	0.06243					ZFP57	9.30746e-22
6	rs3129061	g.29670000C>T	21,117 before HLA-F	T	0.0134877	T	0.390087	1.999	0.04562	T	0.869214	1.719	0.08564					ZFP57	1.27364e-21
6	rs3094732	g.29670020A>G	21,097 before HLA-F	G	0.0134877	G	0.390087	-1.999	0.04562	G	0.869214	-1.719	0.08564					ZFP57	1.27364e-21
6	rs3131871	g.29670030C>T	21,087 before HLA-F	C	0.0134877	C	0.390087	-1.999	0.04562	C	0.869214	-1.719	0.08564					ZFP57	1.27364e-21
6	rs3129060	g.29670067C>G	21,050 before HLA-F	G	0.0215092	G	0.107633	-2.556	0.01059	G	0.746474	-1.729	0.08373					HLA-F-AS1	8.61876e-14
6	rs3131870	g.29670192G>T	20,925 before HLA-F	T	0.00704853	T	0.390087	2.113	0.0346	T	0.869214	1.863	0.06243					ZFP57	9.30746e-22
6	rs3129056	g.29670250A>G	20,867 before HLA-F	G	0.00704853	G	0.361215	-2.159	0.03084	G	0.869214	-1.863	0.06243					ZFP57	9.30746e-22
6	rs3129055	g.29670261A>G	20,856 before HLA-F	G	0.00704853	G	0.361215	-2.159	0.03084	G	0.869214	-1.863	0.06243					ZFP57	9.30746e-22
6	rs3129048	g.29670556A>G	20,561 before HLA-F	A	0.00721058	A	0.390087	2.109	0.03493	A	0.869214	1.858	0.06312					ZFP57	9.30746e-22
6	rs3129047	g.29670573C>T	20,544 before HLA-F	T	0.00704853	T	0.390087	2.113	0.0346	T	0.869214	1.863	0.06243					ZFP57	9.30746e-22
6	rs3129046	g.29670652A>G	20,465 before HLA-F	A	0.0167406	A	0.373133	1.986	0.04706	A	0.870916	1.667	0.09556					ZFP57	1.16446e-17
6	rs3129042	g.29670913C>G	20,204 before HLA-F	G	0.00704853	G	0.390087	-2.113	0.0346	G	0.869214	-1.863	0.06243					ZFP57	9.30746e-22
6	rs3094731	g.29671135G>T	19,982 before HLA-F	G	0.0167406	G	0.373133	-1.986	0.04706	G	0.870916	-1.667	0.09556					ZFP57	1.16446e-17
6	rs3094730	g.29671152A>G	19,965 before HLA-F	G	0.0167406	G	0.373133	-1.986	0.04706	G	0.870916	-1.667	0.09556					ZFP57	1.16446e-17
6	rs3131868	g.29671266A>G	19,851 before HLA-F	G	0.00704853	G	0.390087	-2.113	0.0346	G	0.869214	-1.863	0.06243					ZFP57	9.30746e-22
6	rs3129037	g.29671328A>C	19,789 before HLA-F	A	0.00704853	A	0.390087	2.113	0.0346	A	0.869214	1.863	0.06243					ZFP57	9.30746e-22
6	rs3094729	g.29671346A>T	19,771 before HLA-F	A	0.00704853	A	0.390087	2.113	0.0346	A	0.869214	1.863	0.06243					ZFP57	9.30746e-22
6	rs3131867	g.29671448A>T	19,669 before HLA-F	T	0.0167406	T	0.373133	-1.986	0.04706	T	0.870916	-1.667	0.09556					ZFP57	1.16446e-17
6	rs35664602	g.29671502_29671503insAG	19,616 before HLA-F	AAG	0.00704853	AAG	0.390087	-2.113	0.0346	NA	NA	NA	NA					ZFP57	9.30746e-22
6	rs34547361	g.29671576_29671577insAT	19,542 before HLA-F	CAT	0.00704853	CAT	0.390087	2.113	0.0346	NA	NA	NA	NA					ZFP57	9.30746e-22
6	rs3131866	g.29671740A>G	19,377 before HLA-F	A	0.00704853	A	0.390087	2.113	0.0346	A	0.869214	1.863	0.06243					ZFP57	9.30746e-22
6	rs3131865	g.29672165C>G	18,952 before HLA-F	C	0.00587337	C	0.195931	2.517	0.01184	C	0.80761	1.962	0.04972					ZFP57	7.78309e-21
6	rs141250560	g.29672266_29672267insA	18,852 before HLA-F	GA	0.0167406	GA	0.373133	-1.986	0.04706	NA	NA	NA	NA					ZFP57	1.16446e-17
6	rs3131864	g.29673206A>G	17,911 before HLA-F	A	0.0139207	A	0.373133	2.02	0.04339	A	0.870916	1.71	0.08728					ZFP57	1.16446e-17
6	rs3094725	g.29673882C>T	17,235 before HLA-F	C	0.0486771	C	0.399641	-1.73	0.0837	C	0.814795	-1.45	0.147					ZFP57	1.90287e-20
6	rs3094724	g.29674295A>G	16,822 before HLA-F	G	0.0486771	G	0.399641	-1.73	0.0837	G	0.814795	-1.45	0.147					ZFP57	1.90287e-20
6	rs1610588	g.29676716C>T	14,401 before HLA-F	T	0.0157934	T	0.373133	1.997	0.04586	T	0.870916	1.68	0.09286					ZFP57	3.16132e-17
6	rs1610589	g.29677387A>G	13,730 before HLA-F	A	0.0149416	A	0.373133	2.007	0.04476	A	0.870916	1.693	0.09036					ZFP57	3.16132e-17
6	rs1610742	g.29677952C>T	13,165 before HLA-F	C	0.0149416	C	0.373133	-2.007	0.04476	C	0.870916	-1.693	0.09036					ZFP57	3.16132e-17
6	rs1610744	g.29678045C>T	13,072 before HLA-F	C	0.0149416	C	0.373133	-2.007	0.04476	C	0.870916	-1.693	0.09036					ZFP57	3.16132e-17
6	rs34518698	g.29678092_29678093insT	13,026 before HLA-F	CT	0.0149416	CT	0.373133	2.007	0.04476	NA	NA	NA	NA					ZFP57	3.16132e-17
6	rs734259	g.29681293C>T	9,824 before HLA-F	T	0.0206811	T	0.366899	1.956	0.05049	T	0.870916	1.616	0.1061					ZFP57	5.41813e-15
6	rs1632964	g.29682239C>T	8,878 before HLA-F	T	0.0167406	T	0.366899	1.996	0.04595	T	0.870916	1.667	0.09556					ZFP57	1.16446e-17
6	rs2517914	g.29682605C>G	8,512 before HLA-F	G	0.0139884	G	0.366899	-2.029	0.04245	G	0.870916	-1.709	0.08749					ZFP57	1.16446e-17
6	rs1632962	g.29683808A>G	7,309 before HLA-F	A	0.0247833	A	0.366899	1.921	0.05478	A	0.870916	1.572	0.116					ZFP57	1.16446e-17
6	rs1736929	g.29683974C>T	7,143 before HLA-F	C	0.0247833	C	0.366899	-1.921	0.05478	C	0.870916	-1.572	0.116					ZFP57	1.16446e-17
6	rs4084764	g.29700820G>T	9,703 within HLA-F	T	0.0487141	NA	NA	NA	NA	T	0.126674	2.438	0.01475
6	rs115635977	g.29710567C>G	6,259 within HLA-F-AS1	G	0.0461548	G	0.750162	-1.29	0.1969	G	0.864802	-1.416	0.1568					SORCS1	1.54878e-09	TFF2	4.83103e-13
6	rs1737028	g.29737993C>G	19,068 before IFITM4P	G	0.0208338	G	0.133476	-2.469	0.01355	G	0.430505	-2.093	0.03638					ZNRD1	9.07255e-12
6	rs1610634	g.29738454C>T	19,529 before IFITM4P	C	0.0208338	C	0.133476	-2.469	0.01355	C	0.430505	-2.093	0.03638					ZNRD1	9.07255e-12
6	rs1611272	g.29738612_29738613insC	19,686 before IFITM4P	G	0.0218382	G	0.31757	2.029	0.04247	NA	NA	NA	NA					ZNRD1	5.98936e-11
6	rs1610638	g.29740477C>T	18,623 before NA	T	0.0257944	T	0.434718	1.808	0.07053	T	0.997445	1.44	0.1499					TRIM27	6.78783e-10	PPP1R18	2.77234e-12
6	rs146845557	g.29740822_29740823insCTT	18,279 before NA	ACTT	0.0208338	ACTT	0.133476	-2.469	0.01355	NA	NA	NA	NA					ZNRD1	9.07255e-12
6	rs1610639	g.29742003A>G	17,097 before NA	A	0.0257944	A	0.434718	1.808	0.07053	A	0.93298	1.502	0.1332					TRIM27	6.78783e-10	PPP1R18	2.77234e-12
6	rs1362068	g.29742108C>T	16,992 before NA	C	0.0208338	C	0.133476	-2.469	0.01355	C	0.430505	-2.093	0.03638					ZNRD1	9.07255e-12
6	rs1362070	g.29742299C>T	16,801 before NA	C	0.0208338	C	0.133476	-2.469	0.01355	C	0.430505	-2.093	0.03638					ZNRD1	9.07255e-12
6	rs1362069	g.29742452A>G	16,648 before NA	A	0.0208338	A	0.133476	2.469	0.01355	A	0.430505	2.093	0.03638					ZNRD1	9.07255e-12
6	rs1633037	g.29742609C>T	16,491 before NA	C	0.0208338	C	0.133476	-2.469	0.01355	C	0.430505	-2.093	0.03638					ZNRD1	9.07255e-12
6	rs2844839	g.29744577C>G	14,523 before NA	C	0.0208338	C	0.137097	2.457	0.01401	C	0.430505	2.093	0.03638					ZNRD1	9.07255e-12
6	rs1633031	g.29744934C>T	14,166 before NA	C	0.0208338	C	0.137097	-2.457	0.01401	C	0.430505	-2.093	0.03638					ZNRD1	9.07255e-12
6	rs1737021	g.29745321A>G	13,779 before NA	A	0.0208338	A	0.137097	2.457	0.01401	A	0.430505	2.093	0.03638					ZNRD1	9.07255e-12
6	rs1615251	g.29745761A>T	13,339 before NA	A	0.0208338	A	0.137097	2.457	0.01401	A	0.430505	2.093	0.03638					ZNRD1	9.07255e-12
6	rs1633027	g.29746462A>T	12,638 before NA	T	0.0208338	T	0.137097	-2.457	0.01401	T	0.430505	-2.093	0.03638					ZNRD1	9.07255e-12
6	rs1633024	g.29746657C>G	12,443 before NA	G	0.0208338	G	0.137097	-2.457	0.01401	G	0.430505	-2.093	0.03638					ZNRD1	9.07255e-12
6	rs1630062	g.29747606C>T	11,494 before NA	C	0.0145539	C	0.127293	-2.557	0.01055	C	0.390349	-2.232	0.02562					ZNRD1	8.54112e-12
6	rs879389545	g.29747872A>G	11,228 before NA	A	0.0208338	A	0.133476	2.469	0.01355	A	0.430505	2.093	0.03638					ZNRD1	9.07255e-12
6	rs2471876	g.29747899C>G	11,201 before NA	G	0.0208338	G	0.133476	-2.469	0.01355	NA	NA	NA	NA					ZNRD1	9.07255e-12
6	rs2471875	g.29747910A>G	11,190 before NA	G	0.0208338	G	0.133476	-2.469	0.01355	NA	NA	NA	NA					ZNRD1	9.07255e-12
6	rs1611227	g.29748040A>G	11,060 before NA	A	0.0208338	A	0.133476	2.469	0.01355	A	0.430505	2.093	0.03638					ZNRD1	9.07255e-12
6	rs1611231	g.29748329C>T	10,771 before NA	C	0.0230637	C	0.31757	-2.018	0.04356	C	0.416593	-2.086	0.03697					ZNRD1	5.98936e-11
6	rs1611235	g.29748646A>C	10,454 before NA	C	0.0150818	C	0.31757	-2.099	0.03583	C	0.430505	-2.17	0.03003					ZNRD1	5.98936e-11
6	rs1611239	g.29749266A>G	9,834 before NA	G	0.0220125	G	0.114136	-2.527	0.01152	G	0.427755	-2.083	0.03727					ZNRD1	9.07255e-12
6	rs1611243	g.29749515A>C	9,585 before NA	C	0.0230725	C	0.180445	-2.311	0.02085	NA	NA	NA	NA					ZNRD1	4.6823e-12
6	rs1611247	g.29750441C>T	8,659 before NA	C	0.0208338	C	0.133476	-2.469	0.01355	NA	NA	NA	NA					ZNRD1	9.07255e-12
6	rs1611259	g.29751753C>T	7,347 before NA	T	0.0208338	T	0.133476	2.469	0.01355	NA	NA	NA	NA					ZNRD1	9.07255e-12
6	rs111738312	g.29751908C>T	7,192 before NA	T	0.021313	T	0.133476	2.465	0.01372	NA	NA	NA	NA					ZNRD1	9.07255e-12
6	rs9258374	g.29752806A>G	6,294 before NA	A	0.0207895	A	0.133476	2.469	0.01353	NA	NA	NA	NA					ZNRD1	9.07255e-12
6	rs1737018	g.29753454A>G	5,646 before NA	G	0.0203418	G	0.133476	-2.474	0.01338	G	0.430505	-2.098	0.03586					ZNRD1	9.07255e-12
6	rs1737017	g.29753472A>G	5,628 before NA	G	0.0172561	G	0.133476	-2.505	0.01225	G	0.430505	-2.138	0.03252					ZNRD1	9.07255e-12
6	rs1737014	g.29755922C>T	3,178 before NA	C	0.0208338	C	0.133476	-2.469	0.01355	C	0.430505	-2.093	0.03638					ZNRD1	9.07255e-12
6	rs1737012	g.29756410G>T	2,690 before NA	T	0.0208338	T	0.133476	2.469	0.01355	T	0.430505	2.093	0.03638					ZNRD1	9.07255e-12
6	rs1737011	g.29756838C>G	2,262 before NA	C	0.0208338	C	0.133476	2.469	0.01355	C	0.430505	2.093	0.03638					ZNRD1	9.07255e-12
6	rs1737010	g.29757000A>C	2,100 before NA	C	0.0220125	C	0.133476	-2.458	0.01396	C	0.430505	-2.079	0.0376					ZNRD1	9.07255e-12
6	rs1737009	g.29757965A>T	1,135 before NA	T	0.0208338	T	0.133476	-2.469	0.01355	T	0.430505	-2.093	0.03638					ZNRD1	9.07255e-12
6	rs28698309	g.29758393A>C	0,707 before NA	C	0.0208338	C	0.133476	-2.469	0.01355	C	0.541236	-1.957	0.05034					ZNRD1	9.07255e-12
6	rs1610640	g.29758525C>T	0,575 before NA	C	0.0208338	C	0.133476	-2.469	0.01355	C	0.430505	-2.093	0.03638					ZNRD1	9.07255e-12
6	rs1610641	g.29759066A>G	0,034 before NA	G	0.0231832	G	0.180445	-2.31	0.02091	G	0.348528	-2.18	0.02922					ZNRD1	4.6823e-12
6	rs1610642	g.29759078C>T	0,022 before NA	T	0.0231832	T	0.180445	2.31	0.02091	T	0.348528	2.18	0.02922					ZNRD1	4.6823e-12
6	rs1610717	g.29759517A>G	0,417 within NA	A	0.0231832	A	0.180445	2.31	0.02091	A	0.348528	2.18	0.02922					ZNRD1	4.6823e-12
6	rs1611199	g.29759620A>G	0,520 within NA	A	0.0231832	A	0.180445	2.31	0.02091	A	0.348528	2.18	0.02922					ZNRD1	4.6823e-12
6	rs1611200	g.29759633C>T	0,533 within NA	T	0.0231832	T	0.180445	2.31	0.02091	T	0.348528	2.18	0.02922					ZNRD1	4.6823e-12
6	rs1611202	g.29759688A>G	0,588 within NA	G	0.0231832	G	0.180445	-2.31	0.02091	G	0.348528	-2.18	0.02922					ZNRD1	4.6823e-12
6	rs1611203	g.29759750A>G	0,650 within NA	A	0.0113361	A	0.180445	2.443	0.01456	A	0.348528	2.349	0.01881					ZNRD1	2.46095e-09
6	rs1611204	g.29759811C>G	0,711 within NA	G	0.0244325	G	0.180445	-2.299	0.02148	G	0.348528	-2.167	0.0302					ZNRD1	3.2693e-11
6	rs1611205	g.29759823C>T	0,723 within NA	C	0.0205349	C	0.180445	-2.333	0.01964	C	0.348528	-2.21	0.02709					ZNRD1	3.2693e-11
6	rs1611206	g.29759824C>T	0,724 within NA	C	0.0184449	C	0.133476	-2.492	0.01269	C	0.430505	-2.122	0.03383					ZNRD1	6.06852e-11
6	rs1611207	g.29759876A>G	0,776 within NA	A	0.0208338	A	0.133476	2.469	0.01355	A	0.430505	2.093	0.03638					ZNRD1	9.07255e-12
6	rs1610645	g.29759996C>T	0,854 within HCG4	C	0.0208338	C	0.130768	-2.478	0.01321	C	0.430505	-2.093	0.03638					ZNRD1	9.07255e-12
6	rs1737006	g.29760111C>G	0,739 within HCG4	C	0.0208338	C	0.133476	2.469	0.01355	C	0.430505	2.093	0.03638					ZNRD1	9.07255e-12
6	rs1610718	g.29760188A>G	0,662 within HCG4	A	0.0208338	A	0.133476	2.469	0.01355	A	0.430505	2.093	0.03638					ZNRD1	9.07255e-12
6	rs140982245	g.29760353_29760354insGCGGGCGCCGTGGATGGAGCA	0,498 within HCG4	C	0.0208338	C	0.133476	-2.469	0.01355	NA	NA	NA	NA					ZNRD1	9.07255e-12
6	rs1611211	g.29760510A>G	0,340 within HCG4	A	0.0214334	A	0.133476	2.464	0.01376	A	0.430505	2.086	0.037					ZNRD1	1.52662e-11
6	rs1611213	g.29760590A>G	0,260 within HCG4	A	0.0231832	A	0.180445	2.31	0.02091	A	0.348528	2.18	0.02922					ZNRD1	4.6823e-12
6	rs1610719	g.29760677A>G	0,173 within HCG4	G	0.0238331	G	0.180445	-2.304	0.02121	G	0.348528	-2.174	0.02973					ZNRD1	7.67203e-12
6	rs1610720	g.29761062A>G	0,212 before HCG4	G	0.0208338	G	0.133476	-2.469	0.01355	G	0.588505	-1.904	0.05696					ZNRD1	9.07255e-12
6	rs1611215	g.29761080G>T	0,230 before HCG4	G	0.0208338	G	0.133476	-2.469	0.01355	NA	NA	NA	NA					ZNRD1	9.07255e-12
6	rs1610721	g.29761093A>C	0,243 before HCG4	A	0.0231832	A	0.180445	2.31	0.02091	NA	NA	NA	NA					ZNRD1	4.6823e-12
6	rs1611217	g.29761095C>T	0,245 before HCG4	T	0.0220098	T	0.133476	2.458	0.01396	NA	NA	NA	NA					ZNRD1	9.4986e-13
6	rs1737004	g.29761211C>G	0,361 before HCG4	C	0.0309519	C	0.180445	2.252	0.02431	C	0.348528	2.108	0.03505					ZNRD1	3.4642e-13
6	rs1610722	g.29761467A>C	0,617 before HCG4	C	0.0231832	C	0.206297	-2.245	0.02479	NA	NA	NA	NA					ZNRD1	4.6823e-12
6	rs1610723	g.29761473A>C	0,623 before HCG4	C	0.0231832	C	0.206297	-2.245	0.02479	C	0.348528	-2.18	0.02922					ZNRD1	4.6823e-12
6	rs1610724	g.29761516C>T	0,666 before HCG4	C	0.0226611	C	0.222272	-2.212	0.02698	C	0.320693	-2.229	0.02584					ZNRD1	7.28622e-12
6	rs1611218	g.29761717C>T	0,867 before HCG4	C	0.0231832	C	0.206297	-2.245	0.02479	C	0.348528	-2.18	0.02922					ZNRD1	4.6823e-12
6	rs1611219	g.29761726C>T	0,876 before HCG4	T	0.0208338	T	0.154024	2.404	0.0162	T	0.430505	2.093	0.03638					ZNRD1	9.07255e-12
6	rs1611220	g.29761835A>G	0,985 before HCG4	G	0.0208338	G	0.154024	-2.404	0.0162	G	0.430505	-2.093	0.03638					ZNRD1	9.07255e-12
6	rs1611221	g.29761880C>T	1,030 before HCG4	C	0.0208338	C	0.154024	-2.404	0.0162	C	0.430505	-2.093	0.03638					ZNRD1	9.07255e-12
6	rs1611222	g.29761896A>G	1,046 before HCG4	G	0.0231832	G	0.206297	-2.245	0.02479	G	0.348528	-2.18	0.02922					ZNRD1	4.6823e-12
6	rs1611223	g.29761952A>G	1,102 before HCG4	G	0.0208338	G	0.154024	-2.404	0.0162	G	0.430505	-2.093	0.03638					ZNRD1	9.07255e-12
6	rs35768561	g.29762019_29762020insT	1,168 before HCG4	C	0.0208338	C	0.154024	-2.404	0.0162	NA	NA	NA	NA					ZNRD1	9.07255e-12
6	rs1610647	g.29762068C>T	1,218 before HCG4	C	0.0208338	C	0.154024	-2.404	0.0162	C	0.430505	-2.093	0.03638					ZNRD1	9.07255e-12
6	rs1737003	g.29762307A>T	1,457 before HCG4	A	0.0239784	A	0.186359	2.288	0.02216	A	0.348528	2.172	0.02984					ZNRD1	4.6823e-12
6	rs9280700	g.29762441_29762442insC	1,590 before HCG4	TC	0.0440246	TC	0.174352	-2.195	0.02815	NA	NA	NA	NA					ZNRD1	9.11898e-12
6	rs1633003	g.29764759C>T	3,909 before HCG4	C	0.0208338	T	0.604674	-1.623	0.1045	C	0.430505	-2.093	0.03638					ZNRD1	9.07255e-12
6	rs1633001	g.29765270C>T	4,420 before HCG4	T	0.0462111	T	0.174201	2.185	0.02887	T	0.259106	2.148	0.03172					ZNRD1	3.3293e-09
6	rs1736984	g.29768037C>G	7,187 before HCG4	C	0.0207878	G	0.996782	1.182	0.2372	C	0.430505	2.093	0.03633					ZNRD1	9.07255e-12
6	rs1615839	g.29768385C>G	7,535 before HCG4	C	0.0208338	G	0.388093	1.921	0.05478	C	0.430505	2.093	0.03638					ZNRD1	9.07255e-12
6	rs909720	g.29768467G>T	7,617 before HCG4	G	0.0208338	T	0.388093	-1.921	0.05478	G	0.397798	-2.136	0.03265					ZNRD1	9.07255e-12
6	rs1610651	g.29768958A>G	8,108 before HCG4	G	0.0211164	A	0.388093	-1.918	0.05511	G	0.430505	-2.089	0.03667					ZNRD1	9.07255e-12
6	rs885937	g.29769063A>T	8,213 before HCG4	A	0.0208338	T	0.133476	2.469	0.01355	A	0.430505	2.093	0.03638					ZNRD1	9.07255e-12
6	rs1632996	g.29769507A>T	8,657 before HCG4	T	0.0208338	T	0.133476	-2.469	0.01355	T	0.430505	-2.093	0.03638					ZNRD1	9.07255e-12
6	rs1632995	g.29769621A>T	8,771 before HCG4	T	0.0208338	T	0.133476	-2.469	0.01355	T	0.430505	-2.093	0.03638					ZNRD1	9.07255e-12
6	rs1610712	g.29769696A>G	8,846 before HCG4	A	0.0208338	A	0.133476	2.469	0.01355	NA	NA	NA	NA					ZNRD1	9.07255e-12
6	rs1610656	g.29770423A>G	9,573 before HCG4	G	0.0208338	A	0.657813	-1.559	0.119	G	0.430505	-2.093	0.03638					ZNRD1	9.07255e-12
6	rs878923702	g.29770450C>G	9,600 before HCG4	C	0.0208338	G	0.657813	1.559	0.119	C	0.430505	2.093	0.03638					ZNRD1	9.07255e-12
6	rs1610657	g.29771066C>T	10,216 before HCG4	C	0.0168691	T	0.649092	-1.61	0.1075	C	0.430505	-2.143	0.03209					ZNRD1	9.07255e-12
6	rs1610716	g.29771111C>T	10,261 before HCG4	T	0.021127	C	0.649092	1.567	0.1171	T	0.430505	2.089	0.03668					ZNRD1	1.42462e-09
6	rs1610660	g.29771621C>G	10,771 before HCG4	G	0.0257944	G	0.262185	-2.101	0.03564	G	0.93298	-1.502	0.1332					TRIM27	6.78783e-10	PPP1R18	2.77234e-12
6	rs1611193	g.29771905C>G	11,055 before HCG4	G	0.0208338	C	0.649092	-1.57	0.1165	G	0.430505	-2.093	0.03638					ZNRD1	9.07255e-12
6	rs1611194	g.29771922A>G	11,072 before HCG4	G	0.0255923	A	0.649092	-1.529	0.1262	G	0.430505	-2.042	0.04116					ZNRD1	5.62691e-14
6	rs1632986	g.29772670C>T	11,820 before HCG4	C	0.0208338	NA	NA	NA	NA	C	0.430505	-2.093	0.03638					ZNRD1	9.07255e-12
6	rs1736977	g.29773479A>G	12,629 before HCG4	G	0.0208338	G	0.408828	-1.889	0.05894	G	0.430505	-2.093	0.03638					ZNRD1	9.07255e-12
6	rs1632982	g.29773676C>T	12,826 before HCG4	C	0.0170953	C	0.131293	-2.514	0.01194	C	0.390349	-2.194	0.02822					ZNRD1	8.54112e-12
6	rs1736976	g.29773999A>G	13,149 before HCG4	G	0.0170953	G	0.131293	-2.514	0.01194	G	0.390349	-2.194	0.02822					ZNRD1	8.54112e-12
6	rs2517921	g.29774856C>T	14,006 before HCG4	T	0.0208338	T	0.141783	2.442	0.0146	T	0.430505	2.093	0.03638					ZNRD1	9.07255e-12
6	rs113670680	g.29778359_29778360insA	16,398 before HLA-G	TA	0.0234925	TA	0.133476	-2.446	0.01446	NA	NA	NA	NA					ZNRD1	2.79034e-10
6	rs1611178	g.29778754A>G	16,002 before HLA-G	G	0.0208338	G	0.141783	-2.442	0.0146	G	0.430505	-2.093	0.03638					ZNRD1	9.07255e-12
6	rs1610669	g.29780093A>T	14,663 before HLA-G	A	0.0208338	A	0.141783	2.442	0.0146	A	0.430505	2.093	0.03638					ZNRD1	9.07255e-12
6	rs1610670	g.29780325C>T	14,431 before HLA-G	C	0.0277191	C	0.141783	-2.386	0.01703	C	0.430505	-2.022	0.04319					ZNRD1	9.07255e-12
6	rs739780	g.29780621C>G	14,135 before HLA-G	G	0.0499986	G	0.141783	-2.263	0.02363	G	0.381179	-1.933	0.05322					ZNRD1	1.132e-19	ZNRD1	2.07914e-10
6	rs1610701	g.29781479A>G	13,277 before HLA-G	A	0.0214175	A	0.141783	2.437	0.01482	A	0.430505	2.086	0.03699					ZNRD1	9.07255e-12
6	rs113097901	g.29781573_29781574insC	13,184 before HLA-G	GC	0.0208338	GC	0.141783	-2.442	0.0146	NA	NA	NA	NA					ZNRD1	9.07255e-12
6	rs1610703	g.29781613A>T	13,143 before HLA-G	A	0.0208338	A	0.141783	2.442	0.0146	A	0.430505	2.093	0.03638					ZNRD1	9.07255e-12
6	rs1610705	g.29782010G>T	12,746 before HLA-G	T	0.0375844	T	0.237859	2.075	0.03794	T	0.596043	1.746	0.08082
6	rs1610706	g.29782027C>T	12,729 before HLA-G	T	0.0325075	T	0.270008	2.039	0.04146	T	0.518848	1.872	0.06124
6	rs1736956	g.29782690A>G	12,066 before HLA-G	A	0.0372285	A	0.237859	2.077	0.03776	A	0.596043	1.748	0.08039
6	NA	g.29783382A>G	11,374 before HLA-G	G	0.0372285	G	0.237859	-2.077	0.03776	G	0.596043	-1.748	0.08039
6	NA	g.29783822G>T	10,934 before HLA-G	G	0.0372285	G	0.224419	-2.107	0.0351	G	0.596043	-1.748	0.08039
6	rs2734986	g.29818568C>T	22,955 within HLA-H	C	0.0233374	C	0.536052	-1.688	0.09132	C	0.602333	-1.861	0.06281					TRIM27	4.88158e-12	PPP1R18	6.78792e-13
6	rs2523761	g.29818726A>G	23,113 within HLA-H	G	0.0309141	G	0.211844	-2.174	0.02968	G	0.53617	-1.864	0.06226					TRIM27	4.27899e-11	PPP1R18	1.2581e-12
6	rs2508052	g.29820002A>C	24,389 within HLA-H	A	0.0233374	A	0.536052	1.688	0.09132	A	0.602333	1.861	0.06281					TRIM27	4.88158e-12	PPP1R18	6.78792e-13
6	rs9258608	g.29820182A>G	24,569 within HLA-H	G	0.0314944	G	0.607927	-1.538	0.1241	NA	NA	NA	NA					TRIM27	1.87086e-10	PPP1R18	5.36992e-12
6	rs9258609	g.29820197A>G	24,584 within HLA-H	G	0.0233374	G	0.536052	-1.688	0.09132	NA	NA	NA	NA					TRIM27	4.88158e-12	PPP1R18	6.78792e-13
6	rs5013089	g.29820448A>G	24,835 within HLA-H	A	0.0226431	A	0.607927	1.603	0.1089	A	0.735904	1.728	0.08407					TRIM27	2.44439e-11	PPP1R18	3.14627e-12
6	rs2734983	g.29820951A>T	25,338 within HLA-H	A	0.0226431	A	0.607927	1.603	0.1089	A	0.735904	1.728	0.08407					TRIM27	2.44439e-11	PPP1R18	3.14627e-12
6	rs2517866	g.29821032C>T	25,419 within HLA-H	T	0.0226431	T	0.607927	1.603	0.1089	T	0.735904	1.728	0.08407					TRIM27	2.44439e-11	PPP1R18	3.14627e-12
6	rs3094176	g.29821270A>G	25,657 within HLA-H	A	0.0226431	A	0.607927	1.603	0.1089	A	0.735904	1.728	0.08407					TRIM27	2.44439e-11	PPP1R18	3.14627e-12
6	rs9258636	g.29821837C>T	26,224 within HLA-H	T	0.0226431	T	0.607927	1.603	0.1089	NA	NA	NA	NA					TRIM27	2.44439e-11	PPP1R18	3.14627e-12
6	rs2517862	g.29821937C>T	26,324 within HLA-H	T	0.0226431	T	0.607927	1.603	0.1089	T	0.735904	1.728	0.08407					TRIM27	2.44439e-11	PPP1R18	3.14627e-12
6	rs9258642	g.29822070C>T	26,457 within HLA-H	T	0.0226431	T	0.607927	1.603	0.1089	NA	NA	NA	NA					TRIM27	2.44439e-11	PPP1R18	3.14627e-12
6	rs9258652	g.29822415C>G	26,802 within HLA-H	G	0.0226431	G	0.607927	-1.603	0.1089	G	0.735904	-1.728	0.08407					TRIM27	2.44439e-11	PPP1R18	3.14627e-12
6	rs2517857	g.29822649C>T	27,036 within HLA-H	T	0.0226431	T	0.607927	1.603	0.1089	T	0.735904	1.728	0.08407					TRIM27	2.44439e-11	PPP1R18	3.14627e-12
6	rs2517856	g.29822659A>G	27,046 within HLA-H	A	0.0226431	A	0.607927	1.603	0.1089	A	0.735904	1.728	0.08407					TRIM27	2.44439e-11	PPP1R18	3.14627e-12
6	rs2517855	g.29823164A>G	27,551 within HLA-H	A	0.0226431	A	0.607927	1.603	0.1089	A	0.735904	1.728	0.08407					TRIM27	2.44439e-11	PPP1R18	3.14627e-12
6	rs2508049	g.29823883A>G	28,270 within HLA-H	G	0.0226431	G	0.607927	-1.603	0.1089	G	0.735904	-1.728	0.08407					TRIM27	2.44439e-11	PPP1R18	3.14627e-12
6	NA	g.29824183C>T	28,570 within HLA-H	C	0.0226431	C	0.607927	-1.603	0.1089	NA	NA	NA	NA					TRIM27	2.44439e-11	PPP1R18	3.14627e-12
6	NA	g.29824771A>G	29,158 within HLA-H	A	0.0226431	A	0.607927	1.603	0.1089	NA	NA	NA	NA					TRIM27	2.44439e-11	PPP1R18	3.14627e-12
6	rs70987604	g.29825220_29825221insG	29,606 within HLA-H	A	0.0226431	A	0.607927	1.603	0.1089	NA	NA	NA	NA					TRIM27	2.44439e-11	PPP1R18	3.14627e-12
6	rs1611673	g.29825415A>G	29,802 within HLA-H	G	0.0226431	G	0.607927	-1.603	0.1089	G	0.799807	-1.664	0.0962					TRIM27	2.44439e-11	PPP1R18	3.14627e-12
6	NA	g.29825510A>G	29,897 within HLA-H	G	0.0226431	G	0.607927	-1.603	0.1089	G	0.735904	-1.728	0.08407					TRIM27	2.44439e-11	PPP1R18	3.14627e-12
6	NA	g.29826726A>T	30,379 before HLA-J	A	0.0226431	A	0.607927	1.603	0.1089	A	0.735904	1.728	0.08407					TRIM27	2.44439e-11	PPP1R18	3.14627e-12
6	NA	g.29826907A>G	30,198 before HLA-J	A	0.0226431	A	0.607927	1.603	0.1089	A	0.735904	1.728	0.08407					TRIM27	2.44439e-11	PPP1R18	3.14627e-12
6	NA	g.29827149C>T	29,956 before HLA-J	T	0.0226431	T	0.607927	1.603	0.1089	T	0.735904	1.728	0.08407					TRIM27	2.44439e-11	PPP1R18	3.14627e-12
6	NA	g.29827332C>T	29,773 before HLA-J	T	0.0226431	T	0.607927	1.603	0.1089	T	0.735904	1.728	0.08407					TRIM27	2.44439e-11	PPP1R18	3.14627e-12
6	rs1611698	g.29827597G>T	29,508 before HLA-J	T	0.0226431	T	0.607927	1.603	0.1089	T	0.735904	1.728	0.08407					TRIM27	2.44439e-11	PPP1R18	3.14627e-12
6	rs1611701	g.29827956C>T	29,149 before HLA-J	T	0.0233374	T	0.536052	1.688	0.09132	T	0.602333	1.861	0.06281					TRIM27	4.88158e-12	PPP1R18	6.78792e-13
6	rs1611703	g.29828435A>G	28,670 before HLA-J	G	0.0233374	G	0.536052	-1.688	0.09132	G	0.602333	-1.861	0.06281					TRIM27	4.88158e-12	PPP1R18	6.78792e-13
6	rs1611706	g.29828622A>G	28,483 before HLA-J	G	0.0226431	G	0.607927	-1.603	0.1089	G	0.735904	-1.728	0.08407					TRIM27	2.44439e-11	PPP1R18	3.14627e-12
6	rs1611713	g.29829251A>C	27,854 before HLA-J	C	0.0347715	C	0.905618	-1.178	0.2387	C	0.314424	-2.13	0.03316					ZFP57	2.7637e-17
6	rs1611714	g.29829407A>G	27,698 before HLA-J	A	0.0226431	A	0.607927	1.603	0.1089	A	0.735904	1.728	0.08407					TRIM27	2.44439e-11	PPP1R18	3.14627e-12
6	rs1611716	g.29829514A>G	27,591 before HLA-J	A	0.0226431	A	0.607927	1.603	0.1089	A	0.735904	1.728	0.08407					TRIM27	2.44439e-11	PPP1R18	3.14627e-12
6	rs1611718	g.29829592A>C	27,513 before HLA-J	A	0.0226431	A	0.607927	1.603	0.1089	A	0.735904	1.728	0.08407					TRIM27	2.44439e-11	PPP1R18	3.14627e-12
6	rs1611719	g.29829636A>G	27,469 before HLA-J	A	0.0226431	NA	NA	NA	NA	A	0.0886951	2.771	0.00559					TRIM27	2.44439e-11	PPP1R18	3.14627e-12
6	rs1611721	g.29830209A>G	26,896 before HLA-J	G	0.0226431	G	0.607927	-1.603	0.1089	G	0.735904	-1.728	0.08407					TRIM27	2.44439e-11	PPP1R18	3.14627e-12
6	rs1611725	g.29830670A>G	26,435 before HLA-J	A	0.0226431	A	0.607927	1.603	0.1089	A	0.735904	1.728	0.08407					TRIM27	2.44439e-11	PPP1R18	3.14627e-12
6	rs1611727	g.29830725A>G	26,380 before HLA-J	A	0.0226431	A	0.607927	1.603	0.1089	A	0.735904	1.728	0.08407					TRIM27	2.44439e-11	PPP1R18	3.14627e-12
6	rs1611736	g.29831418C>G	25,687 before HLA-J	G	0.0226431	G	0.607927	-1.603	0.1089	G	0.735904	-1.728	0.08407					TRIM27	2.44439e-11	PPP1R18	3.14627e-12
6	rs1611738	g.29831706A>C	25,399 before HLA-J	A	0.0226431	A	0.607927	1.603	0.1089	A	0.735904	1.728	0.08407					TRIM27	2.44439e-11	PPP1R18	3.14627e-12
6	rs1611740	g.29831814A>G	25,291 before HLA-J	A	0.0226431	A	0.607927	1.603	0.1089	A	0.735904	1.728	0.08407					TRIM27	2.44439e-11	PPP1R18	3.14627e-12
6	rs1611744	g.29832479C>T	24,626 before HLA-J	C	0.0226431	C	0.607927	-1.603	0.1089	C	0.735904	-1.728	0.08407					TRIM27	2.44439e-11	PPP1R18	3.14627e-12
6	rs1611745	g.29832516C>T	24,589 before HLA-J	T	0.0226431	T	0.607927	1.603	0.1089	T	0.735904	1.728	0.08407					TRIM27	2.44439e-11	PPP1R18	3.14627e-12
6	rs1611746	g.29832692C>T	24,413 before HLA-J	T	0.0226431	T	0.607927	1.603	0.1089	T	0.735904	1.728	0.08407					TRIM27	2.44439e-11	PPP1R18	3.14627e-12
6	rs973675128	g.29832722_29832723insC	24,384 before HLA-J	T	0.0226431	T	0.607927	1.603	0.1089	NA	NA	NA	NA					TRIM27	2.44439e-11	PPP1R18	3.14627e-12
6	rs150961114	g.29832723C>G	24,382 before HLA-J	G	0.0226431	G	0.607927	-1.603	0.1089	NA	NA	NA	NA					TRIM27	2.44439e-11	PPP1R18	3.14627e-12
6	rs2734977	g.29832840C>T	24,265 before HLA-J	T	0.0226431	T	0.607927	1.603	0.1089	T	0.735904	1.728	0.08407					TRIM27	2.44439e-11	PPP1R18	3.14627e-12
6	NA	g.29834472C>T	22,633 before HLA-J	T	0.0226431	T	0.607927	1.603	0.1089	T	0.735904	1.728	0.08407					TRIM27	2.44439e-11	PPP1R18	3.14627e-12
6	NA	g.29834805A>G	22,300 before HLA-J	G	0.0233374	G	0.536052	-1.688	0.09132	G	0.602333	-1.861	0.06281					TRIM27	4.88158e-12	PPP1R18	6.78792e-13
6	NA	g.29836463C>T	20,642 before HLA-J	T	0.0233374	T	0.536052	1.688	0.09132	T	0.602333	1.861	0.06281					TRIM27	4.88158e-12	PPP1R18	6.78792e-13
6	NA	g.29836647C>G	20,458 before HLA-J	C	0.0233374	C	0.536052	1.688	0.09132	C	0.602333	1.861	0.06281					TRIM27	4.88158e-12	PPP1R18	6.78792e-13
6	NA	g.29837158C>T	19,947 before HLA-J	T	0.0226431	T	0.607927	1.603	0.1089	T	0.735904	1.728	0.08407					TRIM27	2.44439e-11	PPP1R18	3.14627e-12
6	rs885932	g.29837507A>G	19,598 before HLA-J	A	0.0235477	A	0.607927	1.596	0.1106	A	0.735904	1.718	0.08582					TRIM27	4.18491e-12	PPP1R18	4.53474e-11
6	rs1611645	g.29839672C>T	17,433 before HLA-J	C	0.0233374	C	0.536052	-1.688	0.09132	C	0.602333	-1.861	0.06281					TRIM27	4.88158e-12	PPP1R18	6.78792e-13
6	rs1611647	g.29840156A>G	16,949 before HLA-J	A	0.0233374	A	0.536052	1.688	0.09132	NA	NA	NA	NA					TRIM27	4.88158e-12	PPP1R18	6.78792e-13
6	rs72492288	g.29841880C>T	15,225 before HLA-J	C	0.0498726	NA	NA	NA	NA	C	0.595786	-1.67	0.09493					NRXN2	8.16881e-09	TFF2	3.4902e-10
6	rs1611658	g.29842451A>G	14,654 before HLA-J	G	0.0216207	NA	NA	NA	NA	G	0.807265	-1.668	0.09541					TRIM27	2.44439e-11	PPP1R18	3.14627e-12
6	rs74345156	g.29849838G>T	7,267 before HLA-J	G	0.0455437	NA	NA	NA	NA	G	0.986532	-1.302	0.1928					NRXN2	8.24836e-09	TFF2	3.51614e-10
6	rs74206461	g.29850617C>T	6,488 before HLA-J	T	0.0482177	NA	NA	NA	NA	T	0.595786	1.679	0.09311					NRXN2	8.24836e-09	TFF2	3.51614e-10
6	rs74196807	g.29850704C>G	6,401 before HLA-J	G	0.0482177	NA	NA	NA	NA	G	0.595786	-1.679	0.09311					NRXN2	8.24836e-09	TFF2	3.51614e-10
6	rs149028986	g.29850915A>G	6,190 before HLA-J	G	0.0482177	NA	NA	NA	NA	G	0.595786	-1.679	0.09311					NRXN2	8.24836e-09	TFF2	3.51614e-10
6	rs72492295	g.29851605C>T	5,500 before HLA-J	T	0.0482177	NA	NA	NA	NA	T	0.87776	1.391	0.1641					NRXN2	8.24836e-09	TFF2	3.51614e-10
6	rs72492302	g.29857753C>T	0,648 within HLA-J	C	0.0304262	NA	NA	NA	NA	C	0.87776	-1.513	0.1302					NRXN2	8.24836e-09	TFF2	3.51614e-10
6	rs11759097	g.29868174A>G	11,069 within HLA-J	A	0.0305979	NA	NA	NA	NA	A	0.87776	1.512	0.1306					NRXN2	8.99454e-09	TFF2	3.28738e-10
6	rs1655927	g.29899493C>T	6,065 before HCG4B	C	0.0232173	C	0.517673	-1.714	0.08659	C	0.5455	-1.926	0.05415					TRIM27	8.46131e-13	PPP1R18	6.78792e-13
6	rs2524005	g.29899677A>G	6,249 before HCG4B	A	0.0021401	A	0.276117	2.502	0.01235	A	0.497546	2.498	0.01249							PPP1R18	4.94126e-10
6	rs448277	g.29901806C>T	8,378 before HCG4B	T	0.0192216	T	0.219686	2.249	0.02449	NA	NA	NA	NA
6	rs9259927	g.29902254C>T	7,993 before HLA-A	T	0.0364085	T	0.517673	1.623	0.1045	NA	NA	NA	NA					TRIM27	4.88158e-12	PPP1R18	6.78792e-13
6	rs2916817	g.29902881A>G	7,366 before HLA-A	A	0.0235698	A	0.517673	1.711	0.08713	NA	NA	NA	NA					TRIM27	4.88158e-12	PPP1R18	6.78792e-13
6	rs429762	g.29904453A>G	5,794 before HLA-A	G	0.039376	G	0.517673	-1.607	0.1081	NA	NA	NA	NA					TRIM27	4.88158e-12	PPP1R18	6.78792e-13
6	rs401241	g.29906815C>T	3,432 before HLA-A	C	0.0233374	C	0.532033	-1.694	0.09032	C	0.602333	-1.861	0.06281					TRIM27	4.88158e-12	PPP1R18	6.78792e-13
6	rs74211750	g.29907012A>G	3,235 before HLA-A	G	0.0204185	G	0.285466	-2.101	0.03565	G	0.770565	-1.718	0.08582							TFF2	3.19192e-10
6	rs439935	g.29907961C>G	2,286 before HLA-A	C	0.0233374	C	0.532033	1.694	0.09032	C	0.602333	1.861	0.06281					TRIM27	4.88158e-12	PPP1R18	6.78792e-13
6	rs79437615	g.29908373C>G	1,874 before HLA-A	G	0.0486611	G	0.285466	-1.924	0.05436	NA	NA	NA	NA					NRXN2	8.16881e-09	TFF2	3.19192e-10
6	rs77997154	g.29908439C>T	1,808 before HLA-A	T	0.028461	NA	NA	NA	NA	T	0.770565	1.636	0.1019					NRXN2	8.16881e-09	TFF2	3.19192e-10
6	rs1632890	g.29908676A>T	1,571 before HLA-A	A	0.0233374	A	0.517673	1.713	0.08677	NA	NA	NA	NA					TRIM27	4.88158e-12	PPP1R18	6.78792e-13
6	rs2571420	g.29909021C>G	1,226 before HLA-A	G	0.0233374	G	0.532033	-1.694	0.09032	G	0.602333	-1.861	0.06281					TRIM27	4.88158e-12	PPP1R18	6.78792e-13
6	rs707910	g.29910663A>G	0,416 within HLA-A	A	0.0303069	NA	NA	NA	NA	A	0.602333	1.795	0.07267					TRIM27	4.58349e-12	PPP1R18	8.62924e-13
6	rs9260146	g.29910910C>T	0,663 within HLA-A	T	0.026949	NA	NA	NA	NA	T	0.602333	1.825	0.06805					TRIM27	4.27765e-12	PPP1R18	8.46872e-13
6	rs3132686	g.29913137A>G	2,890 within HLA-A	G	0.0233374	G	0.460064	-1.792	0.07319	G	0.602333	-1.861	0.06281					TRIM27	4.88158e-12	PPP1R18	6.78792e-13
6	rs1061815	g.29913374C>G	3,127 within HLA-A	G	0.0233374	G	0.460064	-1.792	0.07319	G	0.602333	-1.861	0.06281					TRIM27	4.88158e-12	PPP1R18	6.78792e-13
6	rs2571384	g.29914696A>G	4,449 after HLA-A	A	0.0194702	A	0.409866	1.9	0.05743	A	0.602333	1.905	0.05681					TRIM27	4.88158e-12	PPP1R18	6.78792e-13
6	rs114365310	g.29916126A>C	5,879 after HLA-A	A	0.0426649	A	0.258966	2.004	0.04502	A	0.798863	1.502	0.1332					NRXN2	8.16881e-09	TFF2	3.19192e-10
6	rs1655899	g.29916203C>G	5,956 after HLA-A	C	0.0233374	C	0.517673	1.713	0.08677	C	0.602333	1.861	0.06281					TRIM27	4.88158e-12	PPP1R18	6.78792e-13
6	rs1655900	g.29916618A>G	6,371 after HLA-A	A	0.0233374	A	0.517673	1.713	0.08677	A	0.602333	1.861	0.06281					TRIM27	4.88158e-12	PPP1R18	6.78792e-13
6	rs1655905	g.29918022C>T	7,775 after HLA-A	T	0.0233374	T	0.517673	1.713	0.08677	T	0.602333	1.861	0.06281					TRIM27	4.88158e-12	PPP1R18	6.78792e-13
6	rs1632878	g.29918059C>T	7,812 after HLA-A	T	0.0233374	T	0.517673	1.713	0.08677	T	0.602333	1.861	0.06281					TRIM27	4.88158e-12	PPP1R18	6.78792e-13
6	rs17179816	g.29919131C>T	8,884 after HLA-A	T	0.0475855	T	0.258966	1.981	0.04759	NA	NA	NA	NA					NRXN2	8.16881e-09	TFF2	3.19192e-10
6	rs1621510	g.29920272A>T	10,025 after HLA-A	A	0.0233374	A	0.583128	1.628	0.1035	NA	NA	NA	NA					TRIM27	4.88158e-12	PPP1R18	6.78792e-13
6	rs1612063	g.29920954A>G	10,707 after HLA-A	A	0.0219477	A	0.583128	1.64	0.101	A	0.640424	1.834	0.06659					TRIM27	4.8973e-12	PPP1R18	9.95869e-13
6	rs2508036	g.29923008C>G	12,761 after HLA-A	C	0.0233374	C	0.517673	1.713	0.08677	NA	NA	NA	NA					TRIM27	4.88158e-12	PPP1R18	6.78792e-13
6	rs12665039	g.29924779C>T	14,532 after HLA-A	C	0.0126389	C	0.64799	-1.664	0.0961	C	0.874043	-1.729	0.08379
6	rs429511	g.29924831C>T	14,584 after HLA-A	C	0.0298128	C	0.309259	-1.982	0.04745	C	0.67319	-1.723	0.08485					TRIM27	1.95835e-11	PPP1R18	6.66034e-12
6	rs1632994	g.29926597C>T	16,295 before HCG9	C	0.0321101	C	0.287843	-2.007	0.04476	C	0.280303	-2.207	0.02731					ZFP57	4.48193e-09
6	rs2517696	g.29927611C>T	15,281 before HCG9	C	0.0321101	C	0.305171	-1.975	0.04831	C	0.280303	-2.207	0.02731					ZFP57	4.48193e-09
6	rs441808	g.29928137C>T	14,755 before HCG9	C	0.0321101	C	0.888593	-1.213	0.2251	C	0.280303	-2.207	0.02731					ZFP57	4.48193e-09
6	rs446787	g.29928196C>T	14,696 before HCG9	T	0.0235139	T	0.922124	1.239	0.2154	T	0.279438	2.287	0.02219					ZFP57	2.48513e-09
6	rs437289	g.29928407A>G	14,485 before HCG9	G	0.0235139	G	0.442439	-1.815	0.06946	G	0.279438	-2.287	0.02219					ZFP57	2.48513e-09
6	rs2904757	g.29928628C>T	14,264 before HCG9	T	0.0235139	T	0.442439	1.815	0.06946	T	0.279438	2.287	0.02219					ZFP57	2.48513e-09
6	rs2428521	g.29928649G>T	14,243 before HCG9	G	0.0235139	G	0.442439	-1.815	0.06946	G	0.279438	-2.287	0.02219					ZFP57	2.48513e-09
6	rs2517692	g.29928826C>T	14,066 before HCG9	T	0.0235139	T	0.442439	1.815	0.06946	T	0.279438	2.287	0.02219					ZFP57	2.48513e-09
6	rs2517691	g.29929055G>T	13,837 before HCG9	T	0.0235139	T	0.442439	1.815	0.06946	T	0.279438	2.287	0.02219					ZFP57	2.48513e-09
6	rs2517689	g.29929253C>T	13,639 before HCG9	T	0.0235139	T	0.442439	1.815	0.06946	T	0.279438	2.287	0.02219					ZFP57	2.48513e-09
6	rs142620861	g.29930294_29930295insTTGC	12,599 before HCG9	A	0.0321101	ATTGC	0.733057	1.386	0.1658	NA	NA	NA	NA					ZFP57	4.48193e-09
6	rs2844807	g.29930451C>T	12,441 before HCG9	C	0.0235139	T	0.754656	-1.423	0.1546	C	0.279438	-2.287	0.02219					ZFP57	2.48513e-09
6	rs2523934	g.29930466A>G	12,426 before HCG9	G	0.0321101	A	0.690573	-1.435	0.1513	G	0.280303	-2.207	0.02731					ZFP57	4.48193e-09
6	rs199947646	g.29930971_29930972insG	11,922 before HCG9	T	0.0317556	T	0.218958	2.152	0.03137	NA	NA	NA	NA					NRXN2	8.16881e-09	TFF2	3.19192e-10
6	rs2517685	g.29931035G>T	11,857 before HCG9	T	0.0410891	G	0.492675	1.632	0.1028	T	0.213367	2.268	0.02332
6	rs9260721	g.29931607C>T	11,285 before HCG9	T	0.0235139	C	0.754656	1.423	0.1546	NA	NA	NA	NA					ZFP57	2.48513e-09
6	rs2517683	g.29931905C>G	10,987 before HCG9	C	0.019838	G	0.492675	1.778	0.07545	C	0.180131	2.526	0.01152
6	rs9378188	g.29935166A>G	7,726 before HCG9	A	0.0433326	A	0.209613	2.109	0.03491	A	0.0282049	2.98	0.002881
6	rs4713276	g.29937794C>G	5,098 before HCG9	G	0.0368883	G	0.507601	-1.634	0.1023	NA	NA	NA	NA
6	rs12195207	g.29938507C>T	4,385 before HCG9	T	0.033767	T	0.274249	2.023	0.0431	T	0.580463	1.791	0.07325
6	rs369073	g.29939854C>T	3,038 before HCG9	T	0.0302254	T	0.309259	1.979	0.04776	T	0.614333	1.782	0.07467					TRIM27	1.95835e-11	PPP1R18	6.66034e-12
6	rs9260809	g.29941617A>G	1,275 before HCG9	G	0.0334941	G	0.470752	-1.704	0.08832	G	0.726572	-1.638	0.1014
6	rs2394250	g.29943656G>T	0,764 within HCG9	T	0.0247753	T	0.784405	1.38	0.1677	T	0.988582	1.458	0.1447
6	rs2394252	g.29943702C>T	0,810 within HCG9	C	0.0408639	T	0.31949	-1.899	0.05758	NA	NA	NA	NA
6	rs3132685	g.29945949A>G	3,057 within HCG9	A	0.0258016	A	0.424064	1.824	0.06814	A	0.838962	1.593	0.1112					TRIM27	1.86547e-26	PPP1R18	6.16571e-31
6	rs1264807	g.29958807A>C	15,915 after HCG9	C	0.0312301	NA	NA	NA	NA	C	0.67319	-1.711	0.08702					TRIM27	1.95835e-11	PPP1R18	6.66034e-12
6	rs1632926	g.29961274A>G	18,382 after HCG9	G	0.039912	G	0.376489	-1.808	0.07057	G	0.67319	-1.647	0.09952					TRIM27	1.95835e-11	PPP1R18	6.66034e-12
6	rs356959	g.29966787A>G	23,895 after HCG9	A	0.039912	A	0.376489	1.808	0.07057	A	0.67319	1.647	0.09952					TRIM27	1.95835e-11	PPP1R18	6.66034e-12
6	rs3094146	g.29970960C>G	28,068 after HCG9	C	0.0165334	NA	NA	NA	NA	C	0.76289	1.776	0.07572					TRIM27	3.78152e-37	PPP1R18	2.6017e-41
6	rs356971	g.29979797G>T	36,905 after HCG9	G	0.039912	G	0.376489	-1.808	0.07057	G	0.67319	-1.647	0.09952					TRIM27	1.95835e-11	PPP1R18	6.66034e-12
6	rs3115631	g.29986324A>T	42,712 before ZNRD1	A	0.0165334	A	0.434707	1.894	0.05823	A	0.945338	1.598	0.1101					TRIM27	3.78152e-37	PPP1R18	2.6017e-41
6	rs3129012	g.29988642A>G	40,394 before ZNRD1	A	0.039912	A	0.391583	1.784	0.07434	A	0.67319	1.647	0.09952					TRIM27	1.95835e-11	PPP1R18	6.66034e-12
6	rs259926	g.29991867C>T	37,169 before ZNRD1	T	0.039912	T	0.376489	1.808	0.07057	T	0.67319	1.647	0.09952					TRIM27	1.95835e-11	PPP1R18	6.66034e-12
6	rs58948549	g.29998489C>T	30,547 before ZNRD1	T	0.046504	NA	NA	NA	NA	T	0.774442	1.503	0.1329							COL8A1	1.25364e-10
6	rs9261259	g.30023079C>T	5,957 before ZNRD1	C	0.039912	C	0.725999	-1.349	0.1774	C	0.67319	-1.647	0.09952					TRIM27	1.95835e-11	PPP1R18	6.66034e-12
6	rs8321	g.30032522A>C	2,410 before PPP1R11	C	0.0165334	C	0.387146	-1.966	0.04931	C	0.97106	-1.573	0.1157					TRIM27	3.78152e-37	PPP1R18	2.6017e-41
6	rs2021163	g.30038383C>G	3,451 after PPP1R11	C	0.027504	C	0.169091	2.307	0.02107	C	0.958425	1.461	0.144					ZNRD1	8.38402e-09
6	rs9261290	g.30038647C>T	3,715 after PPP1R11	C	0.0165334	C	0.387146	-1.966	0.04931	C	0.76289	-1.776	0.07572					TRIM27	3.78152e-37	PPP1R18	2.6017e-41
6	rs1264714	g.30042209G>T	1,419 within RNF39	T	0.039912	T	0.617208	1.477	0.1396	T	0.67319	1.647	0.09952					TRIM27	1.95835e-11	PPP1R18	6.66034e-12
6	rs1024033632	g.30055931_30055932insA	12,302 before RNF39	G	0.0165334	G	0.357339	2.014	0.04403	NA	NA	NA	NA					TRIM27	3.78152e-37	PPP1R18	2.6017e-41
6	rs1264709	g.30056476A>T	12,848 before RNF39	T	0.039912	T	0.357339	-1.839	0.06587	T	0.614333	-1.71	0.08727					TRIM27	1.95835e-11	PPP1R18	6.66034e-12
6	rs1264706	g.30063652C>G	17,215 after TRIM31	C	0.0165334	C	0.458324	1.86	0.0629	C	0.848324	1.692	0.0907					TRIM27	3.78152e-37	PPP1R18	2.6017e-41
6	rs1264705	g.30063674C>G	17,193 after TRIM31	C	0.0165334	C	0.458324	1.86	0.0629	C	0.848324	1.692	0.0907					TRIM27	3.78152e-37	PPP1R18	2.6017e-41
6	rs71305410	g.30064850_30064851insCACT	16,018 after TRIM31	ACACT	0.007118	ACACT	0.118198	-2.716	0.006606	NA	NA	NA	NA
6	rs1156533	g.30065149A>G	15,718 after TRIM31	G	0.00572059	G	0.118198	-2.753	0.005908	G	0.829323	-1.947	0.05159
6	rs1264703	g.30065416C>G	15,451 after TRIM31	G	0.00899309	G	0.126066	-2.648	0.008102	G	0.658597	-2.022	0.04316					ZNRD1	1.20516e-10
6	rs1264702	g.30065575C>T	15,292 after TRIM31	C	0.0083014	C	0.231562	-2.375	0.01756	C	0.570671	-2.135	0.03273					ZNRD1	1.20516e-10
6	rs916570	g.30066031A>G	14,836 after TRIM31	G	0.00309966	G	0.137742	-2.785	0.005358	G	0.688862	-2.213	0.02689
6	rs916569	g.30066097A>G	14,770 after TRIM31	A	0.00773356	A	0.154112	2.584	0.00977	A	0.672682	2.04	0.04132					ZNRD1	3.45462e-10
6	rs1264700	g.30066631A>G	14,236 after TRIM31	G	0.00773356	G	0.154112	-2.584	0.00977	G	0.672682	-2.04	0.04132					ZNRD1	3.45462e-10
6	rs1264699	g.30066659C>T	14,208 after TRIM31	T	0.00773356	T	0.154112	2.584	0.00977	T	0.672682	2.04	0.04132					ZNRD1	3.45462e-10
6	rs6457148	g.30066713C>T	14,154 after TRIM31	T	0.0146492	T	0.154112	2.47	0.0135	T	0.672682	1.897	0.05785
6	rs6457149	g.30066714A>G	14,153 after TRIM31	G	0.0146492	G	0.154112	-2.47	0.0135	G	0.672682	-1.897	0.05785
6	rs2517666	g.30066913A>G	13,954 after TRIM31	G	0.00756445	G	0.154112	-2.588	0.009663	NA	NA	NA	NA
6	rs1264698	g.30067177A>C	13,690 after TRIM31	C	0.00773356	C	0.154112	-2.584	0.00977	C	0.720907	-1.99	0.04654					ZNRD1	3.45462e-10
6	rs1264697	g.30067568C>G	13,299 after TRIM31	G	0.00773356	C	0.154112	-2.584	0.00977	G	0.720907	-1.99	0.04654					ZNRD1	3.45462e-10
6	rs1264696	g.30067834A>G	13,033 after TRIM31	A	0.00773356	A	0.154112	2.584	0.00977	A	0.720907	1.99	0.04654					ZNRD1	3.45462e-10
6	rs1264695	g.30067892A>G	12,975 after TRIM31	G	0.0148145	G	0.17426	-2.411	0.0159	G	0.740128	-1.825	0.06803					ZNRD1	3.45462e-10
6	rs1264694	g.30068724A>C	12,143 after TRIM31	A	0.0148145	A	0.17426	2.411	0.0159	A	0.740128	1.825	0.06803					ZNRD1	3.45462e-10
6	rs1108052	g.30069795A>C	11,072 after TRIM31	C	0.0148145	C	0.17426	-2.411	0.0159	C	0.725768	-1.839	0.06586					ZNRD1	3.45462e-10
6	rs1110448	g.30069822C>T	11,045 after TRIM31	C	0.014007	C	0.17426	-2.421	0.01546	C	0.740128	-1.838	0.06609					ZNRD1	5.34747e-10
6	rs1108053	g.30069835C>G	11,032 after TRIM31	G	0.0148145	G	0.17426	-2.411	0.0159	G	0.725768	-1.839	0.06586					ZNRD1	3.45462e-10
6	rs55723260	g.30069957A>G	10,910 after TRIM31	A	0.0148145	A	0.216244	2.306	0.0211	NA	NA	NA	NA					ZNRD1	3.45462e-10
6	rs2072110	g.30070178C>T	10,689 after TRIM31	C	0.0148145	T	0.50494	-1.816	0.06939	C	0.740128	-1.825	0.06803					ZNRD1	3.45462e-10
6	rs2523994	g.30070346A>C	10,521 after TRIM31	C	0.0148145	A	0.50494	-1.816	0.06939	C	0.740128	-1.825	0.06803					ZNRD1	3.45462e-10
6	rs574054143	g.30070537_30070538insGGT	10,331 after TRIM31	AGGT	0.0148145	A	0.50494	-1.816	0.06939	NA	NA	NA	NA					ZNRD1	3.45462e-10
6	rs5875231	g.30070539_30070540insT	10,329 after TRIM31	GT	0.0148145	G	0.50494	-1.816	0.06939	NA	NA	NA	NA					ZNRD1	3.45462e-10
6	rs2240071	g.30070932C>G	9,935 within TRIM31	G	0.00269084	C	0.163134	-2.73	0.00634	G	0.90609	-2.025	0.04285
6	rs1110446	g.30070937C>T	9,930 within TRIM31	T	0.00269084	T	0.163134	2.73	0.00634	T	0.90609	2.025	0.04285
6	rs1116222	g.30071279G>T	9,588 within TRIM31	G	0.0189253	G	0.26624	-2.153	0.03133	G	0.891769	-1.617	0.1058					ZNRD1	5.79467e-09
6	rs1116221	g.30071330C>T	9,537 within TRIM31	T	0.0189253	T	0.259371	2.167	0.03025	T	0.766125	1.741	0.08174					ZNRD1	5.79467e-09
6	rs2844796	g.30072511A>G	8,356 within TRIM31	A	0.0105227	A	0.310283	2.177	0.02948	A	0.524851	2.136	0.03272					ZNRD1	3.45462e-10
6	rs2248289	g.30072721C>T	8,146 within TRIM31	C	0.0105227	C	0.262557	-2.268	0.02333	C	0.569837	-2.084	0.03717					ZNRD1	3.45462e-10
6	rs2517664	g.30073259C>T	7,608 within TRIM31	T	0.00688303	T	0.78677	1.61	0.1073	T	0.963618	1.777	0.07551					ZNRD1	1.84059e-16	PPP1R18	7.94462e-12
6	rs2517601	g.30074072C>G	6,795 within TRIM31	C	0.0300035	C	0.535619	1.639	0.1012	C	0.561552	1.843	0.06534					PPP1R18	3.08108e-42	PPP1R18	2.36554e-47
6	rs2523992	g.30075103G>T	5,764 within TRIM31	G	0.0126901	G	0.694011	-1.609	0.1076	G	0.148182	-2.712	0.006682					PPP1R18	6.23286e-19	PPP1R18	8.53527e-20
6	rs2023473	g.30075613C>T	5,254 within TRIM31	C	0.0274739	C	0.522494	-1.674	0.09411	C	0.98493	-1.436	0.151					PPP1R18	2.92826e-46	PPP1R18	2.6184e-59
6	rs2023471	g.30076069A>C	4,798 within TRIM31	A	0.0475454	A	0.0921355	2.459	0.01393	A	0.705466	1.566	0.1172					PPP1R11	4.15294e-13	PPP1R11	5.1319e-09
6	rs2240068	g.30076630G>T	4,237 within TRIM31	T	0.0467686	T	0.132102	2.309	0.02094	T	0.915006	1.364	0.1727					ZNRD1	1.2805e-10
6	rs2523989	g.30078275C>T	2,592 within TRIM31	T	0.00734117	T	0.553169	1.877	0.06054	T	0.999865	1.729	0.08385					PPP1R18	8.61873e-20	PPP1R18	1.05965e-25
6	rs2239529	g.30078330C>T	2,537 within TRIM31	T	0.00734117	T	0.615131	1.799	0.07198	T	0.800025	1.922	0.05457					PPP1R18	8.61873e-20	PPP1R18	1.05965e-25
6	rs2427749	g.30078888A>G	1,979 within TRIM31	A	0.00327977	A	0.657157	1.881	0.06001	A	0.740058	2.149	0.0316					PPP1R18	7.23413e-25	PPP1R18	1.85817e-32
6	rs2523988	g.30079129C>T	1,738 within TRIM31	C	0.00327977	C	0.657157	-1.881	0.06001	C	0.740058	-2.149	0.0316					PPP1R18	7.23413e-25	PPP1R18	1.85817e-32
6	rs2249099	g.30079307A>C	1,560 within TRIM31	A	0.00469028	A	0.498783	2.023	0.04304	A	0.794396	2.022	0.04314					PPP1R18	9.18567e-19	PPP1R18	9.94301e-22
6	rs2523987	g.30079993A>C	0,874 within TRIM31	C	0.00327977	C	0.657157	-1.881	0.06001	C	0.740058	-2.149	0.0316					PPP1R18	7.23413e-25	PPP1R18	1.85817e-32
6	rs2517598	g.30080274A>G	0,593 within TRIM31	A	0.00469028	A	0.530421	1.981	0.04757	A	0.794396	2.022	0.04314					PPP1R18	9.18567e-19	PPP1R18	9.94301e-22
6	rs2844793	g.30080496A>G	0,371 within TRIM31	A	0.00734117	A	0.609518	1.806	0.0709	A	0.999865	1.729	0.08385					PPP1R18	8.61873e-20	PPP1R18	1.05965e-25
6	rs67694146	g.30080764_30080765insAAAG	0,104 within TRIM31	T	0.00327977	T	0.657157	1.881	0.06001	NA	NA	NA	NA					PPP1R18	7.23413e-25	PPP1R18	1.85817e-32
6	rs2844792	g.30080956A>G	0,089 before TRIM31	A	0.0019305	A	0.657157	1.963	0.0497	A	0.740058	2.253	0.02427					PPP1R18	1.3952e-23	PPP1R18	1.85817e-32
6	rs9261425	g.30081108C>T	0,241 before TRIM31	T	0.0145348	T	0.925943	1.326	0.1849	T	0.808531	1.761	0.07825
6	rs2517597	g.30081189A>G	0,322 before TRIM31	A	0.00327977	A	0.657157	1.881	0.06001	A	0.677385	2.214	0.02684					PPP1R18	7.23413e-25	PPP1R18	1.85817e-32
6	rs2523986	g.30081246C>T	0,379 before TRIM31	T	0.00327977	T	0.657157	1.881	0.06001	T	0.677385	2.214	0.02684					PPP1R18	7.23413e-25	PPP1R18	1.85817e-32
6	rs2523985	g.30081334C>T	0,467 before TRIM31	C	0.00469028	C	0.498783	-2.023	0.04304	C	0.733528	-2.083	0.03721					PPP1R18	9.18567e-19	PPP1R18	9.94301e-22
6	rs2523984	g.30082003C>T	1,136 before TRIM31	T	0.00469028	T	0.498783	2.023	0.04304	T	0.733528	2.083	0.03721					PPP1R18	9.18567e-19	PPP1R18	9.94301e-22
6	rs2523983	g.30082221G>T	1,354 before TRIM31	T	0.00327977	T	0.631794	1.911	0.05599	T	0.499878	2.412	0.01589					PPP1R18	7.23413e-25	PPP1R18	1.85817e-32
6	rs2245420	g.30082688C>G	1,821 before TRIM31	C	0.00469028	G	0.498783	2.023	0.04304	C	0.733528	2.083	0.03721					PPP1R18	9.18567e-19	PPP1R18	9.94301e-22
6	rs2523982	g.30083070C>T	2,203 before TRIM31	T	0.00327977	T	0.631794	1.911	0.05599	T	0.499878	2.412	0.01589					PPP1R18	7.23413e-25	PPP1R18	1.85817e-32
6	rs2523981	g.30083182C>T	2,315 before TRIM31	T	0.00327977	T	0.631794	1.911	0.05599	T	0.499878	2.412	0.01589					PPP1R18	7.23413e-25	PPP1R18	1.85817e-32
6	rs2523980	g.30083505A>G	2,638 before TRIM31	G	0.00327977	NA	NA	NA	NA	G	0.677385	-2.214	0.02684					PPP1R18	7.23413e-25	PPP1R18	1.85817e-32
6	rs2523979	g.30083515A>T	2,648 before TRIM31	A	0.00325567	A	0.657157	1.882	0.05985	A	0.677385	2.215	0.02674					PPP1R18	1.80083e-23	PPP1R18	1.61164e-29
6	rs2523978	g.30083708C>T	2,841 before TRIM31	T	0.0232155	T	0.531469	1.695	0.08998	T	0.825044	1.633	0.1026					PPP1R18	2.92826e-46	PPP1R18	2.6184e-59
6	rs2517596	g.30083855C>G	2,988 before TRIM31	C	0.0032399	C	0.657157	1.883	0.05975	C	0.677385	2.216	0.02667					PPP1R18	7.23413e-25	PPP1R18	1.85817e-32
6	rs5875233	g.30083969_30083970insT	3,101 before TRIM31	AT	0.00469028	AT	0.631794	-1.854	0.06378	NA	NA	NA	NA					PPP1R18	9.18567e-19	PPP1R18	9.94301e-22
6	rs1034327	g.30084313G>T	3,446 before TRIM31	T	0.00327977	T	0.631794	1.911	0.05599	T	0.499878	2.412	0.01589					PPP1R18	7.23413e-25	PPP1R18	1.85817e-32
6	rs1034326	g.30084446A>G	3,579 before TRIM31	G	0.0021299	G	0.631794	-1.978	0.04792	G	0.495907	-2.501	0.01239					PPP1R18	3.42985e-23	PPP1R18	7.98565e-27
6	rs2523977	g.30084505A>G	3,638 before TRIM31	G	0.00327977	G	0.412835	-2.203	0.02757	G	0.677385	-2.214	0.02684					PPP1R18	7.23413e-25	PPP1R18	1.85817e-32
6	rs2517595	g.30084549A>G	3,682 before TRIM31	A	0.00327977	A	0.412835	2.203	0.02757	A	0.677385	2.214	0.02684					PPP1R18	7.23413e-25	PPP1R18	1.85817e-32
6	rs1446915432	g.30084623_30084624insAAAAAGA	3,755 before TRIM31	GAAAAAGA	0.00489004	GAAAAAGA	0.412835	-2.139	0.03243	NA	NA	NA	NA					PPP1R18	2.83387e-22	PPP1R18	2.84374e-32
6	rs2523976	g.30084696A>T	3,829 before TRIM31	A	0.00327977	T	0.657157	1.881	0.06001	A	0.677385	2.214	0.02684					PPP1R18	7.23413e-25	PPP1R18	1.85817e-32
6	rs1015466	g.30085916A>T	5,049 before TRIM31	A	0.0021299	NA	NA	NA	NA	A	0.495907	2.501	0.01239					PPP1R18	3.42985e-23	PPP1R18	7.98565e-27
6	rs2844791	g.30088743A>G	7,876 before TRIM31	A	0.0060378	A	0.966303	1.436	0.151	A	0.796418	1.968	0.04911					PPP1R18	5.02191e-26	PPP1R18	1.82423e-35
6	rs2517592	g.30093137C>T	10,748 before TRIM40	T	0.0349831	T	0.893833	1.19	0.2342	T	0.166946	2.416	0.01569					FLOT1	5.21808e-10
6	rs2844790	g.30094113C>G	9,772 before TRIM40	G	0.00237722	C	0.540773	-2.075	0.03797	G	0.415074	-2.582	0.009818					PPP1R18	3.10889e-35	PPP1R18	8.88342e-51
6	rs1541269	g.30103360A>G	0,525 before TRIM40	A	0.00540903	A	0.496221	2.003	0.04513	A	0.397512	2.44	0.01468					PPP1R18	2.40653e-24	PPP1R18	3.88298e-40
6	rs117432766	g.30111071A>G	7,186 within TRIM40	A	0.0371488	NA	NA	NA	NA	A	0.185017	2.357	0.01843							KIF27	1.73596e-09
6	rs2844789	g.30112795A>G	8,910 within TRIM40	A	0.0232155	A	0.522494	1.707	0.08777	A	0.899722	1.56	0.1188					PPP1R18	2.92826e-46	PPP1R18	5.64443e-59
6	rs143617141	g.30116805A>G	11,906 after TRIM10	A	0.0370632	NA	NA	NA	NA	A	0.185017	2.358	0.0184							KIF27	1.73596e-09
6	rs2523735	g.30122657C>G	6,054 within TRIM10	G	0.0329662	G	0.432813	-1.762	0.07808	G	0.955491	-1.418	0.1563					PPP1R18	5.41753e-27	PPP1R18	6.96952e-29
6	rs1970	g.30125543C>T	3,168 within TRIM10	T	0.0232155	T	0.461705	1.79	0.0734	T	0.899722	1.56	0.1188					PPP1R18	2.92826e-46	PPP1R18	5.64443e-59
6	rs1573296	g.30127805A>G	0,906 within TRIM10	G	0.0232155	G	0.461705	-1.79	0.0734	G	0.899722	-1.56	0.1188					PPP1R18	2.92826e-46	PPP1R18	2.6184e-59
6	rs2157678	g.30128949G>T	0,238 before TRIM10	T	0.0232155	T	0.461705	1.79	0.0734	T	0.899722	1.56	0.1188					PPP1R18	2.92826e-46	PPP1R18	2.6184e-59
6	rs142564749	g.30133481C>T	2,498 within TRIM15	C	0.00719793	NA	NA	NA	NA	C	0.363223	-2.428	0.01519							NIPAL1	2.4741e-11
6	rs2523729	g.30137387A>G	6,404 within TRIM15	A	0.0275948	A	0.298977	2.017	0.04374	A	0.899722	1.517	0.1293					PPP1R18	2.92826e-46	PPP1R18	2.6184e-59
6	rs17194502	g.30138241G>T	7,258 within TRIM15	T	0.00719793	NA	NA	NA	NA	T	0.363223	2.428	0.01519							NIPAL1	2.4741e-11
6	rs11158	g.30152467G>T	21,484 after TRIM15	T	0.0232155	T	0.393889	1.891	0.05868	T	0.825044	1.633	0.1026					PPP1R18	2.92826e-46	PPP1R18	2.6184e-59
6	rs2106072	g.30153363A>G	22,380 after TRIM15	A	0.0232155	A	0.393889	1.891	0.05868	A	0.825044	1.633	0.1026					PPP1R18	2.92826e-46	PPP1R18	2.6184e-59
6	rs2517622	g.30155149C>G	24,166 after TRIM15	C	0.0275948	G	0.268629	2.075	0.03801	C	0.81853	1.596	0.1105					PPP1R18	2.92826e-46	PPP1R18	2.6184e-59
6	rs17194551	g.30160031A>G	21,240 within TRIM26	A	0.00719793	NA	NA	NA	NA	A	0.363223	2.428	0.01519							NIPAL1	2.4741e-11
6	rs2517617	g.30161536A>G	19,735 within TRIM26	A	0.0232155	NA	NA	NA	NA	A	0.825044	1.633	0.1026					PPP1R18	2.92826e-46	PPP1R18	2.6184e-59
6	rs2517609	g.30170287A>G	10,984 within TRIM26	G	0.0275948	G	0.268629	-2.075	0.03801	G	0.81853	-1.596	0.1105					PPP1R18	2.92826e-46	PPP1R18	2.6184e-59
6	rs2523712	g.30173538A>G	7,733 within TRIM26	A	0.0232155	A	0.318204	2.016	0.04382	A	0.825044	1.633	0.1026					PPP1R18	2.92826e-46	PPP1R18	2.6184e-59
6	rs73412705	g.30186948C>T	5,677 before TRIM26	T	0.00719793	T	0.505603	1.943	0.05205	T	0.363223	2.428	0.01519							NIPAL1	2.4741e-11
6	rs2844781	g.30204247A>T	22,976 before TRIM26	T	0.0275948	T	0.268629	-2.075	0.03801	T	0.81853	-1.596	0.1105					PPP1R18	2.92826e-46	PPP1R18	2.6184e-59
6	rs2844777	g.30206014A>G	21,325 before HLA-L	A	0.0275948	A	0.382426	1.874	0.06087	A	0.794288	1.62	0.1053					PPP1R18	2.92826e-46	PPP1R18	2.6184e-59
6	rs9261608	g.30217351C>T	9,988 before HLA-L	C	0.0201826	C	0.254566	-2.164	0.03044	NA	NA	NA	NA					PPP1R18	1.97299e-27	PPP1R18	2.03064e-28
6	rs6932954	g.30217468A>C	9,871 before HLA-L	A	0.0275948	A	0.223331	2.171	0.02996	NA	NA	NA	NA					PPP1R18	2.92826e-46	PPP1R18	2.6184e-59
6	rs6907399	g.30220008A>G	7,331 before HLA-L	G	0.00900538	G	0.306191	-2.212	0.02698	NA	NA	NA	NA					HCG18	2.52502e-12	HCG18	1.23386e-10
6	rs2516719	g.30223720C>T	3,619 before HLA-L	T	0.0352572	T	0.70743	1.396	0.1627	T	0.146391	2.468	0.0136					HCG18	1.64172e-13	HCG18	5.00215e-12
6	rs2516718	g.30223903C>T	3,436 before HLA-L	T	0.0352572	T	0.70743	1.396	0.1627	T	0.146391	2.468	0.0136					HCG18	1.64172e-13	HCG18	5.00215e-12
6	rs3094078	g.30224970A>T	2,369 before HLA-L	A	0.0232155	T	0.537654	1.687	0.09153	A	0.800002	1.657	0.09747					PPP1R18	2.92826e-46	PPP1R18	2.6184e-59
6	rs2021107	g.30228138A>G	0,799 within HLA-L	A	0.0352572	A	0.833486	1.254	0.2098	A	0.197197	2.343	0.01912					HCG18	1.64172e-13	HCG18	5.00215e-12
6	rs3094075	g.30229267C>G	1,928 within HLA-L	C	0.0275948	C	0.258774	2.095	0.03621	C	0.794288	1.62	0.1053					PPP1R18	2.92826e-46	PPP1R18	2.6184e-59
6	rs2516701	g.30230518A>G	3,179 within HLA-L	A	0.0352572	A	0.49134	1.665	0.09585	A	0.197197	2.343	0.01912					HCG18	1.64172e-13	HCG18	5.00215e-12
6	rs3130399	g.30230768A>T	3,429 within HLA-L	T	0.0275948	T	0.366455	-1.9	0.05743	T	0.794288	-1.62	0.1053					PPP1R18	2.92826e-46	PPP1R18	2.6184e-59
6	rs2516698	g.30232374A>G	5,035 within HLA-L	A	0.00553891	A	0.555953	1.921	0.05477	A	0.278211	2.617	0.00886					HCG18	2.52502e-12	HCG18	1.23386e-10
6	rs2844754	g.30246212A>C	18,873 after HLA-L	A	0.00900538	A	0.605897	1.775	0.07584	A	0.271605	2.524	0.01159					HCG18	2.52502e-12	HCG18	1.23386e-10
6	rs141219707	g.30247699_30247700insGGT	20,359 after HLA-L	G	0.0473413	G	0.849886	1.174	0.2405	NA	NA	NA	NA					HCG18	7.08555e-11	HCG18	6.10531e-11
6	rs3129830	g.30248711A>G	21,372 after HLA-L	A	0.0232155	A	0.382426	1.909	0.05632	A	0.800002	1.657	0.09747					PPP1R18	2.92826e-46	PPP1R18	2.6184e-59
6	rs3094069	g.30251391C>T	24,052 after HLA-L	T	0.0232155	T	0.382426	1.909	0.05632	T	0.800002	1.657	0.09747					PPP1R18	2.92826e-46	PPP1R18	2.6184e-59
6	rs1132547	g.30253339G>T	26,000 after HLA-L	G	0.0404538	G	0.849886	-1.207	0.2273	G	0.197197	-2.307	0.02106					HCG18	1.64172e-13	HCG18	5.00215e-12
6	rs73425463	g.30257519C>T	30,180 after HLA-L	T	0.00719793	NA	NA	NA	NA	T	0.243887	2.624	0.0087							NIPAL1	2.4741e-11
6	rs8973	g.30260284A>G	32,945 after HLA-L	A	0.00719793	NA	NA	NA	NA	A	0.363223	2.428	0.01519							NIPAL1	1.14843e-10
6	rs1048664	g.30262512A>G	31,399 within HCG17	G	0.00900538	G	0.605897	-1.775	0.07584	G	0.271605	-2.524	0.01159					HCG18	2.52502e-12	HCG18	1.23386e-10
6	rs261956	g.30264933C>T	28,978 within HCG17	T	0.0352572	T	0.605897	1.517	0.1292	T	0.197197	2.343	0.01912					HCG18	1.64172e-13	HCG18	5.00215e-12
6	rs7759710	g.30268506C>G	25,405 within HCG17	C	0.00719793	NA	NA	NA	NA	C	0.243887	2.624	0.0087							NIPAL1	2.4741e-11
6	rs28360019	g.30274883C>G	19,028 within HCG17	C	0.00900538	C	0.605897	1.775	0.07584	C	0.271605	2.524	0.01159					HCG18	2.52502e-12	HCG18	1.23386e-10
6	rs28360020	g.30276443A>G	17,468 within HCG17	A	0.0352572	A	0.9622	1.114	0.2653	A	0.197197	2.343	0.01912					HCG18	1.64172e-13	HCG18	5.00215e-12
6	rs112412792	g.30276741C>G	17,170 within HCG17	C	0.00719793	NA	NA	NA	NA	C	0.243887	2.624	0.0087							NIPAL1	2.4741e-11
6	rs3094066	g.30278745C>T	15,166 within HCG17	T	0.0275948	T	0.537654	1.653	0.09827	T	0.718206	1.696	0.08983					PPP1R18	2.92826e-46	PPP1R18	2.6184e-59
6	rs1264587	g.30279074C>G	14,837 within HCG17	G	0.0488818	G	0.914102	-1.097	0.2727	G	0.87553	-1.39	0.1646					PPP1R18	1.61083e-11	PPP1R18	8.27646e-14
6	rs3130380	g.30279130A>G	14,781 within HCG17	A	0.0232155	A	0.537654	1.687	0.09153	A	0.721543	1.736	0.08256					PPP1R18	2.92826e-46	PPP1R18	2.6184e-59
6	rs3094628	g.30285312C>G	8,599 within HCG17	C	0.00919206	G	0.559298	1.83	0.06722	C	0.800002	1.873	0.06104					PPP1R18	2.92826e-46	PPP1R18	2.6184e-59
6	rs6904208	g.30286080C>T	7,831 within HCG17	C	0.0352572	C	0.849886	-1.236	0.2164	C	0.197197	-2.343	0.01912					HCG18	1.64172e-13	HCG18	5.00215e-12
6	rs3132651	g.30287777A>G	6,134 within HCG17	G	0.0232155	G	0.179995	-2.311	0.02085	NA	NA	NA	NA					PPP1R18	2.92826e-46	PPP1R18	2.6184e-59
6	rs28360024	g.30292147C>T	1,764 within HCG17	T	0.0352572	T	0.849886	1.236	0.2164	T	0.197197	2.343	0.01912					HCG18	1.64172e-13	HCG18	5.00215e-12
6	rs17194824	g.30293186A>G	0,725 within HCG17	A	0.00900538	A	0.605897	1.775	0.07584	A	0.271605	2.524	0.01159					HCG18	2.52502e-12	HCG18	1.23386e-10
6	rs28360028	g.30293789C>T	0,122 within HCG17	T	0.00900538	T	0.605897	1.775	0.07584	T	0.271605	2.524	0.01159					HCG18	2.52502e-12	HCG18	1.23386e-10
6	rs3094064	g.30296253A>G	0,835 before TRIM39-RPP21	A	0.0275948	A	0.382426	1.874	0.06087	A	0.718206	1.696	0.08983					PPP1R18	2.92826e-46	PPP1R18	2.6184e-59
6	rs57079453	g.30297942G>T	0,854 within TRIM39-RPP21	T	0.00719793	NA	NA	NA	NA	T	0.243887	2.624	0.0087							NIPAL1	2.4741e-11
6	rs7763488	g.30298854C>T	1,766 within TRIM39-RPP21	T	0.0352572	T	0.849886	1.236	0.2164	T	0.197197	2.343	0.01912					HCG18	1.64172e-13	HCG18	5.00215e-12
6	rs3094067	g.30299245G>T	2,157 within TRIM39-RPP21	G	0.0232155	G	0.537654	-1.687	0.09153	G	0.800002	-1.657	0.09747					PPP1R18	2.92826e-46	PPP1R18	2.6184e-59
6	rs73427529	g.30301505A>G	4,417 within TRIM39-RPP21	A	0.00719793	NA	NA	NA	NA	A	0.243887	2.624	0.0087							NIPAL1	2.4741e-11
6	rs7767653	g.30304816A>G	7,728 within TRIM39-RPP21	A	0.0352572	A	0.849886	1.236	0.2164	A	0.197197	2.343	0.01912					HCG18	1.64172e-13	HCG18	5.00215e-12
6	rs57455108	g.30305075G>T	7,831 before RPP21	T	0.00719793	NA	NA	NA	NA	T	0.243887	2.624	0.0087							NIPAL1	2.4741e-11
6	rs9278648	g.30305994_30305995insTT	6,913 before RPP21	C	0.0275948	C	0.382426	-1.874	0.06087	NA	NA	NA	NA					PPP1R18	2.92826e-46	PPP1R18	2.6184e-59
6	rs111801304	g.30311653_30311654insA	1,254 before RPP21	CA	0.0145128	CA	0.890651	1.364	0.1725	NA	NA	NA	NA					HCG18	1.57889e-10	HCG18	1.50346e-10
6	rs1060068	g.30314598C>T	1,692 within RPP21	T	0.0352572	T	0.363818	1.855	0.06366	T	0.197197	2.343	0.01912					HCG18	1.64172e-13	HCG18	5.00215e-12
6	rs28360032	g.30315454C>T	2,548 after RPP21	C	0.0352572	C	0.52033	-1.626	0.1039	C	0.197197	-2.343	0.01912					HCG18	1.64172e-13	HCG18	5.00215e-12
6	rs3130355	g.30318327A>G	5,421 after RPP21	A	0.0232155	A	0.56393	1.654	0.09822	A	0.800002	1.657	0.09747					PPP1R18	2.92826e-46	PPP1R18	2.6184e-59
6	rs3130364	g.30319154A>T	6,248 after RPP21	T	0.0232155	T	0.55293	-1.668	0.09539	T	0.435284	-2.06	0.03941					PPP1R18	2.80811e-40	PPP1R18	1.50379e-48
6	rs3130377	g.30323393C>T	10,487 after RPP21	T	0.0232155	T	0.679375	1.513	0.1304	T	0.435284	2.06	0.03941					PPP1R18	2.80811e-40	PPP1R18	1.50379e-48
6	rs9280949	g.30323977_30323978insT	11,070 after RPP21	AT	0.0164399	AT	0.985252	-1.239	0.2154	NA	NA	NA	NA					FLOT1	3.2661e-35	PPP1R18	5.38876e-38
6	rs9368637	g.30325341C>G	12,435 after RPP21	G	0.0333565	C	0.641665	-1.485	0.1375	G	0.821711	-1.544	0.1225
6	rs780664079	g.30326369_30326370insA	13,462 after RPP21	G	0.0275948	GA	0.610222	1.562	0.1184	NA	NA	NA	NA					PPP1R18	2.80811e-40	PPP1R18	1.50379e-48
6	rs56722471	g.30326728_30326729insA	13,821 after RPP21	T	0.0232155	TA	0.610222	1.596	0.1106	NA	NA	NA	NA					PPP1R18	2.80811e-40	PPP1R18	1.50379e-48
6	rs3094625	g.30326804A>T	13,898 after RPP21	A	0.0232155	T	0.610222	1.596	0.1106	A	0.455876	2.034	0.042					PPP1R18	2.80811e-40	PPP1R18	1.50379e-48
6	rs3094624	g.30326809A>T	13,903 after RPP21	A	0.0232155	T	0.679375	1.513	0.1304	A	0.455876	2.034	0.042					PPP1R18	2.80811e-40	PPP1R18	1.50379e-48
6	rs3094059	g.30327194A>G	14,288 after RPP21	A	0.0232155	NA	NA	NA	NA	A	0.455876	2.034	0.042					PPP1R18	2.80811e-40	PPP1R18	1.50379e-48
6	rs3094058	g.30327196A>G	14,290 after RPP21	A	0.0232155	A	0.679375	1.513	0.1304	A	0.455876	2.034	0.042					PPP1R18	2.80811e-40	PPP1R18	1.50379e-48
6	rs3130350	g.30327839G>T	14,933 after RPP21	T	0.0232155	T	0.679375	1.513	0.1304	T	0.435284	2.06	0.03941					PPP1R18	2.80811e-40	PPP1R18	1.50379e-48
6	rs3094622	g.30327952A>G	15,046 after RPP21	G	0.0164645	G	0.829738	-1.408	0.1592	G	0.234855	-2.455	0.01411					FLOT1	3.2661e-35	PPP1R18	5.38876e-38
6	rs3130351	g.30328192C>T	15,286 after RPP21	T	0.0232155	T	0.679375	1.513	0.1304	T	0.435284	2.06	0.03941					PPP1R18	2.80811e-40	PPP1R18	1.50379e-48
6	rs3130352	g.30328357C>T	15,451 after RPP21	T	0.0232155	T	0.679375	1.513	0.1304	T	0.435284	2.06	0.03941					PPP1R18	2.80811e-40	PPP1R18	1.50379e-48
6	rs73726882	g.30328481A>G	15,575 after RPP21	G	0.0333565	G	0.663532	-1.459	0.1446	G	0.821711	-1.544	0.1225
6	rs68075040	g.30328659C>T	15,753 after RPP21	T	0.0497016	T	0.576616	1.481	0.1387	T	0.747386	1.512	0.1306
6	rs3094621	g.30328753C>T	15,847 after RPP21	C	0.0164645	C	0.829738	-1.408	0.1592	C	0.234855	-2.455	0.01411					FLOT1	3.2661e-35	PPP1R18	5.38876e-38
6	rs9280951	g.30329553_30329554insTA	16,646 after RPP21	TTA	0.0232155	TTA	0.679375	-1.513	0.1304	NA	NA	NA	NA					PPP1R18	2.80811e-40	PPP1R18	1.50379e-48
6	rs3094620	g.30329926A>T	17,020 after RPP21	T	0.0232155	T	0.679375	-1.513	0.1304	T	0.435284	-2.06	0.03941					PPP1R18	2.80811e-40	PPP1R18	1.50379e-48
6	rs3094057	g.30329966A>G	17,060 after RPP21	A	0.0232155	A	0.679375	1.513	0.1304	A	0.435284	2.06	0.03941					PPP1R18	2.80811e-40	PPP1R18	1.50379e-48
6	rs3094056	g.30330071A>G	17,165 after RPP21	A	0.0232155	A	0.679375	1.513	0.1304	A	0.435284	2.06	0.03941					PPP1R18	2.80811e-40	PPP1R18	1.50379e-48
6	rs3132648	g.30330392C>G	17,486 after RPP21	G	0.0232155	G	0.679375	-1.513	0.1304	G	0.435284	-2.06	0.03941					PPP1R18	2.80811e-40	PPP1R18	1.50379e-48
6	rs3132647	g.30330737A>G	17,831 after RPP21	G	0.0232155	G	0.679375	-1.513	0.1304	G	0.435284	-2.06	0.03941					PPP1R18	2.80811e-40	PPP1R18	1.50379e-48
6	rs3130353	g.30331216A>T	18,310 after RPP21	T	0.0232155	T	0.503069	-1.733	0.08305	T	0.435284	-2.06	0.03941					PPP1R18	2.80811e-40	PPP1R18	1.50379e-48
6	rs3094054	g.30333505G>T	20,599 after RPP21	T	0.0354012	T	0.977435	1.097	0.2727	T	0.435284	1.953	0.05084					PPP1R18	3.94171e-51	PPP1R18	1.50379e-48
6	rs2022082	g.30333820C>T	20,914 after RPP21	C	0.0390104	C	0.703318	-1.38	0.1676	C	0.774869	-1.55	0.1213
6	rs3130356	g.30336663C>T	23,757 after RPP21	C	0.0232155	C	0.679375	-1.513	0.1304	C	0.435284	-2.06	0.03941					PPP1R18	2.80811e-40	PPP1R18	1.50379e-48
6	rs3129810	g.30337141G>T	24,235 after RPP21	T	0.0232155	T	0.679375	1.513	0.1304	T	0.435284	2.06	0.03941					PPP1R18	2.80811e-40	PPP1R18	1.50379e-48
6	rs2022079	g.30337738C>T	24,832 after RPP21	T	0.0497016	T	0.541063	1.526	0.1269	T	0.703782	1.556	0.1197
6	rs3129812	g.30337974A>G	25,068 after RPP21	A	0.0232155	A	0.765027	1.414	0.1573	A	0.64507	1.816	0.06942					PPP1R18	2.92826e-46	PPP1R18	2.6184e-59
6	rs3129815	g.30340528A>G	27,622 after RPP21	A	0.0232155	A	0.679375	1.513	0.1304	A	0.435284	2.06	0.03941					PPP1R18	2.80811e-40	PPP1R18	1.50379e-48
6	rs3130365	g.30341390A>G	28,484 after RPP21	G	0.0232155	G	0.679375	-1.513	0.1304	G	0.435284	-2.06	0.03941					PPP1R18	2.80811e-40	PPP1R18	1.50379e-48
6	rs1379307864	g.30341481_30341482insT	28,574 after RPP21	G	0.0419202	G	0.843635	1.207	0.2275	NA	NA	NA	NA
6	rs149917086	g.30341717_30341718insTTCT	28,810 after RPP21	C	0.0153708	C	0.603359	-1.682	0.09248	NA	NA	NA	NA
6	rs3129817	g.30342753A>G	29,847 after RPP21	A	0.0473986	A	0.958137	1.056	0.291	A	0.210075	2.236	0.02532					FLOT1	6.3524e-22	PPP1R18	9.68999e-27
6	rs1419651	g.30345428A>C	32,522 after RPP21	A	0.00589951	A	0.574265	1.887	0.05918	A	0.474284	2.322	0.02022
6	rs9295848	g.30345969A>G	33,063 after RPP21	A	0.0497016	A	0.483002	1.604	0.1087	A	0.898247	1.363	0.1728
6	rs9295849	g.30346125A>G	33,219 after RPP21	A	0.0497016	A	0.483002	1.604	0.1087	A	0.898247	1.363	0.1728
6	rs3132627	g.30346760A>T	33,854 after RPP21	A	0.0232155	T	0.765027	1.414	0.1573	A	0.64507	1.816	0.06942					PPP1R18	2.92826e-46	PPP1R18	2.6184e-59
6	rs970268	g.30347368A>G	34,462 after RPP21	A	0.0497016	A	0.560034	1.502	0.1331	A	0.898247	1.363	0.1728
6	rs9404964	g.30347833C>T	34,927 after RPP21	C	0.0497016	C	0.599878	-1.452	0.1466	C	0.898247	-1.363	0.1728
6	rs2894161	g.30351018A>T	38,112 after RPP21	A	0.0497016	A	0.560034	1.502	0.1331	A	0.898247	1.363	0.1728
6	rs2894162	g.30351083A>T	38,177 after RPP21	T	0.0497016	T	0.560034	-1.502	0.1331	T	0.898247	-1.363	0.1728
6	rs3094712	g.30351348C>T	38,442 after RPP21	C	0.0232155	C	0.877064	-1.29	0.197	C	0.435284	-2.06	0.03941					PPP1R18	2.80811e-40	PPP1R18	1.50379e-48
6	rs9295851	g.30353142A>G	40,236 after RPP21	A	0.0497016	A	0.560034	1.502	0.1331	A	0.747386	1.512	0.1306
6	rs6457213	g.30353408A>T	40,502 after RPP21	A	0.0497016	A	0.560034	1.502	0.1331	A	0.898247	1.363	0.1728
6	rs202228322	g.30354914_30354915insA	42,007 after RPP21	CA	0.0232155	CA	0.877064	1.29	0.197	NA	NA	NA	NA					PPP1R18	2.80811e-40	PPP1R18	1.50379e-48
6	rs12210213	g.30355699A>G	42,793 after RPP21	A	0.0271922	NA	NA	NA	NA	A	0.0201638	3.2	0.001374
6	rs34757724	g.30356425_30356426insC	43,518 after RPP21	A	0.0497016	A	0.551445	1.513	0.1303	NA	NA	NA	NA
6	rs3094704	g.30357294C>T	44,388 after RPP21	T	0.0121806	T	0.877064	1.411	0.1582	T	0.499909	2.132	0.033					PPP1R18	2.80811e-40	PPP1R18	1.50379e-48
6	rs3094036	g.30363085C>G	50,179 after RPP21	C	0.0232155	C	0.831693	1.34	0.1803	C	0.499909	1.979	0.04779					PPP1R18	2.80811e-40	PPP1R18	1.50379e-48
6	rs3094034	g.30363351A>T	50,445 after RPP21	T	0.0232155	A	0.679375	-1.513	0.1304	T	0.499909	-1.979	0.04779					PPP1R18	2.80811e-40	PPP1R18	1.50379e-48
6	rs9261739	g.30367535C>T	54,629 after RPP21	C	0.0200171	C	0.798047	-1.406	0.1598	C	0.375546	-2.177	0.02947
6	rs9261742	g.30368663A>G	55,757 after RPP21	A	0.0265695	A	0.798047	1.351	0.1768	A	0.396417	2.078	0.03769
6	rs77213900	g.30368814_30368815insA	55,907 after RPP21	GA	0.020584	GA	0.798047	-1.401	0.1614	NA	NA	NA	NA
6	rs9261743	g.30369040G>T	56,134 after RPP21	T	0.0265695	T	0.798047	1.351	0.1768	T	0.396417	2.078	0.03769
6	rs9261744	g.30369958C>T	57,052 after RPP21	T	0.0265695	T	0.798047	1.351	0.1768	T	0.396417	2.078	0.03769
6	rs9261745	g.30370260A>G	57,354 after RPP21	A	0.0265695	A	0.798047	1.351	0.1768	A	0.396417	2.078	0.03769
6	rs1419691	g.30370352A>G	57,446 after RPP21	A	0.0265695	A	0.798047	1.351	0.1768	A	0.396417	2.078	0.03769
6	rs2021370	g.30370438C>G	57,532 after RPP21	G	0.0265695	G	0.798047	-1.351	0.1768	G	0.396417	-2.078	0.03769
6	rs3132619	g.30374211A>G	61,305 after RPP21	G	0.0232155	NA	NA	NA	NA	G	0.983908	-1.479	0.1391					PPP1R18	2.92826e-46	PPP1R18	2.6184e-59
6	rs144838787	g.30404392_30404393insAA	52,792 before HLA-E	CAA	0.043076	CAA	0.874928	1.167	0.2433	NA	NA	NA	NA
6	rs1310853954	g.30436370_30436371insAT	20,814 before HLA-E	C	0.037632	C	0.626665	-1.478	0.1393	NA	NA	NA	NA
6	rs536803385	g.30436372A>G	20,811 before HLA-E	G	0.0335243	G	0.626665	-1.502	0.1331	NA	NA	NA	NA
6	rs9295895	g.30438226C>T	18,957 before HLA-E	C	0.0335243	C	0.6712	-1.449	0.1474	C	0.608705	-1.762	0.07808
6	rs6909620	g.30448668A>C	8,515 before HLA-E	C	0.0335243	C	0.6712	-1.449	0.1474	C	0.608705	-1.762	0.07808
6	rs3094694	g.30451904C>T	5,279 before HLA-E	C	0.0323121	C	0.815642	-1.292	0.1964	C	0.580296	-1.803	0.07141					FLOT1	3.41631e-13	PPP1R18	8.83893e-12
6	rs17875364	g.30456150A>G	1,033 before HLA-E	G	0.0349624	G	0.982057	-1.094	0.2738	G	0.553063	-1.813	0.06981
6	rs17195376	g.30460942A>G	3,759 within HLA-E	A	0.00590755	A	0.545371	1.924	0.05441	A	0.27465	2.61	0.009054
6	rs9283	g.30461605A>G	4,422 within HLA-E	A	0.00590755	A	0.545371	1.924	0.05441	A	0.27465	2.61	0.009054
6	rs143394296	g.30465039C>T	7,856 after HLA-E	C	0.00590755	C	0.545371	-1.924	0.05441	C	0.27465	-2.61	0.009054
6	rs149767827	g.30466746A>G	9,563 after HLA-E	A	0.00590755	A	0.656954	1.785	0.07419	A	0.27465	2.61	0.009054
6	rs58569354	g.30471758A>G	14,575 after HLA-E	A	0.00590755	A	0.545371	1.924	0.05441	A	0.27465	2.61	0.009054
6	rs143797650	g.30472577A>G	15,394 after HLA-E	A	0.00590755	A	0.545371	1.924	0.05441	A	0.27465	2.61	0.009054
6	rs151121209	g.30472992C>T	15,809 after HLA-E	T	0.00590755	T	0.545371	1.924	0.05441	T	0.27465	2.61	0.009054
6	rs7746096	g.30483919A>C	26,736 after HLA-E	A	0.00590755	A	0.630707	1.817	0.06923	A	0.27465	2.61	0.009054
6	rs115478628	g.30485709C>T	28,526 after HLA-E	T	0.00590755	NA	NA	NA	NA	T	0.27465	2.61	0.009054
6	rs7767714	g.30488033A>G	30,850 after HLA-E	G	0.00590755	G	0.630707	-1.817	0.06923	G	0.27465	-2.61	0.009054
6	rs7768140	g.30488203C>T	31,020 after HLA-E	T	0.00590755	T	0.630707	1.817	0.06923	T	0.27465	2.61	0.009054
6	rs148393233	g.30489569C>T	32,386 after HLA-E	T	0.00590755	T	0.630707	1.817	0.06923	T	0.27465	2.61	0.009054
6	rs147800569	g.30493024A>G	31,462 before PRR3	A	0.00590755	A	0.630707	1.817	0.06923	A	0.27465	2.61	0.009054
6	rs3094024	g.30495860A>G	28,626 before PRR3	G	0.0485871	G	0.749446	-1.28	0.2005	G	0.777043	-1.488	0.1367					PPP1R18	5.02142e-85	PPP1R18	6.59688e-75
6	rs112891908	g.30496658A>G	27,828 before PRR3	A	0.00590755	A	0.630707	1.817	0.06923	A	0.27465	2.61	0.009054
6	rs61134417	g.30496895A>T	27,591 before PRR3	A	0.00590755	NA	NA	NA	NA	A	0.27465	2.61	0.009054
6	rs58423891	g.30499239G>T	25,247 before PRR3	G	0.00590755	G	0.180083	-2.557	0.01057	G	0.27465	-2.61	0.009054
6	rs17195411	g.30512603A>G	11,883 before PRR3	G	0.0113201	G	0.494804	-1.878	0.06032	G	0.230201	-2.55	0.01077
6	rs3815101	g.30514810C>T	9,676 before PRR3	T	0.0113201	T	0.494804	1.878	0.06032	T	0.230201	2.55	0.01077
6	rs60081418	g.30517138A>C	7,348 before PRR3	C	0.0113201	NA	NA	NA	NA	C	0.230201	-2.55	0.01077
6	rs77293037	g.30519820C>T	4,666 before PRR3	C	0.0113201	C	0.412359	-1.996	0.0459	C	0.230201	-2.55	0.01077
6	rs144738356	g.30527013C>G	1,642 before GNL1	C	0.0113201	C	0.412359	1.996	0.0459	C	0.230201	2.55	0.01077
6	rs3888778	g.30529622A>G	4,251 before GNL1	A	0.0113201	A	0.412359	1.996	0.0459	A	0.230201	2.55	0.01077
6	rs3888777	g.30529816A>G	4,445 before GNL1	A	0.00348488	A	0.354596	2.286	0.02227	A	0.67344	2.206	0.0274
6	rs190058489	g.30533096C>T	6,074 before ABCF1	T	0.0113201	T	0.412359	1.996	0.0459	NA	NA	NA	NA
6	rs77416596	g.30537489C>T	1,681 before ABCF1	C	0.0113201	C	0.412359	-1.996	0.0459	C	0.230201	-2.55	0.01077
6	rs4148247	g.30539205C>T	0,035 within ABCF1	T	0.0113201	T	0.249519	2.282	0.0225	T	0.230201	2.55	0.01077
6	rs71917597	g.30539943_30539944insGAA	0,772 within ABCF1	T	0.0113201	T	0.170186	2.471	0.01347	NA	NA	NA	NA
6	rs75130248	g.30543442C>T	4,272 within ABCF1	T	0.0113201	T	0.25168	2.277	0.02277	T	0.230201	2.55	0.01077
6	rs142852711	g.30547335A>G	4,774 before MIR877	G	0.0113201	G	0.412359	-1.996	0.0459	G	0.230201	-2.55	0.01077
6	rs111447816	g.30547505C>T	4,604 before MIR877	C	0.0113201	C	0.412359	-1.996	0.0459	C	0.230201	-2.55	0.01077
6	rs111738203	g.30556084A>C	3,975 after MIR877	A	0.0113201	A	0.412359	1.996	0.0459	A	0.230201	2.55	0.01077
6	rs143203291	g.30561000C>T	8,891 after MIR877	T	0.0113201	T	0.412359	1.996	0.0459	T	0.230201	2.55	0.01077
6	rs9262120	g.30565853A>G	13,744 after MIR877	A	0.0158263	A	0.911003	1.326	0.1848	A	0.514945	2.054	0.04002					PPP1R18	5.16513e-26	PPP1R18	9.63198e-39
6	rs2394388	g.30599741A>G	5,128 within ATAT1	A	0.0113201	A	0.412359	1.996	0.0459	A	0.230201	2.55	0.01077
6	rs2394389	g.30599752A>C	5,139 within ATAT1	A	0.0113201	A	0.412359	1.996	0.0459	A	0.230201	2.55	0.01077
6	rs2106069	g.30599991C>T	5,378 within ATAT1	T	0.0433503	T	0.458125	1.668	0.09527	T	0.256803	2.169	0.03005
6	rs146387647	g.30602697A>G	8,084 within ATAT1	G	0.00929382	G	0.179804	-2.48	0.01314	G	0.50205	-2.19	0.02851
6	rs796552058	g.30604579_30604580insT	9,965 within ATAT1	G	0.00929382	G	0.179804	2.48	0.01314	NA	NA	NA	NA
6	rs144542251	g.30604638G>T	10,025 within ATAT1	T	0.00929382	T	0.179804	2.48	0.01314	T	0.50205	2.19	0.02851
6	rs147842052	g.30604733C>T	10,083 before C6orf136	T	0.0113201	T	0.412359	1.996	0.0459	T	0.230201	2.55	0.01077
6	rs529959080	g.30605460_30605461insAA	9,357 before C6orf136	TAA	0.00717175	TAA	0.179804	-2.525	0.01158	NA	NA	NA	NA
6	rs112927484	g.30606141C>G	8,675 before C6orf136	G	0.00929382	G	0.179804	-2.48	0.01314	G	0.530435	-2.157	0.03103
6	rs111808357	g.30607173A>G	7,643 before C6orf136	G	0.00929382	G	0.179804	-2.48	0.01314	G	0.530435	-2.157	0.03103
6	rs113520162	g.30607189A>G	7,627 before C6orf136	A	0.00929382	A	0.76066	1.588	0.1123	A	0.530435	2.157	0.03103
6	rs142580331	g.30607289C>T	7,527 before C6orf136	T	0.00929382	T	0.76066	1.588	0.1123	T	0.530435	2.157	0.03103
6	rs150529739	g.30607347A>G	7,469 before C6orf136	A	0.0113201	A	0.860137	1.443	0.1491	A	0.230201	2.55	0.01077
6	rs114028162	g.30609470A>G	5,346 before C6orf136	A	0.0113201	A	0.860137	1.443	0.1491	A	0.230201	2.55	0.01077
6	rs78802957	g.30609835C>T	4,981 before C6orf136	C	0.00929382	C	0.139386	-2.598	0.009389	C	0.50205	-2.19	0.02851
6	rs200091396	g.30610503_30610504insTTC	4,314 before C6orf136	T	0.0113201	T	0.412359	1.996	0.0459	NA	NA	NA	NA
6	rs1024662661	g.30610900_30610901insG	3,917 before C6orf136	TG	0.0113201	TG	0.412359	-1.996	0.0459	NA	NA	NA	NA
6	rs3094101	g.30613182A>G	1,634 before C6orf136	G	0.0323673	G	0.163716	-2.289	0.02208	NA	NA	NA	NA					TUBB	1.14827e-14
6	rs75967608	g.30625389C>T	10,573 after C6orf136	T	0.00929382	T	0.265455	2.284	0.02237	T	0.784878	1.886	0.05933
6	rs80117346	g.30626884A>G	12,068 after C6orf136	A	0.00929382	A	0.265455	2.284	0.02237	A	0.784878	1.886	0.05933
6	rs16867852	g.30628244C>T	12,586 within DHX16	C	0.00929382	C	0.265455	-2.284	0.02237	C	0.784878	-1.886	0.05933
6	rs112197397	g.30628506A>C	12,324 within DHX16	C	0.0113201	C	0.712557	-1.608	0.1078	C	0.476068	-2.178	0.02943
6	rs1109146	g.30629648C>T	11,182 within DHX16	T	0.00929382	T	0.265455	2.284	0.02237	T	0.784878	1.886	0.05933
6	rs7749235	g.30635593C>T	5,237 within DHX16	C	0.00929382	C	0.265455	-2.284	0.02237	C	0.784878	-1.886	0.05933
6	rs6933249	g.30636197C>G	4,633 within DHX16	C	0.00929382	C	0.265455	2.284	0.02237	C	0.784878	1.886	0.05933
6	rs2285321	g.30637998A>G	2,832 within DHX16	G	0.00929382	G	0.265455	-2.284	0.02237	G	0.784878	-1.886	0.05933
6	rs9295901	g.30639157C>G	1,673 within DHX16	C	0.0442028	C	0.393563	1.76	0.07845	C	0.824879	1.467	0.1425
6	rs140010638	g.30639290_30639291insA	1,541 within DHX16	TA	0.00929382	TA	0.265455	-2.284	0.02237	NA	NA	NA	NA
6	rs9295902	g.30639369A>G	1,461 within DHX16	G	0.00929382	G	0.265455	-2.284	0.02237	G	0.784878	-1.886	0.05933
6	rs6937357	g.30640324C>T	0,506 within DHX16	C	0.00929382	C	0.265455	-2.284	0.02237	C	0.784878	-1.886	0.05933
6	rs9468803	g.30641152A>C	0,322 before DHX16	C	0.00929382	C	0.265455	-2.284	0.02237	C	0.784878	-1.886	0.05933
6	rs9295903	g.30641276C>T	0,446 before DHX16	C	0.00929382	C	0.265455	-2.284	0.02237	C	0.784878	-1.886	0.05933
6	rs9295904	g.30641321C>T	0,491 before DHX16	T	0.00844455	T	0.265455	2.301	0.02141	T	0.784878	1.907	0.05654
6	rs9468804	g.30641457G>T	0,627 before DHX16	T	0.00929382	T	0.265455	2.284	0.02237	T	0.784878	1.886	0.05933
6	rs78662734	g.30641786C>G	0,956 before DHX16	G	0.00929382	G	0.265455	-2.284	0.02237	G	0.784878	-1.886	0.05933
6	rs77452126	g.30641826A>G	0,996 before DHX16	G	0.00929382	G	0.265455	-2.284	0.02237	G	0.784878	-1.886	0.05933
6	rs75837209	g.30641840A>C	1,010 before DHX16	C	0.00929382	C	0.265455	-2.284	0.02237	C	0.784878	-1.886	0.05933
6	rs113027013	g.30642191C>T	1,361 before DHX16	T	0.00929382	T	0.265455	2.284	0.02237	T	0.784878	1.886	0.05933
6	rs79235637	g.30642264A>G	1,434 before DHX16	A	0.00929382	A	0.265455	2.284	0.02237	A	0.784878	1.886	0.05933
6	rs199913003	g.30642327A>C	1,497 before DHX16	C	0.00929382	C	0.265455	-2.284	0.02237	NA	NA	NA	NA
6	rs74655710	g.30642476C>T	1,646 before DHX16	T	0.00929382	T	0.265455	2.284	0.02237	NA	NA	NA	NA
6	rs77882344	g.30642498A>G	1,668 before DHX16	G	0.00844455	G	0.265455	-2.301	0.02141	NA	NA	NA	NA
6	rs139095921	g.30642537A>G	1,707 before DHX16	G	0.00929382	G	0.265455	-2.284	0.02237	G	0.784878	-1.886	0.05933
6	rs149404216	g.30642545G>T	1,715 before DHX16	T	0.00929382	T	0.265455	2.284	0.02237	T	0.784878	1.886	0.05933
6	rs58876293	g.30642610C>T	1,780 before DHX16	C	0.00929382	C	0.265455	-2.284	0.02237	C	0.784878	-1.886	0.05933
6	rs59378621	g.30642611A>G	1,781 before DHX16	A	0.00929382	A	0.265455	2.284	0.02237	A	0.784878	1.886	0.05933
6	rs61486053	g.30642717A>C	1,887 before DHX16	C	0.00929382	C	0.265455	-2.284	0.02237	C	0.784878	-1.886	0.05933
6	rs16897781	g.30642863C>G	2,033 before DHX16	C	0.00929382	C	0.265455	2.284	0.02237	C	0.784878	1.886	0.05933
6	rs9461620	g.30643072A>G	2,242 before DHX16	A	0.00929382	A	0.265455	2.284	0.02237	A	0.784878	1.886	0.05933
6	rs183265395	g.30643178A>T	2,348 before DHX16	A	0.00929382	A	0.265455	2.284	0.02237	A	0.784878	1.886	0.05933
6	rs115214659	g.30643179A>T	2,349 before DHX16	A	0.00929382	A	0.265455	2.284	0.02237	NA	NA	NA	NA
6	rs59384921	g.30643181A>T	2,351 before DHX16	A	0.00929382	A	0.265455	2.284	0.02237	A	0.784878	1.886	0.05933
6	rs9461621	g.30643452C>T	2,622 before DHX16	C	0.00929382	C	0.265455	-2.284	0.02237	C	0.784878	-1.886	0.05933
6	rs9461622	g.30643519A>G	2,689 before DHX16	G	0.00929382	G	0.265455	-2.284	0.02237	G	0.784878	-1.886	0.05933
6	rs9468805	g.30643709A>G	2,879 before DHX16	A	0.00929382	A	0.265455	2.284	0.02237	A	0.784878	1.886	0.05933
6	rs16897791	g.30644359G>T	3,529 before DHX16	T	0.00929382	T	0.265455	2.284	0.02237	T	0.784878	1.886	0.05933
6	rs2269707	g.30644524A>G	3,694 before DHX16	G	0.00929382	G	0.265455	-2.284	0.02237	G	0.784878	-1.886	0.05933
6	rs1258654012	g.30645129_30645130insC	4,298 before DHX16	T	0.00929382	T	0.265455	2.284	0.02237	NA	NA	NA	NA
6	rs60581175	g.30646137C>T	5,307 before DHX16	T	0.00929382	T	0.265455	2.284	0.02237	T	0.784878	1.886	0.05933
6	rs56269849	g.30654390A>G	1,282 within PPP1R18	A	0.00929382	A	0.265455	2.284	0.02237	A	0.784878	1.886	0.05933
6	rs73727456	g.30655538A>T	0,134 within PPP1R18	A	0.0113201	A	0.712557	1.608	0.1078	A	0.476068	2.178	0.02943
6	rs2249059	g.30656398G>T	0,726 before PPP1R18	G	0.0113201	NA	NA	NA	NA	G	0.761819	-1.865	0.06222
6	rs7773711	g.30664989A>T	5,792 before NRM	T	0.0113201	T	0.712557	-1.608	0.1078	T	0.476068	-2.178	0.02943
6	rs9468811	g.30666669C>G	7,472 before NRM	G	0.00929382	G	0.265455	-2.284	0.02237	G	0.784878	-1.886	0.05933
6	rs9468812	g.30668374A>G	9,177 before NRM	A	0.0113201	A	0.712557	1.608	0.1078	A	0.476068	2.178	0.02943
6	rs1180994461	g.30668869_30668870insA	9,671 before NRM	GA	0.00929382	GA	0.265455	-2.284	0.02237	NA	NA	NA	NA
6	rs9501481	g.30669109C>T	9,912 before NRM	C	0.0330024	C	0.776223	-1.331	0.1831	C	0.657984	-1.713	0.08669
6	rs7762626	g.30669901G>T	10,704 before NRM	T	0.00929382	T	0.265455	2.284	0.02237	T	0.784878	1.886	0.05933
6	rs2239886	g.30670700A>C	11,503 before NRM	C	0.0330024	C	0.776223	-1.331	0.1831	C	0.657984	-1.713	0.08669
6	rs17292678	g.30672326C>T	13,129 before NRM	C	0.0190527	C	0.6846	-1.545	0.1224	C	0.471206	-2.062	0.03917					KDM5D	1.97273e-33	MIR3065	6.05102e-15
6	rs61733213	g.30673013A>G	12,445 within MDC1	G	0.0113201	G	0.712557	-1.608	0.1078	G	0.218319	-2.574	0.01005
6	rs9461623	g.30673422A>G	12,036 within MDC1	G	0.00929382	G	0.265455	-2.284	0.02237	G	0.448403	-2.257	0.02403
6	rs9295905	g.30673489C>G	11,969 within MDC1	C	0.00929382	C	0.265455	2.284	0.02237	C	0.448403	2.257	0.02403
6	rs9501482	g.30674126C>T	11,332 within MDC1	C	0.0330024	C	0.776223	-1.331	0.1831	C	0.964586	-1.409	0.1589
6	rs9501483	g.30674183G>T	11,275 within MDC1	T	0.00929382	T	0.265455	2.284	0.02237	T	0.448403	2.257	0.02403
6	rs9501484	g.30674255C>T	11,203 within MDC1	T	0.00929382	T	0.265455	2.284	0.02237	T	0.448403	2.257	0.02403
6	rs9295907	g.30674486A>G	10,972 within MDC1	A	0.0330024	A	0.776223	1.331	0.1831	A	0.964586	1.409	0.1589
6	rs9295908	g.30674625C>T	10,833 within MDC1	T	0.00929382	T	0.265455	2.284	0.02237	T	0.448403	2.257	0.02403
6	rs9295909	g.30674655C>T	10,803 within MDC1	C	0.00929382	C	0.265455	-2.284	0.02237	C	0.448403	-2.257	0.02403
6	rs2269702	g.30675135C>T	10,323 within MDC1	C	0.00929382	C	0.265455	-2.284	0.02237	C	0.448403	-2.257	0.02403
6	rs112980225	g.30677037A>G	8,421 within MDC1	G	0.0324713	G	0.776223	-1.335	0.182	G	0.964586	-1.413	0.1577
6	rs74555354	g.30677629G>T	7,829 within MDC1	G	0.0330024	G	0.776223	-1.331	0.1831	G	0.964586	-1.409	0.1589
6	rs9501338	g.30677897A>C	7,561 within MDC1	C	0.00929382	C	0.265455	-2.284	0.02237	C	0.448403	-2.257	0.02403
6	rs6929626	g.30679333C>T	6,125 within MDC1	C	0.0330024	C	0.776223	-1.331	0.1831	C	0.964586	-1.409	0.1589
6	rs28986465	g.30680562A>G	4,896 within MDC1	A	0.00929382	A	0.265455	2.284	0.02237	A	0.448403	2.257	0.02403
6	rs2075015	g.30680608C>T	4,850 within MDC1	T	0.00929382	T	0.265455	2.284	0.02237	T	0.448403	2.257	0.02403
6	rs6924270	g.30681980A>G	3,478 within MDC1	G	0.0330024	G	0.776223	-1.331	0.1831	G	0.964586	-1.409	0.1589
6	rs6929698	g.30682589A>G	2,869 within MDC1	G	0.00929382	G	0.265455	-2.284	0.02237	G	0.448403	-2.257	0.02403
6	rs144704868	g.30683118_30683119insT	2,341 within MDC1	AT	0.0403445	AT	0.928928	-1.122	0.2619	NA	NA	NA	NA
6	rs6931293	g.30683249A>G	2,209 within MDC1	A	0.00929382	A	0.265455	2.284	0.02237	A	0.448403	2.257	0.02403
6	rs113041889	g.30684005_30684006insTTTCT	1,454 within MDC1	CTTTCT	0.0311225	CTTTCT	0.799052	1.318	0.1876	NA	NA	NA	NA
6	rs9468813	g.30684878A>C	0,580 within MDC1	A	0.00929382	A	0.265455	2.284	0.02237	A	0.448403	2.257	0.02403
6	rs9461624	g.30685410G>T	0,048 within MDC1	T	0.00929382	T	0.265455	2.284	0.02237	T	0.448403	2.257	0.02403
6	rs112450793	g.30685868A>G	0,410 before MDC1	G	0.00929382	G	0.265455	-2.284	0.02237	G	0.448403	-2.257	0.02403
6	rs9468814	g.30686081A>G	0,623 before MDC1	G	0.0317039	G	0.776223	-1.34	0.1804	G	0.964586	-1.419	0.1559
6	rs3132582	g.30689001A>T	0,844 within TUBB	A	0.0443647	A	0.946621	1.083	0.279	A	0.648254	1.645	0.09994					PPP1R18	4.43267e-38	PPP1R18	8.7767e-43
6	rs3095327	g.30699022A>G	10,865 after TUBB	A	0.0443647	A	0.863863	1.172	0.241	A	0.715106	1.575	0.1152					PPP1R18	4.43267e-38	PPP1R18	8.7767e-43
6	rs200896666	g.30703204_30703205insC	7,250 within FLOT1	A	0.0460155	A	0.616677	1.448	0.1477	NA	NA	NA	NA							FOXC2	8.44565e-10
6	rs12210092	g.30716719C>T	4,392 before IER3	T	0.0469532	T	0.0994539	2.43	0.01509	T	0.0666059	2.683	0.007294							FERMT1	4.85206e-09
6	NA	g.30764475_30764476insAATG	52,147 before IER3	TAATG	0.0208319	TAATG	0.756465	-1.445	0.1485	NA	NA	NA	NA					PPP1R18	5.39839e-58	PPP1R18	9.74081e-47
6	rs115855851	g.30765953A>G	53,626 before IER3	G	0.0403509	NA	NA	NA	NA	G	0.758638	-1.557	0.1195					RPS4Y1	1.03126e-09	UTS2	1.22214e-10
6	rs9404970	g.30776174C>T	63,847 before IER3	T	0.033439	T	0.131732	2.381	0.01727	NA	NA	NA	NA							GTF2H4	3.03809e-11
6	rs9404971	g.30776195C>G	63,868 before IER3	C	0.033439	C	0.131732	2.381	0.01727	NA	NA	NA	NA							GTF2H4	3.03809e-11
6	rs9391692	g.30776197A>G	63,870 before IER3	A	0.0346256	A	0.205345	2.167	0.03027	NA	NA	NA	NA							GTF2H4	1.89766e-12
6	rs1264361	g.30777498A>G	65,171 before IER3	G	0.0383755	G	0.723763	-1.36	0.1739	G	0.759259	-1.569	0.1165					PPP1R18	5.39839e-58	PPP1R18	9.74081e-47
6	rs2524266	g.30780568C>T	68,241 before IER3	T	0.0497412	T	0.791139	1.228	0.2194	T	0.749519	1.509	0.1312					PPP1R18	5.39839e-58	PPP1R18	9.74081e-47
6	rs886425	g.30781301C>T	68,974 before IER3	C	0.0383755	C	0.723763	-1.36	0.1739	C	0.759259	-1.569	0.1165					PPP1R18	5.39839e-58	PPP1R18	9.74081e-47
6	rs886424	g.30782002C>T	68,692 before DDR1	T	0.0383755	T	0.723763	1.36	0.1739	T	0.759259	1.569	0.1165					PPP1R18	5.39839e-58	PPP1R18	9.74081e-47
6	rs886423	g.30782205C>G	68,489 before DDR1	C	0.00647821	C	0.745131	1.668	0.09541	C	0.680088	2.071	0.03839					FLOT1	3.55728e-18	FLOT1	7.36252e-18
6	rs9281054	g.30783285_30783286insT	67,410 before DDR1	GT	0.0383755	GT	0.723763	-1.36	0.1739	NA	NA	NA	NA					PPP1R18	5.39839e-58	PPP1R18	9.74081e-47
6	rs1264357	g.30783579A>G	67,115 before DDR1	A	0.037272	A	0.791139	1.29	0.1972	NA	NA	NA	NA					PPP1R18	5.39839e-58	PPP1R18	9.74081e-47
6	rs1264356	g.30784068C>T	66,626 before DDR1	T	0.0383755	T	0.723763	1.36	0.1739	T	0.759259	1.569	0.1165					PPP1R18	5.39839e-58	PPP1R18	9.74081e-47
6	rs1264355	g.30784193A>G	66,501 before DDR1	A	0.0383755	A	0.723763	1.36	0.1739	NA	NA	NA	NA					PPP1R18	5.39839e-58	PPP1R18	9.74081e-47
6	rs1264353	g.30787762A>C	62,932 before DDR1	A	0.0383755	A	0.723763	1.36	0.1739	A	0.759259	1.569	0.1165					PPP1R18	5.39839e-58	PPP1R18	9.74081e-47
6	rs1264352	g.30789647C>G	61,047 before DDR1	C	0.00647821	G	0.905023	1.491	0.1361	C	0.680088	2.071	0.03839					FLOT1	3.55728e-18	FLOT1	7.36252e-18
6	rs1264351	g.30792117C>G	58,577 before DDR1	C	0.0497412	C	0.48365	1.603	0.109	C	0.749519	1.509	0.1312					PPP1R18	5.39839e-58	PPP1R18	9.74081e-47
6	rs1264349	g.30796659A>G	54,035 before DDR1	G	0.0433105	G	0.690615	-1.373	0.1699	G	0.749519	-1.547	0.1219					PPP1R18	5.39839e-58	PPP1R18	3.41389e-46
6	rs112100248	g.30798476C>T	52,218 before DDR1	T	0.0336229	T	0.502356	1.66	0.09689	T	0.43379	1.968	0.04905					NTNG1	5.11905e-11	COL8A1	4.5532e-18
6	rs111739591	g.30807451C>T	43,243 before DDR1	C	0.0122878	C	0.013922	-3.392	0.0006936	C	0.654874	-1.956	0.05046
6	rs9468841	g.30825287C>T	25,407 before DDR1	C	0.0268653	C	0.233669	-2.153	0.03132	C	0.974516	-1.452	0.1466
6	rs111908057	g.30842753G>T	7,941 before DDR1	G	0.0122878	G	0.0557967	-2.922	0.00348	G	0.417021	-2.235	0.02543
6	rs9468850	g.30909528C>T	0,751 within MUCL3	T	0.0268653	T	0.349779	1.933	0.05326	T	0.923461	1.501	0.1334
6	rs12529884	g.30989750C>T	16,021 within MUC22	T	0.0338349	T	0.805982	1.293	0.196	T	0.293535	2.171	0.02992
6	rs3132541	g.31098734A>C	8,393 after PSORS1C2	C	0.0376003	C	0.944045	-1.12	0.2626	C	0.975683	-1.364	0.1726					PPP1R18	5.39839e-58	PPP1R18	9.74081e-47
6	rs74499212	g.31108110C>T	0,983 before PSORS1C2	T	0.0280796	T	0.104611	2.516	0.01188	T	0.125572	2.587	0.009684
6	rs76556746	g.31109119A>G	1,992 before PSORS1C2	A	0.0280796	NA	NA	NA	NA	A	0.125572	2.587	0.009684
6	rs1265115	g.31117075A>C	8,940 within CCHCR1	A	0.0167617	A	0.257724	2.193	0.02831	A	0.260815	2.402	0.01632					CCHCR1	1.88534e-14	CCHCR1	5.04257e-13
6	rs138626273	g.31117730_31117731insTG	8,286 within CCHCR1	C	0.0280796	C	0.104611	-2.516	0.01188	NA	NA	NA	NA
6	rs76364340	g.31133982C>T	4,469 within POU5F1	T	0.0280796	T	0.104611	2.516	0.01188	T	0.125572	2.587	0.009684
6	rs28728473	g.31134123_31134124insGC	4,329 within POU5F1	AGC	0.040479	AGC	0.0657566	-2.627	0.008602	NA	NA	NA	NA					SKIV2L	9.01993e-26	SKIV2L	5.96825e-21
6	rs76465289	g.31134833C>T	3,618 within POU5F1	T	0.0280796	T	0.104611	2.516	0.01188	T	0.125572	2.587	0.009684
6	rs79527728	g.31140909G>T	2,458 before POU5F1	G	0.0280796	G	0.122994	-2.446	0.01443	G	0.0864188	-2.727	0.006398
6	rs76003751	g.31146276A>G	0,600 before PSORS1C3	A	0.0280796	A	0.122994	2.446	0.01443	A	0.0587748	2.861	0.004228
6	rs62401299	g.31146722C>T	1,046 before PSORS1C3	C	0.0153709	C	0.180051	-2.389	0.0169	C	0.012382	-3.474	0.000512
6	rs76061950	g.31154878A>G	9,202 before PSORS1C3	A	0.0153709	A	0.180051	2.389	0.0169	A	0.03555	3.169	0.001528
6	rs114119211	g.31156985G>T	8,552 before HCG27	G	0.0153709	G	0.327042	-2.079	0.03765	G	0.03555	-3.169	0.001528
6	rs137861710	g.31159139C>T	6,398 before HCG27	T	0.0280796	T	0.260046	2.089	0.03675	T	0.111256	2.633	0.008454
6	rs75285297	g.31159455C>T	6,082 before HCG27	T	0.0280796	T	0.260046	2.089	0.03675	T	0.111256	2.633	0.008454
6	rs78587959	g.31161387C>T	4,150 before HCG27	T	0.0280796	T	0.260046	2.089	0.03675	T	0.111256	2.633	0.008454
6	rs76630444	g.31164664A>C	0,873 before HCG27	C	0.0280796	C	0.180233	-2.272	0.02306	C	0.111256	-2.633	0.008454
6	rs76362737	g.31167886_31167887insC	2,348 within HCG27	TC	0.0280796	TC	0.180233	-2.272	0.02306	NA	NA	NA	NA
6	rs6903896	g.31168029A>G	2,492 within HCG27	A	0.0153709	A	0.193132	2.355	0.01852	A	0.03555	3.169	0.001528
6	rs76814896	g.31169549A>G	4,012 within HCG27	A	0.0200784	A	0.180233	2.338	0.01939	A	0.0935051	2.781	0.005419
6	rs77626073	g.31172874C>T	7,337 after HCG27	T	0.0200784	T	0.298114	2.08	0.0375	T	0.130664	2.654	0.007945
6	rs112580951	g.31175520C>T	9,983 after HCG27	T	0.0200784	T	0.298114	2.08	0.0375	T	0.130664	2.654	0.007945
6	rs61283711	g.31178203C>T	12,666 after HCG27	C	0.0200896	C	0.259794	-2.155	0.0312	C	0.03555	-3.106	0.001899
6	rs59049261	g.31181715C>T	16,178 after HCG27	T	0.0215569	NA	NA	NA	NA	T	0.03555	3.088	0.002012
6	rs9468898	g.31182383A>G	16,846 after HCG27	G	0.0215569	G	0.259794	-2.141	0.03228	G	0.03555	-3.088	0.002012
6	rs6919136	g.31182934A>G	17,397 after HCG27	G	0.0215569	G	0.259794	-2.141	0.03228	G	0.03555	-3.088	0.002012
6	rs79040988	g.31184418C>T	18,881 after HCG27	T	0.0386541	T	0.242437	2.06	0.03942	T	0.130664	2.489	0.01282
6	rs74504771	g.31185770A>G	20,233 after HCG27	A	0.0386541	A	0.242437	2.06	0.03942	A	0.130664	2.489	0.01282
6	rs112194255	g.31187523G>T	21,986 after HCG27	T	0.0386541	NA	NA	NA	NA	T	0.130664	2.489	0.01282
6	rs78060161	g.31190737C>G	25,200 after HCG27	G	0.0386541	G	0.242437	-2.06	0.03942	G	0.130664	-2.489	0.01282
6	rs149837246	g.31202189C>T	36,652 after HCG27	T	0.0386541	T	0.242437	2.06	0.03942	T	0.130664	2.489	0.01282
6	rs80353391	g.31213644A>C	26,269 after HLA-C	A	0.0386541	A	0.242437	2.06	0.03942	NA	NA	NA	NA
6	rs200862239	g.31215581_31215582insA	24,333 after HLA-C	TA	0.0386541	TA	0.242437	-2.06	0.03942	NA	NA	NA	NA
6	rs115620472	g.31217376C>T	22,537 after HLA-C	T	0.0386541	NA	NA	NA	NA	T	0.130664	2.489	0.01282
6	rs115841821	g.31234894C>G	5,019 after HLA-C	C	0.0374905	C	0.486436	1.659	0.09706	C	0.265847	2.192	0.02839
6	rs76235944	g.31235662C>T	4,251 after HLA-C	T	0.0386541	T	0.195437	2.168	0.03016	T	0.0935051	2.615	0.008915
6	rs1071643	g.31236639C>G	3,274 within HLA-C	C	0.0398545	C	0.266713	2.003	0.04515	NA	NA	NA	NA					OPN1SW	7.29204e-09	OPN1SW	8.47552e-09
6	rs115185769	g.31243605C>T	3,692 before HLA-C	C	0.0386541	C	0.277975	-1.987	0.04687	C	0.0935051	-2.615	0.008915
6	rs79999451	g.31248736A>G	8,823 before HLA-C	A	0.0386541	A	0.175464	2.22	0.02644	A	0.0935051	2.615	0.008915
6	rs111556359	g.31249637A>T	9,724 before HLA-C	A	0.0386541	A	0.175464	2.22	0.02644	A	0.0935051	2.615	0.008915
6	rs112734150	g.31249644A>G	9,731 before HLA-C	A	0.0386541	A	0.175464	2.22	0.02644	A	0.0935051	2.615	0.008915
6	rs78979224	g.31257077_31257078insA	17,163 before HLA-C	T	0.0386541	T	0.175464	2.22	0.02644	NA	NA	NA	NA
6	rs117516622	g.31264415A>C	24,502 before HLA-C	A	0.0386541	A	0.195437	2.168	0.03016	A	0.130764	2.488	0.01283
6	rs74568989	g.31275113C>T	35,200 before HLA-C	T	0.0376202	T	0.214892	2.127	0.03344	T	0.177913	2.37	0.01778
6	rs77373908	g.31280961A>G	41,048 before HLA-C	A	0.0294975	A	0.233586	2.134	0.03281	NA	NA	NA	NA					OPN1SW	7.29204e-09	OPN1SW	8.47552e-09
6	rs148532024	g.31282274_31282275insT	42,360 before HLA-C	GT	0.0294975	GT	0.233586	-2.134	0.03281	NA	NA	NA	NA					OPN1SW	7.29204e-09	OPN1SW	8.47552e-09
6	rs75678664	g.31285007A>G	39,982 within HLA-B	A	0.0294975	A	0.233586	2.134	0.03281	NA	NA	NA	NA					OPN1SW	7.29204e-09	OPN1SW	8.47552e-09
6	rs78073064	g.31285496_31285497insA	39,494 within HLA-B	C	0.0294975	C	0.233586	-2.134	0.03281	NA	NA	NA	NA					OPN1SW	7.29204e-09	OPN1SW	8.47552e-09
6	rs78225537	g.31285768G>T	39,221 within HLA-B	T	0.0294975	T	0.233586	2.134	0.03281	NA	NA	NA	NA					OPN1SW	7.29204e-09	OPN1SW	8.47552e-09
6	rs76861632	g.31285943C>T	39,046 within HLA-B	C	0.0294975	C	0.233586	-2.134	0.03281	C	0.0947653	-2.681	0.007348					OPN1SW	7.29204e-09	OPN1SW	8.47552e-09
6	rs80128800	g.31286648C>T	38,341 within HLA-B	C	0.0379681	C	0.233586	-2.083	0.03728	NA	NA	NA	NA					OPN1SW	7.29204e-09	OPN1SW	8.47552e-09
6	rs112663744	g.31286863C>G	38,126 within HLA-B	C	0.0294975	C	0.233586	2.134	0.03281	NA	NA	NA	NA					OPN1SW	7.29204e-09	OPN1SW	8.47552e-09
6	rs77253656	g.31288660A>C	36,329 within HLA-B	A	0.0294975	A	0.233586	2.134	0.03281	A	0.0947653	2.681	0.007348					OPN1SW	7.29204e-09	OPN1SW	8.47552e-09
6	rs560893670	g.31290824_31290825insTAAACCAGT	34,166 within HLA-B	CTAAACCAGT	0.0280796	CTAAACCAGT	0.233586	2.144	0.03201	NA	NA	NA	NA
6	rs371956017	g.31290828_31290829insTAAGACTAAACATGGAAAGACTAA	34,162 within HLA-B	TTAAGACTAAACATGGAAAGACTAA	0.0280796	TTAAGACTAAACATGGAAAGACTAA	0.233586	-2.144	0.03201	NA	NA	NA	NA
6	rs142348177	g.31294393A>G	30,596 within HLA-B	G	0.0235855	G	0.233586	-2.179	0.02935	NA	NA	NA	NA
6	rs4959058	g.31294556G>T	30,433 within HLA-B	T	0.0280796	T	0.233586	2.144	0.03201	NA	NA	NA	NA
6	rs74456785	g.31295985A>G	29,004 within HLA-B	G	0.0235855	G	0.233586	-2.179	0.02935	NA	NA	NA	NA
6	rs80064019	g.31295986C>G	29,003 within HLA-B	C	0.0235855	C	0.233586	2.179	0.02935	NA	NA	NA	NA
6	rs78745236	g.31297237A>G	27,752 within HLA-B	G	0.0280796	G	0.267587	-2.073	0.03814	G	0.172106	-2.46	0.0139
6	rs28862571	g.31300011C>T	24,978 within HLA-B	T	0.0280796	T	0.233586	2.144	0.03201	T	0.0947653	2.693	0.007078
6	rs79673440	g.31300766C>T	24,223 within HLA-B	C	0.0280796	C	0.233586	-2.144	0.03201	C	0.0947653	-2.693	0.007078
6	rs78977439	g.31301528C>T	23,461 within HLA-B	T	0.0376202	T	0.264302	2.02	0.04337	T	0.177913	2.37	0.01778
6	rs77372868	g.31302008C>T	22,981 within HLA-B	T	0.0374905	T	0.233586	2.085	0.03704	T	0.0947653	2.618	0.008832
6	rs74780248	g.31302476A>G	22,513 within HLA-B	G	0.0280796	G	0.191859	-2.242	0.02494	G	0.0947653	-2.693	0.007078
6	rs79189002	g.31302729C>T	22,260 within HLA-B	T	0.0280796	T	0.191859	2.242	0.02494	T	0.0947653	2.693	0.007078
6	rs74634420	g.31303188A>G	21,801 within HLA-B	A	0.0280796	A	0.191859	2.242	0.02494	A	0.0947653	2.693	0.007078
6	rs4711267	g.31303940C>T	21,049 within HLA-B	C	0.0280796	C	0.191859	-2.242	0.02494	NA	NA	NA	NA
6	rs113977555	g.31305005A>T	19,984 within HLA-B	T	0.0280796	T	0.191859	-2.242	0.02494	NA	NA	NA	NA
6	rs77912927	g.31305022A>G	19,967 within HLA-B	A	0.0280796	A	0.191859	2.242	0.02494	NA	NA	NA	NA
6	rs74359237	g.31305616A>G	19,373 within HLA-B	G	0.0280796	G	0.191859	-2.242	0.02494	G	0.0947653	-2.693	0.007078
6	rs1625792	g.31306420A>G	18,569 within HLA-B	A	0.0389187	A	0.950765	1.106	0.2688	A	0.38906	1.99	0.0466					PPP1R18	7.10309e-43	PPP1R18	9.74081e-47
6	rs2854022	g.31306816C>T	18,173 within HLA-B	C	0.0389187	C	0.801486	-1.269	0.2044	NA	NA	NA	NA					PPP1R18	8.24865e-43	PPP1R18	9.74081e-47
6	rs79893071	g.31307072C>T	17,917 within HLA-B	T	0.02002	T	0.191859	2.309	0.02097	NA	NA	NA	NA
6	rs2854019	g.31308476A>T	16,513 within HLA-B	A	0.0389187	A	0.904854	1.156	0.2479	NA	NA	NA	NA					PPP1R18	7.10309e-43	PPP1R18	9.74081e-47
6	rs2854018	g.31308562C>T	16,427 within HLA-B	T	0.0389187	T	0.839691	1.227	0.2199	NA	NA	NA	NA					PPP1R18	7.10309e-43	PPP1R18	9.74081e-47
6	rs402175	g.31308717A>G	16,272 within HLA-B	A	0.0389187	A	0.232287	2.08	0.03749	A	0.38906	1.99	0.0466					PPP1R18	7.10309e-43	PPP1R18	9.74081e-47
6	rs1634776	g.31308988C>T	16,001 within HLA-B	T	0.0389187	T	0.904854	1.156	0.2479	T	0.38906	1.99	0.0466					PPP1R18	7.10309e-43	PPP1R18	9.74081e-47
6	rs76241262	g.31309265C>T	15,724 within HLA-B	T	0.0280796	T	0.191859	2.242	0.02494	T	0.0796656	2.756	0.005857
6	rs74892153	g.31309303A>G	15,686 within HLA-B	A	0.0280796	A	0.191859	2.242	0.02494	A	0.0796656	2.756	0.005857
6	rs3132474	g.31309785A>G	15,204 within HLA-B	A	0.0349221	A	0.904854	1.178	0.2388	NA	NA	NA	NA					PPP1R18	7.10309e-43	PPP1R18	9.74081e-47
6	rs2394976	g.31311912G>T	13,077 within HLA-B	T	0.0317877	T	0.664426	1.468	0.1422	T	0.36876	2.071	0.03832					PPP1R18	1.02957e-32	PPP1R18	2.56024e-35
6	rs2256747	g.31311950C>T	13,039 within HLA-B	C	0.0389187	C	0.932956	-1.125	0.2606	C	0.344546	-2.054	0.03998					PPP1R18	7.10309e-43	PPP1R18	9.74081e-47
6	rs28732130	g.31312001A>G	12,988 within HLA-B	G	0.043597	G	0.162972	-2.229	0.02582	NA	NA	NA	NA					SKIV2L	4.42899e-30	SKIV2L	4.83108e-21
6	rs2256750	g.31312020A>G	12,969 within HLA-B	A	0.0389187	A	0.932956	1.125	0.2606	A	0.344546	2.054	0.03998					PPP1R18	7.10309e-43	PPP1R18	9.74081e-47
6	rs2844589	g.31312259A>G	12,730 within HLA-B	A	0.0389187	A	0.932956	1.125	0.2606	A	0.344546	2.054	0.03998					PPP1R18	7.10309e-43	PPP1R18	9.74081e-47
6	rs2854010	g.31312492A>G	12,497 within HLA-B	G	0.0389187	G	0.932956	-1.125	0.2606	G	0.344546	-2.054	0.03998					PPP1R18	7.10309e-43	PPP1R18	9.74081e-47
6	rs75514101	g.31312540C>T	12,449 within HLA-B	T	0.0376202	T	0.214892	2.127	0.03344	T	0.329305	2.086	0.03697
6	rs79587037	g.31312562A>G	12,427 within HLA-B	A	0.0376202	A	0.214892	2.127	0.03344	A	0.153478	2.432	0.01504
6	rs9265857	g.31312607C>G	12,382 within HLA-B	C	0.0389187	C	0.932956	1.125	0.2606	C	0.344546	2.054	0.03998					PPP1R18	7.10309e-43	PPP1R18	9.74081e-47
6	rs2394978	g.31312656C>T	12,333 within HLA-B	T	0.0389187	T	0.932956	1.125	0.2606	T	0.344546	2.054	0.03998					PPP1R18	7.10309e-43	PPP1R18	9.74081e-47
6	rs2394979	g.31312729A>G	12,260 within HLA-B	A	0.0389187	A	0.932956	1.125	0.2606	NA	NA	NA	NA					PPP1R18	7.10309e-43	PPP1R18	9.74081e-47
6	rs75187621	g.31312917A>G	12,072 within HLA-B	G	0.0160862	G	0.191859	-2.35	0.01878	G	0.0947653	-2.829	0.004669					OPN1SW	7.29204e-09	OPN1SW	8.47552e-09
6	rs2394980	g.31312941C>T	12,048 within HLA-B	T	0.0389187	T	0.932956	1.125	0.2606	T	0.344546	2.054	0.03998					PPP1R18	7.10309e-43	PPP1R18	9.74081e-47
6	rs2394981	g.31313029G>T	11,960 within HLA-B	T	0.0389187	T	0.932956	1.125	0.2606	NA	NA	NA	NA					PPP1R18	7.10309e-43	PPP1R18	9.74081e-47
6	rs9265886	g.31313221A>C	11,768 within HLA-B	C	0.0389187	C	0.932956	-1.125	0.2606	NA	NA	NA	NA					PPP1R18	7.10309e-43	PPP1R18	9.74081e-47
6	rs7450305	g.31313367C>T	11,622 within HLA-B	C	0.0389187	C	0.932956	-1.125	0.2606	NA	NA	NA	NA					PPP1R18	7.10309e-43	PPP1R18	9.74081e-47
6	rs9265908	g.31313677C>T	11,312 within HLA-B	T	0.0389187	T	0.932956	1.125	0.2606	T	0.344546	2.054	0.03998					PPP1R18	7.10309e-43	PPP1R18	9.74081e-47
6	rs9265910	g.31313722C>T	11,267 within HLA-B	T	0.0389187	T	0.932956	1.125	0.2606	NA	NA	NA	NA					PPP1R18	7.10309e-43	PPP1R18	9.74081e-47
6	rs7749555	g.31314274A>G	10,715 within HLA-B	G	0.0389187	G	0.841772	-1.224	0.2208	NA	NA	NA	NA					PPP1R18	7.10309e-43	PPP1R18	9.74081e-47
6	rs2507998	g.31314652A>G	10,337 within HLA-B	G	0.0389187	G	0.841772	-1.224	0.2208	G	0.344546	-2.054	0.03998					PPP1R18	7.10309e-43	PPP1R18	9.74081e-47
6	rs9265937	g.31314938C>T	10,051 within HLA-B	T	0.0389187	T	0.841772	1.224	0.2208	T	0.329316	2.077	0.03779					PPP1R18	7.10309e-43	PPP1R18	9.74081e-47
6	rs9265948	g.31315193C>T	9,796 within HLA-B	T	0.0393768	T	0.994605	1.056	0.2909	T	0.329316	2.074	0.03808					PPP1R18	7.10309e-43	PPP1R18	9.74081e-47
6	rs9265954	g.31315339C>T	9,650 within HLA-B	T	0.0389187	T	0.932956	1.125	0.2606	NA	NA	NA	NA					PPP1R18	7.10309e-43	PPP1R18	9.74081e-47
6	rs9265958	g.31315389A>G	9,600 within HLA-B	A	0.0389187	A	0.932956	1.125	0.2606	NA	NA	NA	NA					PPP1R18	7.10309e-43	PPP1R18	9.74081e-47
6	rs9265971	g.31315792C>T	9,197 within HLA-B	C	0.0389187	C	0.932956	-1.125	0.2606	C	0.344546	-2.054	0.03998					PPP1R18	7.10309e-43	PPP1R18	9.74081e-47
6	rs9265972	g.31315805C>G	9,184 within HLA-B	C	0.0389187	C	0.932956	1.125	0.2606	C	0.344546	2.054	0.03998					PPP1R18	7.10309e-43	PPP1R18	9.74081e-47
6	rs9265973	g.31315861A>G	9,128 within HLA-B	A	0.0389187	A	0.932956	1.125	0.2606	A	0.344546	2.054	0.03998					PPP1R18	7.10309e-43	PPP1R18	9.74081e-47
6	rs9265974	g.31315879G>T	9,110 within HLA-B	G	0.0389187	G	0.932956	-1.125	0.2606	G	0.344546	-2.054	0.03998					PPP1R18	7.10309e-43	PPP1R18	9.74081e-47
6	rs9265976	g.31315933A>G	9,056 within HLA-B	G	0.0389187	G	0.932956	-1.125	0.2606	G	0.344546	-2.054	0.03998					PPP1R18	7.10309e-43	PPP1R18	9.74081e-47
6	rs9265979	g.31316044C>T	8,945 within HLA-B	T	0.0389187	T	0.932956	1.125	0.2606	T	0.344546	2.054	0.03998					PPP1R18	7.10309e-43	PPP1R18	9.74081e-47
6	rs9265982	g.31316080C>T	8,909 within HLA-B	T	0.0389187	T	0.932956	1.125	0.2606	T	0.344546	2.054	0.03998					PPP1R18	7.10309e-43	PPP1R18	9.74081e-47
6	rs9265985	g.31316234A>C	8,755 within HLA-B	C	0.0389187	C	0.932956	-1.125	0.2606	C	0.344546	-2.054	0.03998					PPP1R18	7.10309e-43	PPP1R18	9.74081e-47
6	rs9265990	g.31316448A>T	8,541 within HLA-B	A	0.0389187	A	0.932956	1.125	0.2606	A	0.344546	2.054	0.03998					PPP1R18	7.10309e-43	PPP1R18	9.74081e-47
6	rs9265993	g.31316520A>G	8,469 within HLA-B	A	0.0389187	A	0.932956	1.125	0.2606	NA	NA	NA	NA					PPP1R18	7.10309e-43	PPP1R18	9.74081e-47
6	rs9265998	g.31316613A>G	8,376 within HLA-B	A	0.0389187	A	0.871073	1.192	0.2331	A	0.344546	2.054	0.03998					PPP1R18	7.10309e-43	PPP1R18	9.74081e-47
6	rs2596510	g.31318308G>T	6,681 within HLA-B	T	0.038561	T	0.852751	1.214	0.2246	T	0.344546	2.056	0.03974					PPP1R18	2.79303e-30	PPP1R18	6.10143e-41
6	rs2596508	g.31318432C>T	6,557 within HLA-B	C	0.038561	C	0.852751	-1.214	0.2246	C	0.344546	-2.056	0.03974					PPP1R18	2.79303e-30	PPP1R18	6.10143e-41
6	rs6922309	g.31321238C>G	3,751 within HLA-B	C	0.00186912	C	0.509552	2.153	0.03132	C	0.242587	2.899	0.003748					SKIV2L	4.05507e-12	LTB	6.68026e-10
6	rs1131202	g.31324539A>T	0,450 within HLA-B	T	0.036831	T	0.126124	-2.38	0.01731	NA	NA	NA	NA
6	rs141484466	g.31324552C>G	0,437 within HLA-B	C	0.0226067	C	0.151201	2.397	0.01653	NA	NA	NA	NA					SKIV2L	1.76805e-13	SKIV2L	4.57769e-13
6	rs41558815	g.31324750A>G	0,239 within HLA-B	A	0.026692	A	0.970651	1.161	0.2455	A	0.0779958	2.776	0.005504					UCN2	8.236e-09
6	rs9266197	g.31324830A>G	0,159 within HLA-B	G	0.0255901	G	0.447034	-1.792	0.07311	NA	NA	NA	NA					HLA-B	5.18131e-12	HLA-B	6.81714e-11
6	rs1050459	g.31324921C>T	0,068 within HLA-B	T	0.0479284	T	0.599647	1.46	0.1443	NA	NA	NA	NA
6	rs1050458	g.31324925A>G	0,064 within HLA-B	A	0.0271021	A	0.447034	1.781	0.07495	A	0.241986	2.319	0.02038					HLA-B	6.77498e-12	HLA-B	1.83628e-10
6	rs9266206	g.31324931A>C	0,058 within HLA-B	A	0.0271021	A	0.447034	1.781	0.07495	NA	NA	NA	NA					HLA-B	6.77498e-12	HLA-B	1.83628e-10
6	rs9266207	g.31324953C>T	0,036 within HLA-B	C	0.0489324	C	0.464196	-1.634	0.1024	NA	NA	NA	NA					TCF19	2.66989e-14	HLA-B	9.78023e-11
6	rs73390208	g.31326131C>T	1,142 before HLA-B	T	0.0353931	T	0.568852	1.563	0.1181	T	0.183149	2.374	0.0176
6	rs2523598	g.31326175G>T	1,186 before HLA-B	G	0.0356036	G	0.983393	-1.089	0.2761	NA	NA	NA	NA					HLA-B	9.98745e-13	HLA-B	7.16563e-11
6	rs112261624	g.31326187_31326188insTTG	1,197 before HLA-B	ATTG	0.0287539	ATTG	0.940459	-1.179	0.2384	NA	NA	NA	NA							TNF	5.91263e-09
6	rs9279161	g.31326523_31326524insC	1,533 before HLA-B	GC	0.0430087	GC	0.825848	-1.221	0.2221	NA	NA	NA	NA					HLA-B	1.07218e-10	HLA-B	7.03187e-11
6	rs2523596	g.31326612A>G	1,623 before HLA-B	G	0.0240358	G	0.805342	-1.362	0.1731	G	0.393688	-2.107	0.03512					HLA-B	7.5334e-11	HLA-B	7.80663e-11
6	rs9266277	g.31326613A>G	1,624 before HLA-B	A	0.0240358	A	0.825848	1.34	0.1804	NA	NA	NA	NA					HLA-B	7.5334e-11	HLA-B	7.80663e-11
6	rs2523595	g.31326618A>G	1,629 before HLA-B	G	0.0240358	G	0.805342	-1.362	0.1731	NA	NA	NA	NA					HLA-B	7.5334e-11	HLA-B	7.80663e-11
6	rs2523594	g.31326629C>T	1,640 before HLA-B	C	0.0430087	C	0.805342	-1.244	0.2136	C	0.393688	-1.957	0.05037					HLA-B	1.07218e-10	HLA-B	7.03187e-11
6	rs2395475	g.31326920A>G	1,931 before HLA-B	G	0.0237942	G	0.834668	-1.332	0.1829	NA	NA	NA	NA					HLA-B	7.5334e-11	HLA-B	7.80663e-11
6	rs56189237	g.31328518A>G	3,529 before HLA-B	A	0.0277215	A	0.708116	1.444	0.1487	A	0.00345686	3.654	0.000258							TNF	5.91263e-09
6	rs41546114	g.31382831C>T	15,270 within MICA	T	0.0386541	NA	NA	NA	NA	T	0.021371	3.092	0.001985
6	rs4418214	g.31391401C>T	23,840 after MICA	C	0.0224151	C	0.516401	-1.722	0.08503	C	0.718266	-1.748	0.08047					LTB	2.40893e-11
6	rs3131623	g.31418810A>T	12,147 before HCP5	A	0.0328169	A	0.963955	1.127	0.2598	A	0.373898	2.056	0.0398					PPP1R18	1.45236e-16	PPP1R18	2.23234e-20
6	rs3093956	g.31426967C>T	3,990 before HCP5	C	0.0173439	C	0.991027	-1.223	0.2215	C	0.418295	-2.153	0.03133					PPP1R18	9.09828e-17	PPP1R18	4.24281e-19
6	rs3131617	g.31436738A>T	2,268 before HCG26	T	0.0392719	NA	NA	NA	NA	T	0.695732	-1.628	0.1035					PPP1R18	7.10309e-43	PPP1R18	9.74081e-47
6	rs2523674	g.31436789A>G	2,217 before HCG26	A	0.0387709	G	0.197469	2.162	0.0306	A	0.825486	1.501	0.1333					TCF19	9.00761e-10
6	rs2523673	g.31436995C>T	2,011 before HCG26	T	0.0387709	C	0.197469	2.162	0.0306	T	0.825486	1.501	0.1333					TCF19	9.00761e-10
6	rs3021366	g.31445771A>C	6,765 after HCG26	A	0.041626	A	0.439751	1.703	0.08853	A	0.405971	1.949	0.05132					SKIV2L	1.68031e-23	SKIV2L	1.07707e-16
6	rs2248372	g.31446466A>G	7,460 after HCG26	A	0.0446936	A	0.256765	1.999	0.0456	A	0.307169	2.075	0.03799
6	rs3130908	g.31449552C>T	10,546 after HCG26	C	0.0392719	C	0.65298	-1.438	0.1505	C	0.695732	-1.628	0.1035					PPP1R18	7.10309e-43	PPP1R18	9.74081e-47
6	rs3130909	g.31449710C>T	10,704 after HCG26	C	0.0327672	C	0.65298	-1.475	0.1402	C	0.695732	-1.676	0.09384					PPP1R18	7.10309e-43	PPP1R18	9.74081e-47
6	rs2905741	g.31452292A>G	10,366 before MICB	A	0.041626	A	0.369473	1.811	0.0702	A	0.405971	1.949	0.05132					SKIV2L	1.68031e-23	SKIV2L	1.07707e-16
6	rs2905736	g.31453290A>G	9,368 before MICB	A	0.0333515	A	0.0378942	2.871	0.004095	A	0.405971	2.007	0.04473					SKIV2L	1.68031e-23	SKIV2L	1.07707e-16
6	rs2905734	g.31453711A>C	8,947 before MICB	C	0.041626	C	0.0378942	-2.825	0.004735	C	0.405971	-1.949	0.05132					SKIV2L	1.68031e-23	SKIV2L	1.07707e-16
6	rs372622918	g.31456555_31456556insATAC	6,104 before MICB	AATAC	0.0442687	AATAC	0.945096	-1.085	0.2781	NA	NA	NA	NA
6	rs879375920	g.31456557_31456558insT	6,102 before MICB	AT	0.0442687	AT	0.945096	-1.085	0.2781	NA	NA	NA	NA
6	rs2905725	g.31458936A>T	3,722 before MICB	T	0.0430898	T	0.039449	-2.803	0.005063	T	0.272404	-2.143	0.0321					SKIV2L	2.13956e-23	SKIV2L	1.58012e-16
6	rs41293856	g.31462648G>T	0,010 before MICB	T	0.041626	T	0.0378942	2.825	0.004735	T	0.272404	2.153	0.03136					SKIV2L	1.68031e-23	SKIV2L	1.07707e-16
6	rs7757162	g.31478960A>G	16,302 after MICB	A	0.041626	A	0.266406	1.995	0.04608	A	0.272404	2.153	0.03136					SKIV2L	1.68031e-23	SKIV2L	1.07707e-16
6	rs7757383	g.31479223C>T	16,565 after MICB	T	0.041626	T	0.266406	1.995	0.04608	T	0.272404	2.153	0.03136					SKIV2L	1.68031e-23	SKIV2L	1.07707e-16
6	rs41293911	g.31492279C>T	4,460 before MCCD1	T	0.041626	T	0.203155	2.133	0.03289	T	0.272404	2.153	0.03136					SKIV2L	1.68031e-23	SKIV2L	1.07707e-16
6	rs41293915	g.31492870C>T	3,869 before MCCD1	C	0.041626	C	0.203155	-2.133	0.03289	C	0.272404	-2.153	0.03136					SKIV2L	1.68031e-23	SKIV2L	1.07707e-16
6	rs2516484	g.31496381A>T	0,358 before MCCD1	T	0.041626	T	0.225282	-2.082	0.03737	T	0.272404	-2.153	0.03136					SKIV2L	1.68031e-23	SKIV2L	1.07707e-16
6	rs2516474	g.31503426G>T	0,800 after SNORD117	G	0.041626	G	0.425741	-1.724	0.08475	G	0.272404	-2.153	0.03136					SKIV2L	1.68031e-23	SKIV2L	1.07707e-16
6	rs41293919	g.31509980G>T	0,272 within DDX39B	T	0.041626	T	0.491602	1.63	0.1031	T	0.272404	2.153	0.03136					SKIV2L	1.68031e-23	SKIV2L	1.07707e-16
6	rs41293923	g.31511579G>T	1,327 before DDX39B	T	0.041626	T	0.491602	1.63	0.1031	T	0.272404	2.153	0.03136					SKIV2L	1.68031e-23	SKIV2L	1.07707e-16
6	rs28732141	g.31519365C>T	4,737 within NFKBIL1	T	0.0273923	NA	NA	NA	NA	T	0.438508	2.014	0.04396					SKIV2L	4.99774e-26	SKIV2L	1.47595e-18
6	rs28732142	g.31521095C>T	6,467 within NFKBIL1	T	0.0273923	NA	NA	NA	NA	T	0.438508	2.014	0.04396					SKIV2L	4.99774e-26	SKIV2L	1.47595e-18
6	rs28732143	g.31530810A>G	9,066 before LTA	A	0.0273923	A	0.0194799	3.134	0.001722	A	0.438508	2.014	0.04396					SKIV2L	4.99774e-26	SKIV2L	1.47595e-18
6	rs3093726	g.31546789C>T	3,413 after LTB	C	0.0402688	C	0.224098	-2.091	0.03649	C	0.438508	-1.915	0.05554					SKIV2L	5.83291e-26	SKIV2L	1.68156e-18
6	rs3093727	g.31547115A>G	3,087 after LTB	A	0.0402688	A	0.224098	2.091	0.03649	A	0.438508	1.915	0.05554					SKIV2L	5.83291e-26	SKIV2L	1.68156e-18
6	rs28732144	g.31556205A>G	2,249 within LST1	A	0.0402688	A	0.224098	2.091	0.03649	A	0.438508	1.915	0.05554					SKIV2L	5.83291e-26	SKIV2L	1.68156e-18
6	rs28732145	g.31558264A>G	2,498 within NCR3	G	0.0273923	G	0.161637	-2.329	0.01988	G	0.438508	-2.014	0.04396					SKIV2L	4.99774e-26	SKIV2L	1.47595e-18
6	rs28895015	g.31562107C>T	1,345 before NCR3	T	0.0273923	T	0.224098	2.17	0.02998	NA	NA	NA	NA					SKIV2L	4.99774e-26	SKIV2L	1.47595e-18
6	rs2515919	g.31564167A>G	3,405 before NCR3	G	0.0330203	G	0.322285	-1.938	0.05259	G	0.538684	-1.845	0.06511					LST1	3.04915e-13	LST1	7.30397e-24
6	rs199682092	g.31566110_31566111insATAT	5,347 before NCR3	CATAT	0.0273923	CATAT	0.224098	2.17	0.02998	NA	NA	NA	NA					SKIV2L	4.99774e-26	SKIV2L	1.47595e-18
6	rs28732150	g.31583224A>G	0,230 within AIF1	A	0.0141528	A	0.124722	2.571	0.01013	A	0.117018	2.78	0.005436					C6orf47	5.49339e-83	C6orf47	2.15898e-55
6	rs2280801	g.31592064C>T	1,208 after SNORA38	T	0.0141528	T	0.124722	2.571	0.01013	T	0.117018	2.78	0.005436					C6orf47	5.49339e-83	C6orf47	2.15898e-55
6	rs28732152	g.31592645A>G	1,789 after SNORA38	A	0.0358744	A	0.11215	2.436	0.01484	A	0.111614	2.569	0.0102					SKIV2L	2.38396e-38	SKIV2L	4.7796e-28
6	rs28732153	g.31607035C>G	13,152 before APOM	G	0.0358744	G	0.11215	-2.436	0.01484	G	0.111614	-2.569	0.0102					SKIV2L	2.38396e-38	SKIV2L	4.7796e-28
6	rs28732154	g.31607674C>T	12,513 before APOM	T	0.0141528	T	0.124722	2.571	0.01013	T	0.148386	2.687	0.007218					C6orf47	5.49339e-83	C6orf47	2.15898e-55
6	rs9391731	g.31611062A>C	9,125 before APOM	A	0.0141528	A	0.124722	2.571	0.01013	A	0.148386	2.687	0.007218					C6orf47	5.49339e-83	C6orf47	2.15898e-55
6	rs28732155	g.31612575C>T	7,612 before APOM	T	0.0358744	T	0.11215	2.436	0.01484	NA	NA	NA	NA					SKIV2L	2.38396e-38	SKIV2L	4.7796e-28
6	rs12055599	g.31612576A>C	7,611 before APOM	C	0.00232689	NA	NA	NA	NA	C	0.148386	-3.068	0.002154					C6orf47	1.08092e-40	GPANK1	2.42554e-35
6	rs28732156	g.31614797A>G	5,390 before APOM	A	0.0358744	A	0.11215	2.436	0.01484	A	0.116625	2.552	0.0107					SKIV2L	2.38396e-38	SKIV2L	4.7796e-28
6	rs9380266	g.31618723A>C	1,464 before APOM	C	0.0412349	C	0.147143	-2.288	0.02215	C	0.141494	-2.44	0.01469					C6orf47	8.32336e-72	C6orf47	1.5593e-48
6	rs9404941	g.31622816C>T	2,339 before BAG6	C	0.0141528	C	0.124722	-2.571	0.01013	C	0.148386	-2.687	0.007218					C6orf47	5.49339e-83	C6orf47	2.15898e-55
6	rs28732157	g.31628216C>T	0,333 within C6orf47	T	0.0141528	T	0.100978	2.662	0.007775	T	0.148386	2.687	0.007218					C6orf47	5.49339e-83	C6orf47	2.15898e-55
6	rs28732158	g.31630318C>G	1,769 before C6orf47	G	0.0141528	NA	NA	NA	NA	G	0.148386	-2.687	0.007218					C6orf47	5.49339e-83	C6orf47	2.15898e-55
6	rs28732159	g.31633482C>T	0,175 before CSNK2B	C	0.0358744	NA	NA	NA	NA	C	0.116625	-2.552	0.0107					SKIV2L	2.38396e-38	SKIV2L	4.7796e-28
6	rs9378164	g.31643522A>G	8,295 after LY6G5C	A	0.0412349	A	0.100978	2.452	0.01422	A	0.141494	2.44	0.01469					C6orf47	8.32336e-72	C6orf47	1.5593e-48
6	rs1440228272	g.31644979_31644980insA	6,839 within LY6G5C	CA	0.0128968	CA	0.0871119	2.739	0.006154	NA	NA	NA	NA					C6orf47	7.22172e-69	C6orf47	4.30324e-55
6	rs2295663	g.31669295A>G	0,427 before MIR4646	G	0.0141528	NA	NA	NA	NA	G	0.148386	-2.687	0.007218					C6orf47	5.49339e-83	C6orf47	2.15898e-55
6	rs28381344	g.31707526A>G	0,199 before MSH5-SAPCD1	A	0.0358744	NA	NA	NA	NA	A	0.0614578	2.782	0.005394					SKIV2L	2.38396e-38	SKIV2L	4.7796e-28
6	rs41315808	g.31713835A>G	6,110 within MSH5-SAPCD1	A	0.0358744	NA	NA	NA	NA	A	0.0614578	2.782	0.005394					SKIV2L	2.38396e-38	SKIV2L	4.7796e-28
6	rs28732160	g.31751071C>T	5,963 before VWA7	T	0.0358744	T	0.195435	2.184	0.029	T	0.10852	2.58	0.009889					SKIV2L	2.38396e-38	SKIV2L	4.7796e-28
6	rs148883936	g.31763809C>T	0,097 before VARS1	T	0.0183048	NA	NA	NA	NA	T	0.480432	2.061	0.03934
6	rs116769883	g.31789205C>T	5,704 before HSPA1L	T	0.0355495	T	0.894972	1.185	0.236	T	0.445828	1.938	0.05261
6	rs114691438	g.31790089A>G	5,423 before HSPA1B	G	0.0355495	G	0.894972	-1.185	0.236	G	0.445828	-1.938	0.05261
6	rs35294112	g.31794443C>T	1,069 before HSPA1B	C	0.0355495	C	0.894972	-1.185	0.236	C	0.445828	-1.938	0.05261
6	rs11576013	g.31795561C>G	0,049 within HSPA1B	C	0.0355495	C	0.894972	1.185	0.236	C	0.445828	1.938	0.05261
6	rs145611070	g.31800434A>C	2,259 before SNHG32	A	0.0355495	A	0.894972	1.185	0.236	A	0.445828	1.938	0.05261
6	rs61504963	g.31801032A>C	1,661 before SNHG32	A	0.0355495	A	0.894972	1.185	0.236	A	0.445828	1.938	0.05261
6	rs9368699	g.31802541C>T	0,152 before SNHG32	C	0.0358744	C	0.0811891	-2.57	0.01017	C	0.19083	-2.353	0.01863					SKIV2L	2.38396e-38	SKIV2L	4.7796e-28
6	rs17201248	g.31803130C>T	0,090 after SNORD48	T	0.0355495	T	0.894972	1.185	0.236	T	0.445828	1.938	0.05261
6	rs144527861	g.31812972A>G	8,119 after SNORD52	A	0.0355495	A	0.723354	1.376	0.1688	A	0.418467	1.974	0.0484
6	rs28732162	g.31816059C>T	11,206 after SNORD52	T	0.0358744	T	0.0729925	2.612	0.008998	T	0.145611	2.465	0.01369					SKIV2L	2.38396e-38	SKIV2L	4.7796e-28
6	rs3997889	g.31834139_31834140insCACT	3,429 before NEU1	G	0.0387261	G	0.0643247	2.645	0.008163	NA	NA	NA	NA					SKIV2L	2.38396e-38	SKIV2L	4.7796e-28
6	rs28381639	g.31837774A>G	7,065 before NEU1	G	0.0358744	G	0.0729925	-2.612	0.008998	NA	NA	NA	NA					SKIV2L	2.38396e-38	SKIV2L	4.7796e-28
6	rs28732164	g.31861207C>G	4,257 within EHMT2	C	0.046704	C	0.0781248	2.53	0.01142	C	0.181509	2.304	0.02124					SKIV2L	2.38396e-38	SKIV2L	1.12237e-33
6	rs78852381	g.31867626C>G	2,064 within C2	G	0.0355495	NA	NA	NA	NA	G	0.584308	-1.774	0.07614
6	rs143928576	g.31871281C>T	1,512 before ZBTB12	T	0.0355495	NA	NA	NA	NA	T	0.584308	1.774	0.07614
6	rs28732165	g.31876647A>C	6,878 before ZBTB12	C	0.046704	C	0.0781248	-2.53	0.01142	C	0.181509	-2.304	0.02124					SKIV2L	2.38396e-38	SKIV2L	1.12237e-33
6	rs28732166	g.31879772A>T	10,003 before ZBTB12	A	0.0302788	A	0.0781248	2.62	0.008794	NA	NA	NA	NA					SKIV2L	3.11103e-40	SKIV2L	1.17353e-34
6	rs78593564	g.31906828A>G	11,562 within CFB	A	0.0355495	NA	NA	NA	NA	A	0.912114	1.44	0.1499
6	rs1048709	g.31914935A>G	9,782 after MIR1236	A	0.0479779	A	0.581488	1.482	0.1383	A	0.81896	1.45	0.147	HLA-DRB5	2.61e-11	HLA-DRB5	4.4308e-10	DDAH2	1.20297e-23	DDAH2	1.92617e-20
6	rs80082277	g.31925848C>G	0,733 before SKIV2L	C	0.0355495	C	0.859087	1.224	0.2208	C	0.912114	1.44	0.1499
6	rs35664695	g.31929808C>T	2,944 before NELFE	T	0.0315264	T	0.0833203	2.586	0.009709	T	0.16298	2.453	0.01417					SKIV2L	6.57935e-58	SKIV2L	2.18001e-41
6	rs11334677	g.31938018_31938019insG	0,935 before STK19	T	0.0400594	T	0.525606	1.593	0.1112	NA	NA	NA	NA
6	rs41267118	g.31939345A>G	0,393 within STK19	A	0.0400594	A	0.663537	1.421	0.1553	A	0.829272	1.489	0.1366
6	rs553358812	g.31940815A>G	0,783 before DXO	G	0.0408609	NA	NA	NA	NA	G	0.246873	-2.204	0.02755							ACTN3	3.81512e-12
6	rs116420479	g.31941629C>T	1,597 before DXO	T	0.0355495	T	0.721076	1.379	0.168	T	0.968804	1.385	0.166
6	rs41315812	g.31943232C>T	3,200 before DXO	T	0.0315264	T	0.125944	2.413	0.01583	T	0.16298	2.453	0.01417					SKIV2L	6.57935e-58	SKIV2L	2.18001e-41
6	rs1235976303	g.31943690_31943691insC	3,657 before DXO	AC	0.0400594	AC	0.967842	-1.081	0.2796	NA	NA	NA	NA
6	rs187161887	g.31943845C>T	3,813 before DXO	T	0.0400594	T	0.663537	1.421	0.1553	NA	NA	NA	NA
6	rs6905149	g.31944790C>T	4,758 before DXO	T	0.0400594	T	0.552233	1.558	0.1192	T	0.829272	1.489	0.1366
6	rs77143442	g.31946974C>G	2,860 before C4B_2	C	0.0400594	C	0.689431	1.39	0.1644	NA	NA	NA	NA
6	rs28441225	g.31948400G>T	1,434 before C4B_2	G	0.0400594	NA	NA	NA	NA	G	0.829272	-1.489	0.1366
6	rs79249676	g.32006791A>G	33,432 after CYP21A1P	A	0.0355495	NA	NA	NA	NA	A	0.970274	1.384	0.1664
6	rs41316748	g.32019512C>T	46,153 after CYP21A1P	C	0.0315264	NA	NA	NA	NA	C	0.573479	-1.817	0.06925					SKIV2L	6.57935e-58	SKIV2L	2.18001e-41
6	rs28732175	g.32085278C>T	0,193 within TNXB	T	0.0315264	T	0.104021	2.495	0.0126	T	0.757794	1.622	0.1048					SKIV2L	6.57935e-58	SKIV2L	2.18001e-41
6	rs1802036	g.32136029A>G	3,647 within EGFL8	G	0.0339271	NA	NA	NA	NA	G	0.757794	-1.603	0.1089					SKIV2L	6.57935e-58	SKIV2L	2.18001e-41
6	rs9391855	g.32149801C>T	2,298 within AGER	T	0.0322794	NA	NA	NA	NA	T	0.463564	1.941	0.05229							MIR497HG	3.13886e-13
[truncated: 856 more rows]

## Sheet: TableS5
Table S5. Associations with p < 0.05 for the chronic obstructive pulmonary disease loci in the Saguenay-Lac-Saint-Jean asthma familial cohort, replication in another cohort and expression quantitative trait loci analyses in two immune cell types
				SLSJ		CanCOLD		Combined		cis-eQTL CD4‡		cis-eQTL EOS‡		trans-eQTL CD4		trans-eQTL EOS
CHR	SNP*	HGVS names†	Nearest gene†	Effect allele	p	Effect allele	p	Z score	p	Gene	p	Gene	p	Gene	p	Gene	p
1	rs66526410	g.111638725C>T	43,524 before CEPT1	T	0.0108852	T	0.730965	1.438	0.1504
1	rs12752511	g.111641712A>G	40,537 before CEPT1	G	0.0108852	G	0.770472	-1.391	0.1641
1	rs6537682	g.111643478T>C	38,771 before CEPT1	C	0.0108852	C	0.801615	-1.355	0.1754
1	rs17026872	g.111646770G>A	35,479 before CEPT1	A	0.0108852	A	0.745271	1.421	0.1553					MICA	1.04544e-16	MICA	3.52871e-12
1	rs1479566717	g.111647446_111647447insC	34,804 before CEPT1	AC	0.0108852	AC	0.670131	-1.512	0.1306
1	rs140220113	g.111650496A>G	31,753 before CEPT1	G	0.00839711	G	0.966118	-1.208	0.2272
1	rs12734728	g.111650999A>G	31,250 before CEPT1	G	0.0108852	G	0.765383	-1.397	0.1623
1	rs1304427227	g.111656654_111656654del	25,596 before CEPT1	T	0.00630423	T	0.793079	1.447	0.1479
1	rs679406	g.111657502A>G	24,747 before CEPT1	G	0.0108852	G	0.745271	-1.421	0.1553					MICA	1.04544e-16	MICA	3.52871e-12
1	rs644081	g.111662236C>T	20,013 before CEPT1	T	0.0108852	T	0.908522	1.233	0.2176
1	rs642549	g.111663839G>A	18,410 before CEPT1	A	0.0108852	A	0.745271	1.421	0.1553					MICA	1.04544e-16	MICA	3.52871e-12
1	rs583768	g.111665848T>C	16,401 before CEPT1	C	0.0108852	C	0.745271	-1.421	0.1553					MICA	1.04544e-16	MICA	3.52871e-12
1	rs2798083	g.111669930T>A	12,319 before CEPT1	A	0.0110503	A	0.845953	1.302	0.193
1	rs67541161	g.111679948C>T	2,301 before CEPT1	T	0.0100656	T	0.844021	1.318	0.1874
1	rs685377	g.111687613T>G	4,775 before DRAM2	G	0.00463837	G	0.739527	-1.554	0.1201
1	rs613915	g.111691009A>C	8,171 before DRAM2	C	0.00821306	C	0.742066	-1.468	0.1422
1	rs325923	g.111691513G>A	8,675 before DRAM2	A	0.0437753	A	0.512964	1.481	0.1386					PPP1R18	5.39839e-58	PPP1R18	9.74085e-47
1	rs325922	g.111691839G>A	9,001 before DRAM2	A	0.0437753	A	0.547242	1.434	0.1516					C14orf105	2.62871e-09
1	rs586995	g.111692440T>C	9,602 before DRAM2	C	0.00463837	C	0.739527	-1.554	0.1201
1	rs1461246499	g.111693751_111693752insT	10,912 before DRAM2	GT	0.0128887	GT	0.586783	-1.591	0.1117
1	rs9429589	g.111696724A>G	13,886 before DRAM2	G	0.0133835	G	0.465627	-1.751	0.07988
1	rs1093472	g.111696753G>T	13,915 before DRAM2	T	0.00228936	T	0.675559	1.728	0.08392
1	rs591100	g.111697305G>A	14,467 before DRAM2	A	0.00463837	A	0.739527	1.554	0.1201
1	rs669758	g.111699202A>C	16,364 before DRAM2	C	0.00460764	C	0.739527	-1.555	0.1199
1	rs143092939	g.111704014_111704014del	21,175 before DRAM2	T	0.00585495	T	0.395544	1.984	0.04723
1	rs680025	g.111704797C>G	21,959 before DRAM2	G	0.00463837	G	0.726415	-1.57	0.1165
1	rs679407	g.111704923G>C	22,085 before DRAM2	C	0.00463837	C	0.726415	1.57	0.1165
1	rs11420323	g.111707226_111707227insT	24,387 before DRAM2	AT	0.00463837	AT	0.726415	-1.57	0.1165
1	rs629006	g.111714400G>A	31,562 before DRAM2	A	0.00463837	A	0.816145	1.465	0.143					MICA	5.945e-17	MICA	3.94527e-13
1	rs963216099	g.111717195_111717194del	29,966 after DENND2D	A	0.00693184	A	0.708123	1.534	0.1251
1	rs675874	g.111720775G>T	26,385 after DENND2D	T	0.00342024	T	0.741513	1.594	0.1108					PPP1R18	5.39839e-58	PPP1R18	9.74085e-47
1	rs1224193356	g.111721085_111721086insT	26,076 after DENND2D	CT	0.0153766	CT	0.779	1.327	0.1846
1	rs2243393	g.111726026G>A	21,134 after DENND2D	A	0.0399344	A	0.463287	1.569	0.1167
1	rs641379	g.111728285T>C	18,875 after DENND2D	C	0.00342024	C	0.666352	-1.685	0.09194
1	rs1240676221	g.111728923_111728924insA	18,238 within DENND2D	CA	0.0386013	CA	0.427196	1.629	0.1032
1	rs626339	g.111729325T>C	17,835 within DENND2D	C	0.0386013	C	0.43511	-1.617	0.1058
1	rs608881	g.111730901C>T	16,259 within DENND2D	T	0.00342024	T	0.586196	1.787	0.07398
1	rs2484459	g.111734126G>C	13,034 within DENND2D	C	0.0225776	C	0.334426	1.877	0.06053
1	rs656843	g.111736672T>C	10,488 within DENND2D	C	0.00792201	C	0.190452	-2.352	0.01869
1	rs61269082	g.111737999_111738000insAAGC	9,162 within DENND2D	GAAGC	0.00196952	GAAGC	0.162725	-2.624	0.008684
1	rs629619	g.111738108C>T	9,052 within DENND2D	T	0.00220566	T	0.135895	2.695	0.007046
1	rs638825	g.111742714C>A	4,446 within DENND2D	A	0.0282476	A	0.6035	1.439	0.1502
1	rs639306	g.111742838C>G	4,322 within DENND2D	G	0.049616	G	0.6035	-1.337	0.1814
1	rs531841489	g.111747981T>C	0,821 before DENND2D	C	0.00854759	C	0.819679	-1.371	0.1703
1	rs623400	g.111748088G>A	0,928 before DENND2D	A	0.0361015	A	0.534107	1.487	0.137
1	rs186406192	g.111805575T>A	17,571 before CHIAP2	A	0.00854759	A	0.147455	2.465	0.0137	SLC22A5	2.01521e-17
1	rs185015381	g.111826769C>T	3,623 within CHIAP2	T	0.00854759	T	0.147455	2.465	0.0137
1	rs182692701	g.118771365C>T	43,517 before SPAG17	T	0.0132424	T	0.520139	1.676	0.09383					MICA	3.2507e-16	MICA	2.18308e-12
1	rs576618230	g.118775996G>A	48,148 before SPAG17	A	0.0132424	A	0.520139	1.676	0.09383					MICA	2.07237e-16	MICA	2.18308e-12
1	rs190585613	g.118801111G>T	73,263 before SPAG17	T	0.0128193	T	0.856231	1.267	0.2053
1	rs2490198	g.118843675C>T	115,827 before SPAG17	T	0.0474502	T	0.727716	1.192	0.2334
1	rs6428738	g.118845756C>T	117,908 before SPAG17	T	0.0350726	T	0.598712	1.407	0.1595
1	rs10923550	g.118886718C>T	158,870 before SPAG17	T	0.0390971	T	0.759558	1.19	0.2341
1	rs10923551	g.118886721A>C	158,873 before SPAG17	C	0.0390971	C	0.759558	-1.19	0.2341
1	rs7535961	g.118889815C>T	161,967 before SPAG17	T	0.023943	T	0.77442	1.259	0.2081							COL8A1	1.88473e-10
1	rs12057211	g.118896902C>T	169,054 before SPAG17	T	0.021335	T	0.769527	1.284	0.1991
1	rs58937007	g.118897926C>T	170,078 before SPAG17	T	0.0198361	T	0.740866	1.33	0.1835					CCL2	4.18238e-15	SP7	3.93501e-09
1	rs10923554	g.118900724A>C	172,876 before SPAG17	C	0.0204655	C	0.769527	-1.291	0.1967
1	rs201817544	g.118900770_118900769del	172,921 before SPAG17	A	0.0198361	A	0.769527	1.296	0.1949
1	rs78024109	g.118901768G>A	173,920 before SPAG17	A	0.0151668	A	0.366503	1.887	0.05919
1	rs9661709	g.118902352T>C	174,504 before SPAG17	C	0.0166348	C	0.769527	-1.325	0.1851
1	rs10923556	g.118903196C>T	175,348 before SPAG17	T	0.0198361	T	0.769527	1.296	0.1949
1	rs72701482	g.118907030G>A	179,182 before SPAG17	A	0.0372074	A	0.885647	1.053	0.2922
1	rs7541204	g.118911746T>C	183,898 before SPAG17	C	0.0198361	C	0.784073	-1.279	0.2008
1	rs6672951	g.118912076C>T	184,228 before SPAG17	T	0.0198361	T	0.847152	1.206	0.2277
1	rs12057504	g.118912881A>T	185,033 before SPAG17	T	0.0196732	T	0.847152	-1.208	0.2271					PPP1R18	5.02142e-85	PPP1R18	6.59693e-75
1	rs67084635	g.118915644G>A	187,796 before SPAG17	A	0.0198361	A	0.847152	1.206	0.2277
1	rs2359837	g.118916499C>T	188,651 before SPAG17	T	0.0163836	T	0.847152	1.238	0.2158					C5	7.81759e-14	C5	1.9779e-12
1	rs77513766	g.118918867_118918868del	191,018 before SPAG17	G	0.0301059	G	0.847152	1.135	0.2564	HLA-DRB5	5.28643e-14			HLA-DQB1	1.51595e-18	HLA-DQB1	1.09908e-12
1	rs10923557	g.118919864G>A	192,016 before SPAG17	A	0.0274772	A	0.768317	1.242	0.2141					PCA3	6.62527e-15
1	rs10923558	g.118920512C>A	192,664 before SPAG17	A	0.0163836	A	0.847152	1.238	0.2158					C5	7.81759e-14	C5	1.9779e-12
1	rs6702595	g.118926427T>C	198,579 before SPAG17	C	0.0194763	C	0.782514	-1.284	0.1991
1	rs10923560	g.118930333A>G	202,485 before SPAG17	G	0.0162484	G	0.709087	-1.401	0.1613
1	rs9660055	g.118930682C>T	202,834 before SPAG17	T	0.0194763	T	0.764223	1.305	0.1917
1	rs7532741	g.118936491G>C	208,643 before SPAG17	C	0.0113863	C	0.58878	1.607	0.108					PPP1R18	1.05768e-84	PPP1R18	2.12682e-73
1	rs7556174	g.118936809A>C	208,961 before SPAG17	C	0.0458231	C	0.834839	-1.073	0.2833					PPP1R18	5.02142e-85	PPP1R18	6.59693e-75
1	rs12131683	g.118943189A>C	215,341 before SPAG17	C	0.00423726	C	0.879982	-1.404	0.1602					PPP1R18	8.77746e-46	PPP1R18	9.74085e-47
1	rs12135821	g.118943449G>A	215,601 before SPAG17	A	0.00393564	A	0.879982	1.415	0.1572					MICA	1.04544e-16	MICA	3.52871e-12
1	rs66530824	g.118943535T>C	215,687 before SPAG17	C	0.00393564	C	0.879982	-1.415	0.1572					MICA	1.04544e-16	MICA	3.52871e-12
1	rs2359841	g.118947123C>G	219,275 before SPAG17	G	0.00423726	G	0.845596	-1.444	0.1489					PPP1R18	1.54265e-30	PPP1R18	1.40371e-28
1	rs12136705	g.118950020G>A	222,172 before SPAG17	A	0.00423726	A	0.796971	1.5	0.1337
1	rs12133474	g.118950268A>G	222,420 before SPAG17	G	0.00463274	G	0.612966	-1.71	0.08731
1	rs6659061	g.118953381A>T	225,533 before SPAG17	T	0.00559856	T	0.81017	-1.445	0.1486
1	rs113997288	g.118954091C>T	226,243 before SPAG17	T	0.00831511	T	0.442427	1.859	0.06298
1	rs12133177	g.118955371A>G	227,523 before SPAG17	G	0.00680809	G	0.88674	-1.328	0.184
1	rs6658142	g.118958501A>G	230,653 before SPAG17	G	0.00701475	G	0.862281	-1.352	0.1764
1	rs2359842	g.118960478A>C	232,630 before SPAG17	C	0.00609218	C	0.817466	-1.424	0.1545
1	rs6656047	g.17208715T>C	23,199 before MIR3675	C	0.0205094	C	0.518914	-1.606	0.1082
1	rs7527946	g.17210324T>A	24,808 before MIR3675	A	0.0371043	A	0.404934	1.671	0.09465							LDHAL6A	8.57937e-13
1	rs61768147	g.17210325A>G	24,809 before MIR3675	G	0.0371043	G	0.404934	-1.671	0.09465
1	rs7527948	g.17210330G>A	24,814 before MIR3675	A	0.0273832	A	0.404934	1.725	0.08449
1	rs7519123	g.17269284C>T	38,797 after MFAP2	T	0.029305	T	0.148575	2.262	0.02372
1	rs143978513	g.17303361G>A	4,720 within MFAP2	A	0.0339281	A	0.12823	2.304	0.02121
1	rs9435731	g.17306029C>A	2,052 within MFAP2	A	0.00753877	C	0.660445	1.579	0.1143
1	rs879878173	g.17306595T>C	1,486 within MFAP2	C	0.0299075	C	0.256895	-1.98	0.04776
1	rs2284747	g.17306596C>T	1,485 within MFAP2	T	0.0299075	C	0.372472	1.763	0.07795
1	rs2284746	g.17306675C>G	1,406 within MFAP2	G	0.00643545	G	0.4882	-1.83	0.06721
1	rs55750792	g.17306870G>A	1,211 within MFAP2	A	0.00647968	G	0.530779	1.77	0.07677	HPCAL4	2.55357e-10
1	rs9435733	g.17308254T>C	0,173 before MFAP2	C	0.00579807	C	0.425956	-1.938	0.05266
1	rs7550758	g.17327429C>T	10,994 within ATP13A2	T	0.0323959	C	0.517256	1.53	0.1261
1	rs6657613	g.17328200A>T	10,223 within ATP13A2	T	0.0348984	A	0.517256	-1.516	0.1294
1	rs2871776	g.17328301C>T	10,122 within ATP13A2	T	0.0400034	C	0.236682	1.972	0.04864
1	rs2076601	g.17330453G>A	7,970 within ATP13A2	A	0.0400034	G	0.249228	1.944	0.05191
1	rs735258	g.17341146T>C	2,723 before ATP13A2	C	0.0394694	C	0.418425	-1.639	0.1012
1	rs760051567	g.17342039_17342040insTAAAT	3,615 before ATP13A2	GTAAAT	0.0262255	GTAAAT	0.418425	-1.711	0.08699
1	rs61769180	g.17343198C>T	4,775 before ATP13A2	T	0.0386765	T	0.225588	2.003	0.04513
1	rs111321319	g.17343845G>A	5,422 before ATP13A2	A	0.0110345	A	0.180972	2.327	0.01998
1	rs9435741	g.17343904C>A	5,481 before ATP13A2	A	0.0394694	A	0.404406	1.661	0.09672
1	rs61769181	g.17344076A>G	5,653 before ATP13A2	G	0.0181206	G	0.278589	-2.02	0.04343							CNTD1	5.09582e-11
1	rs61769182	g.17344148G>A	5,725 before ATP13A2	A	0.0190253	A	0.22168	2.136	0.0327
1	rs2871775	g.17345905G>A	7,482 before ATP13A2	A	0.0394694	A	0.359092	1.736	0.08263
1	rs61769185	g.17348687C>T	10,264 before ATP13A2	T	0.0146882	T	0.194201	2.246	0.0247
1	rs58499652	g.17352055C>G	13,632 before ATP13A2	G	0.0217252	G	0.186154	-2.203	0.02758
1	rs750059263	g.17352871_17352873del	14,447 before ATP13A2	T	0.0217252	T	0.186154	2.203	0.02758
1	rs7550829	g.17357577C>T	19,154 before ATP13A2	T	0.0215902	T	0.238057	2.077	0.03782
1	rs6664408	g.17360139A>G	20,526 within SDHB	G	0.0215902	G	0.238057	-2.077	0.03782
1	rs548300676	g.17363802_17363803insT	16,864 within SDHB	CT	0.0312467	CT	0.271199	1.942	0.05216
1	rs7517571	g.17366582C>A	14,083 within SDHB	A	0.0215902	A	0.196194	2.178	0.02943
1	rs60515891	g.17367216C>T	13,449 within SDHB	T	0.0215902	T	0.196194	2.178	0.02943
1	rs4920290	g.17369538C>A	11,127 within SDHB	A	0.0247723	A	0.196194	2.154	0.03121
1	rs74459968	g.17376301G>A	4,364 within SDHB	A	0.0215902	A	0.267106	2.014	0.04401
1	rs2057095	g.17405916T>C	25,251 before SDHB	C	0.0492713	C	0.834107	-1.06	0.2891
1	rs78465216	g.218557310G>A	38,290 before TGFB2-AS1	A	0.00636491	A	0.577545	1.71	0.0873
1	rs79731206	g.218562558A>G	43,538 before TGFB2-AS1	G	0.0232649	G	0.625628	-1.444	0.1487
1	rs13375381	g.218570470C>G	51,450 before TGFB2-AS1	G	0.0232649	G	0.922421	-1.094	0.2739
1	rs77795240	g.218571561G>T	52,541 before TGFB2-AS1	T	0.0434717	T	0.519241	1.474	0.1406
1	rs10779329	g.218573741T>C	54,721 before TGFB2-AS1	C	0.0487703	C	0.373784	-1.671	0.09463
1	rs28540714	g.218581430A>T	62,410 before TGFB2-AS1	T	0.0232649	T	0.922421	-1.094	0.2739
1	rs75342095	g.218582841T>C	63,821 before TGFB2-AS1	C	0.0218503	C	0.804869	-1.239	0.2154					C5	7.81759e-14	C5	1.9779e-12
1	rs10482777	g.218588968C>G	69,948 before TGFB2-AS1	G	0.0232649	G	0.922421	-1.094	0.2739
1	rs143136585	g.218592160G>T	73,140 before TGFB2-AS1	T	0.0232649	T	0.982078	1.027	0.3044
1	rs79285949	g.218594588T>C	75,568 before TGFB2-AS1	C	0.0232649	C	0.982078	-1.027	0.3044
1	rs1423452885	g.218594996_218594995del	75,975 before TGFB2-AS1	T	0.0232649	T	0.922421	1.094	0.2739
1	rs11466401	g.218598674C>G	79,654 before TGFB2-AS1	G	0.0232649	G	0.982078	-1.027	0.3044
1	rs10482803	g.218606468T>G	87,448 before TGFB2-AS1	G	0.0232649	G	0.797418	-1.237	0.2161					C5	7.81759e-14	C5	1.9779e-12
1	rs10482830	g.218612277C>T	93,257 before TGFB2-AS1	T	0.0232649	T	0.797418	1.237	0.2161					C5	7.81759e-14	C5	1.9779e-12
1	rs78049208	g.218613620T>A	94,600 before TGFB2-AS1	A	0.0232649	A	0.797418	1.237	0.2161					C5	7.81759e-14	C5	1.9779e-12
1	rs11466412	g.218614743G>A	95,723 before TGFB2-AS1	A	0.0232649	A	0.797418	1.237	0.2161					C5	7.81759e-14	C5	1.9779e-12
1	rs1336075815	g.218615493_218615492del	96,472 before TGFB2-AS1	G	0.0160388	G	0.534761	1.625	0.1042							FOLR3	5.43871e-18
1	rs17047869	g.218616892T>C	97,872 before TGFB2-AS1	C	0.0232649	C	0.797418	-1.237	0.2161					C5	7.81759e-14	C5	1.9779e-12
1	rs77808075	g.218617268A>G	98,248 before TGFB2-AS1	G	0.0232649	G	0.797418	-1.237	0.2161					C5	7.81759e-14	C5	1.9779e-12
1	rs182927339	g.218620387A>T	101,367 before TGFB2-AS1	T	0.0232649	T	0.797418	-1.237	0.2161					C5	7.81759e-14	C5	1.9779e-12
1	rs187179964	g.218620389T>C	101,369 before TGFB2-AS1	C	0.0232649	C	0.989298	-1.019	0.3083
1	rs75540839	g.218621075G>C	102,055 before TGFB2-AS1	C	0.0232649	C	0.797418	1.237	0.2161					C5	7.81759e-14	C5	1.9779e-12
1	rs772872489	g.218622798_218622799insG	103,777 before TGFB2-AS1	TG	0.0232649	TG	0.902047	-1.117	0.2639
1	rs75922074	g.218623117T>A	104,097 before TGFB2-AS1	A	0.0243732	A	0.537078	1.552	0.1206
1	rs61300742	g.218628725A>G	109,705 before TGFB2-AS1	G	0.0232649	G	0.797418	-1.237	0.2161					C5	7.81759e-14	C5	1.9779e-12
1	rs181523733	g.218629441C>T	110,421 before TGFB2-AS1	T	0.0232649	T	0.797418	1.237	0.2161					C5	7.81759e-14	C5	1.9779e-12
1	rs186655488	g.218629451G>T	110,431 before TGFB2-AS1	T	0.0232649	T	0.797418	1.237	0.2161					C5	7.81759e-14	C5	1.9779e-12
1	rs76386106	g.218630170A>C	111,150 before TGFB2-AS1	C	0.0232649	C	0.797418	-1.237	0.2161					C5	7.81759e-14	C5	1.9779e-12
1	rs115078263	g.218635443A>G	116,423 before TGFB2-AS1	G	0.0232649	G	0.797418	-1.237	0.2161					C5	7.81759e-14	C5	1.9779e-12
1	rs74713900	g.218644035C>T	125,015 before TGFB2-AS1	T	0.0232649	T	0.982078	1.027	0.3044					CDK11A	1.74035e-13	CDK11A	1.79577e-13
1	rs75267792	g.218644116G>T	125,096 before TGFB2-AS1	T	0.0232649	T	0.982078	1.027	0.3044
1	rs77875222	g.218644231A>G	125,211 before TGFB2-AS1	G	0.0232649	G	0.797418	-1.237	0.2161					C5	7.81759e-14	C5	1.9779e-12
1	rs79957553	g.218647797C>T	128,777 before TGFB2-AS1	T	0.0232649	T	0.797418	1.237	0.2161					C5	7.81759e-14	C5	1.9779e-12
1	rs74839091	g.218647808G>C	128,788 before TGFB2-AS1	C	0.0232649	C	0.982078	1.027	0.3044
1	rs75052853	g.218648579C>T	129,559 before TGFB2-AS1	T	0.0232649	T	0.797418	1.237	0.2161					C5	7.81759e-14	C5	1.9779e-12
1	rs114935802	g.218648712A>G	129,692 before TGFB2-AS1	G	0.00364601	G	0.211419	-2.41	0.01595
1	rs137999214	g.218652005A>T	132,985 before TGFB2-AS1	T	0.0232649	T	0.797418	-1.237	0.2161					C5	7.81759e-14	C5	1.9779e-12
1	rs77879928	g.218653347A>T	134,327 before TGFB2-AS1	T	0.0232649	T	0.797418	-1.237	0.2161
1	rs560272957	g.218655376G>A	136,356 before TGFB2-AS1	A	0.0232649	A	0.797418	1.237	0.2161
1	rs191430974	g.218655597G>T	136,577 before TGFB2-AS1	T	0.0446732	T	0.544579	1.434	0.1516
1	rs1845463	g.218656387A>G	137,367 before TGFB2-AS1	G	0.0451559	G	0.711831	-1.22	0.2225					MTRNR2L1	7.14763e-12	DYNLRB2	6.22711e-20
1	rs6661300	g.218659184G>A	140,164 before TGFB2-AS1	A	0.0451559	A	0.565706	1.404	0.1604
1	rs11118111	g.218660024C>T	141,004 before TGFB2-AS1	T	0.0451559	T	0.630517	1.32	0.1869
1	rs115333589	g.218660423T>C	141,403 before TGFB2-AS1	C	0.0232649	C	0.797418	-1.237	0.2161					DKK1	2.09051e-10
1	rs75904038	g.218662743T>A	143,723 before TGFB2-AS1	A	0.0232649	A	0.797418	1.237	0.2161
1	rs144851321	g.218666291G>A	147,271 before TGFB2-AS1	A	0.0232649	A	0.797418	1.237	0.2161							DPYSL5	4.19394e-11
1	rs191073691	g.218666584C>T	147,564 before TGFB2-AS1	T	0.0232649	T	0.797418	1.237	0.2161
1	rs58659555	g.218667477_218667478insA	148,456 before TGFB2-AS1	CA	0.0232649	CA	0.816789	1.214	0.2246					PRSS58	9.04185e-16	MAP6	2.66422e-31
1	rs75574358	g.218668167G>T	149,147 before TGFB2-AS1	T	0.0232649	T	0.797418	1.237	0.2161
1	rs78347912	g.218670556C>T	151,536 before TGFB2-AS1	T	0.0124145	T	0.902047	1.22	0.2226	CHRNA5	1.63091e-21
1	rs6668712	g.218675046A>G	156,026 before TGFB2-AS1	G	0.0451559	G	0.804999	-1.11	0.2669	CHRNA5	5.81185e-20
1	rs796423928	g.218676851_218676850del	157,830 before TGFB2-AS1	C	0.0421536	C	0.612021	-1.356	0.175
1	rs569698675	g.218678092_218678093insAA	159,071 before TGFB2-AS1	TAA	0.0232649	TAA	0.902047	-1.117	0.2639					NIN	5.72494e-10
1	rs139648809	g.218681184_218681183del	162,163 before TGFB2-AS1	T	0.0232649	T	0.797418	1.237	0.2161
1	rs138713648	g.218686158T>G	167,138 before TGFB2-AS1	G	0.0232649	G	0.797418	-1.237	0.2161
1	rs148708734	g.218686682C>T	167,662 before TGFB2-AS1	T	0.0232649	T	0.797418	1.237	0.2161					DKK1	2.09051e-10
1	rs146311757	g.218686862A>G	167,842 before TGFB2-AS1	G	0.0232649	G	0.797418	-1.237	0.2161					DKK1	2.09051e-10
1	rs6691685	g.218687005A>G	167,985 before TGFB2-AS1	G	0.0451559	G	0.834455	-1.076	0.2819					PRR3	2.30861e-10
1	rs17047987	g.218688234C>G	169,214 before TGFB2-AS1	G	0.0232649	G	0.982078	-1.027	0.3044	CHRNA5	1.63091e-21
1	rs12034138	g.218692641C>T	173,621 before TGFB2-AS1	T	0.0451559	T	0.687479	1.249	0.2115
1	rs11118119	g.218693872A>G	174,852 before TGFB2-AS1	G	0.0451559	G	0.841803	-1.068	0.2856					CCL2	4.18238e-15	SP7	3.93501e-09
1	rs7538934	g.218694349C>T	175,329 before TGFB2-AS1	T	0.0451559	T	0.7568	1.166	0.2435
1	rs36034473	g.218698633_218698632del	179,612 before TGFB2-AS1	C	0.0232649	C	0.816789	-1.214	0.2246
1	rs11805322	g.218698641C>A	179,621 before TGFB2-AS1	A	0.0232649	A	0.816789	1.214	0.2246
1	rs148613204	g.218700396C>T	181,376 before TGFB2-AS1	T	0.0232649	T	0.797418	1.237	0.2161					DKK1	2.09051e-10
1	rs184902600	g.218702879T>G	183,859 before TGFB2-AS1	G	0.0265715	G	0.902047	-1.094	0.2738
1	rs78497762	g.218703895T>C	184,875 before TGFB2-AS1	C	0.0458684	C	0.797418	-1.116	0.2644
1	rs17048145	g.218742980C>G	223,960 before TGFB2-AS1	G	0.0319466	G	0.89398	-1.071	0.2841					PPP1R18	1.05768e-84	PPP1R18	2.12682e-73
1	rs149928669	g.218772600C>T	253,580 before TGFB2-AS1	T	0.0147859	T	0.875187	1.222	0.2216	HIST1H4L	3.95382e-10			TRIM27	3.77141e-42	PPP1R18	1.32276e-41
1	rs979511524	g.219825782_219825781del	220,838 before RNU5F-1	C	0.0480284	C	0.921449	-0.966	0.3342					C5	7.81759e-14	C5	1.9779e-12
1	rs114903360	g.219835971T>C	210,648 before RNU5F-1	C	0.0377819	C	0.7323	-1.228	0.2193
1	rs114132196	g.219841724G>A	204,895 before RNU5F-1	A	0.0393522	A	0.210914	2.035	0.04181
1	rs999042845	g.219887128_219887129insA	159,492 before RNU5F-1	GA	0.0297292	GA	0.829374	-1.158	0.247					SNORD117	3.2693e-10	GLYATL3	1.41239e-09
1	rs79278470	g.219898404C>T	148,215 before RNU5F-1	T	0.040189	T	0.378944	1.699	0.08933
1	rs143332920	g.219906933G>C	139,686 before RNU5F-1	C	0.0377819	C	0.694783	1.273	0.2029
1	rs115763731	g.219910909C>T	135,710 before RNU5F-1	T	0.00745085	T	0.567499	1.7	0.08917
1	rs139974833	g.219913254G>A	133,365 before RNU5F-1	A	0.00745085	A	0.567499	1.7	0.08917
1	rs116453792	g.219914990G>A	131,629 before RNU5F-1	A	0.0377819	A	0.403578	1.67	0.09487
1	rs77600686	g.219933203C>A	113,416 before RNU5F-1	A	0.0253264	A	0.704651	1.332	0.1828
1	rs1361920971	g.219933303_219933304insTA	113,317 before RNU5F-1	TTA	0.0253264	TTA	0.933015	-1.068	0.2857
1	rs17006588	g.219934247G>A	112,372 before RNU5F-1	A	0.0372059	A	0.568642	1.435	0.1512
1	rs946109	g.219934317T>C	112,302 before RNU5F-1	C	0.0343009	C	0.769361	-1.202	0.2294					LTA	2.66257e-19
1	rs78795964	g.219950718C>G	95,901 before RNU5F-1	G	0.0343009	G	0.500166	-1.543	0.1227
1	rs12075123	g.219954517C>A	92,102 before RNU5F-1	A	0.0404493	A	0.489804	1.528	0.1265
1	rs79097402	g.219974787A>T	71,832 before RNU5F-1	T	0.0343009	T	0.472209	-1.583	0.1133
1	rs72738766	g.219979099A>G	67,520 before RNU5F-1	G	0.0343009	G	0.529438	-1.503	0.1329	CHRNA5	1.75869e-15
1	rs113736112	g.239773471C>T	223,606 within CHRM3	T	0.0492079	T	0.724016	1.189	0.2344
1	rs146970896	g.239781766_239781769del	231,900 within CHRM3	G	0.00616565	G	0.115438	2.626	0.008638
1	rs80036011	g.239782036T>C	232,171 within CHRM3	C	0.0100837	C	0.0801809	-2.71	0.006736	NDUFA12	1.61287e-11
1	rs6657180	g.239783053G>T	233,188 within CHRM3	T	0.0227671	T	0.864141	1.164	0.2445
1	rs6697471	g.239783215T>C	233,350 within CHRM3	C	0.0227671	C	0.864141	-1.164	0.2445
1	rs78633206	g.239783312T>C	233,447 within CHRM3	C	0.0380204	C	0.833223	-1.109	0.2673
1	rs12070319	g.239784089G>A	234,224 within CHRM3	A	0.026127	A	0.864141	1.14	0.2541
1	rs11807040	g.239784782C>A	234,917 within CHRM3	A	0.026127	A	0.884065	1.118	0.2637
1	rs55873858	g.239785779A>G	235,914 within CHRM3	G	0.026127	G	0.864141	-1.14	0.2541
1	rs61836586	g.239785850G>A	235,985 within CHRM3	A	0.026127	A	0.818396	1.193	0.233
1	rs79323844	g.239786888G>A	237,023 within CHRM3	A	0.026127	A	0.890769	1.11	0.267
1	rs202157937	g.239787508A>T	237,643 within CHRM3	T	0.0133051	T	0.121459	-2.486	0.01291
1	rs200374748	g.239787517A>T	237,652 within CHRM3	T	0.0133051	T	0.121459	-2.486	0.01291
1	rs200853650	g.239787774C>G	237,909 within CHRM3	G	0.0113515	G	0.121459	-2.511	0.01203
1	rs12239518	g.239792477G>A	242,612 within CHRM3	A	0.0145169	A	0.652159	1.489	0.1366
1	rs74150621	g.239793286T>A	243,421 within CHRM3	A	0.0311174	A	0.906039	1.062	0.2881
1	rs6429148	g.239795282G>A	245,417 within CHRM3	A	0.0311174	A	0.884574	1.087	0.2772
1	rs5007862	g.239797676C>T	247,811 within CHRM3	T	0.0145145	T	0.118197	2.485	0.01296
1	rs35303260	g.239797737_239797738insC	247,871 within CHRM3	AC	0.00865244	AC	0.0873827	-2.697	0.006999
1	rs12037424	g.239798412T>C	248,547 within CHRM3	C	0.00865244	C	0.0830022	-2.719	0.006557
1	rs12097526	g.239800851C>T	250,986 within CHRM3	T	0.0344485	T	0.994386	0.945	0.3448
1	rs116518874	g.239802816T>A	252,951 within CHRM3	A	0.00453379	A	0.0830022	2.813	0.004908
1	rs12039699	g.239804103G>C	254,238 within CHRM3	C	0.0224501	C	0.131752	2.364	0.0181
1	rs4428878	g.239804566A>T	254,701 within CHRM3	T	0.0224501	T	0.131752	-2.364	0.0181
1	rs202212368	g.239805099_239805098del	255,233 within CHRM3	T	0.0224501	T	0.131752	2.364	0.0181
1	rs12097130	g.239805917C>G	256,052 within CHRM3	G	0.0249436	G	0.935477	-1.068	0.2857
1	rs12086779	g.239806139G>A	256,274 within CHRM3	A	0.0249436	A	0.935477	1.068	0.2857
1	rs12039288	g.239806188T>G	256,323 within CHRM3	G	0.00865244	G	0.0830022	-2.719	0.006557
1	rs12021521	g.239806301C>A	256,436 within CHRM3	A	0.00865244	A	0.0830022	2.719	0.006557
1	rs12057204	g.239806393C>T	256,528 within CHRM3	T	0.0328084	T	0.870531	1.093	0.2743
1	rs28809572	g.239806555G>C	256,690 within CHRM3	C	0.00865244	C	0.0830022	2.719	0.006557
1	rs12021774	g.239807014C>T	257,149 within CHRM3	T	0.00865244	T	0.0706129	2.785	0.005349
1	rs12042581	g.239807091G>C	257,226 within CHRM3	C	0.00865244	C	0.0830022	2.719	0.006557
1	rs2120240	g.239808324A>G	258,459 within CHRM3	G	0.00609966	G	0.147691	-2.514	0.01193
1	rs34008005	g.239809229_239809229del	259,363 within CHRM3	T	0.0226072	T	0.135254	2.35	0.01876
1	rs16832150	g.239809975T>A	260,110 within CHRM3	A	0.0226072	A	0.135254	2.35	0.01876
1	rs12063338	g.239810881C>T	261,016 within CHRM3	T	0.0257279	T	0.998919	0.991	0.3218
1	rs12090420	g.239811562A>G	261,697 within CHRM3	G	0.0249436	G	0.998919	-0.996	0.3192
1	rs16832152	g.239811709G>T	261,844 within CHRM3	T	0.0226072	T	0.135254	2.35	0.01876
1	rs6701925	g.239811762G>C	261,897 within CHRM3	C	0.0249436	C	0.998919	0.996	0.3192
1	rs72758725	g.239812095T>C	262,230 within CHRM3	C	0.00865244	C	0.0851251	-2.708	0.006771	SLC22A5	6.99394e-20
1	rs6691263	g.239812103A>G	262,238 within CHRM3	G	0.0249436	G	0.974613	-1.023	0.3061	CHRNA5	1.63091e-21
1	rs66475080	g.239812405A>G	262,540 within CHRM3	G	0.00865244	G	0.0854401	-2.706	0.006802	SLC22A5	6.99394e-20
1	rs759033256	g.239812785_239812788del	262,919 within CHRM3	A	0.0252681	A	0.974962	1.021	0.3073					PPP1R18	7.10309e-43	PPP1R18	9.74085e-47
1	rs60744906	g.239813031G>A	263,166 within CHRM3	A	0.0193561	A	0.122361	2.422	0.01543
1	rs16832153	g.239814166A>G	264,301 within CHRM3	G	0.0249436	G	0.979654	-1.018	0.3088	CHRNA5	1.55654e-21
1	rs713117	g.239816041A>G	266,176 within CHRM3	G	0.00865244	G	0.075343	-2.759	0.005803
1	rs5782090	g.239816118_239816119insA	266,252 within CHRM3	TA	0.0249436	TA	0.974962	-1.023	0.3063
1	rs1867266	g.239839305T>G	289,440 within CHRM3	G	0.026808	G	0.706251	-1.32	0.1867
1	rs17649827	g.239845570A>C	295,705 within CHRM3	C	0.0177877	C	0.737607	-1.352	0.1764
1	rs17649857	g.239846028T>A	296,163 within CHRM3	A	0.0177877	A	0.71627	1.377	0.1684
1	rs114606482	g.239847318C>T	297,453 within CHRM3	T	0.0443829	T	0.0354022	2.777	0.00548
1	rs149592724	g.239858517G>A	308,652 within CHRM3	A	0.0153305	A	0.965376	1.115	0.265
1	rs1014671	g.239873996A>G	296,828 before RPS7P5	G	0.0245066	G	0.937572	-1.068	0.2854					CCL2	4.18238e-15	SP7	3.93501e-09
1	rs75749765	g.239894494T>C	276,330 before RPS7P5	C	0.0153305	C	0.93548	-1.148	0.2508
1	rs1182247076	g.239898724_239898723del	272,101 before RPS7P5	A	0.0448044	A	0.994323	0.897	0.3699
1	rs6703930	g.239924870C>T	245,954 before RPS7P5	T	0.037042	C	0.804301	1.147	0.2512
1	rs4359024	g.239951512C>G	219,312 before RPS7P5	G	0.0371169	G	0.461313	-1.585	0.1129
1	rs12088233	g.239952745G>A	218,079 before RPS7P5	A	0.0371169	A	0.461313	1.585	0.1129
1	rs483411	g.239954252T>C	216,572 before RPS7P5	C	0.0290958	C	0.965131	-1.007	0.3137
1	rs6661317	g.239960405G>A	210,419 before RPS7P5	A	0.0301287	A	0.575042	1.465	0.143
1	rs147790926	g.239966422T>G	204,402 before RPS7P5	G	0.0149567	G	0.966888	-1.117	0.264
1	rs4463655	g.239984294C>T	186,530 before RPS7P5	T	0.0302882	T	0.632488	1.39	0.1646
1	rs6429159	g.239984484A>G	186,340 before RPS7P5	G	0.0302882	G	0.6469	-1.372	0.1701					MICA	9.56431e-17	MICA	3.52047e-12
1	rs6429160	g.239984560C>G	186,264 before RPS7P5	G	0.0302882	G	0.565631	-1.476	0.1399
1	rs1934349	g.239984925G>A	185,899 before RPS7P5	A	0.0303373	A	0.594415	1.438	0.1504
1	rs74910738	g.39936567C>T	20,751 before BMP8A	T	0.0291443	T	0.198256	2.121	0.03393
1	rs76030961	g.39937031G>A	20,287 before BMP8A	A	0.0291443	A	0.243525	2.013	0.0441					HLA-B	1.33155e-13
1	rs78035527	g.39940889C>T	16,429 before BMP8A	T	0.0291443	T	0.243525	2.013	0.0441					MIR153-2	1.01907e-13	EPS8	7.68409e-14
1	rs116784299	g.39944919T>G	12,399 before BMP8A	G	0.030714	G	0.476313	-1.597	0.1102					MICA	1.90728e-11	MICA	4.45647e-10
1	rs61779314	g.39948339C>T	8,979 before BMP8A	T	0.00113377	T	0.168277	2.679	0.007383
1	rs61779328	g.39953467A>G	3,851 before BMP8A	G	0.00103908	G	0.141155	-2.774	0.005537
1	rs1491072236	g.39954549_39954550insAT	2,770 before BMP8A	AAT	0.00140296	AAT	0.137431	-2.748	0.005987
1	rs573394895	g.39954563_39954564insATAA	2,756 before BMP8A	TATAA	0.039694	TATAA	0.225496	-1.999	0.04562
1	rs111685967	g.39965363G>A	8,045 within BMP8A	A	0.0235266	A	0.3217	1.893	0.05836
1	rs17571870	g.39972749G>C	15,431 within BMP8A	C	0.0235266	C	0.365163	1.816	0.0693
1	rs532016330	g.39982450C>G	25,132 within BMP8A	G	0.0288664	G	0.102692	-2.432	0.01501
1	rs531477908	g.39987534G>A	30,216 within BMP8A	A	0.0247364	A	0.0150725	3.175	0.0015
1	rs710910	g.39987899G>A	30,581 within BMP8A	A	0.0131019	A	0.233846	2.168	0.03018
1	rs150437571	g.39988231A>G	30,913 within BMP8A	G	0.0349538	G	0.102692	-2.398	0.01647
1	rs41270827	g.39988967C>A	31,649 within BMP8A	A	0.0225643	A	0.129601	2.37	0.01777
1	rs61249850	g.39990456G>A	33,138 within BMP8A	A	0.0288664	A	0.102692	2.432	0.01501
1	rs78305902	g.39990528G>A	33,210 within BMP8A	A	0.0288664	A	0.0984196	2.451	0.01426
1	rs1737730	g.39991131C>T	33,813 within BMP8A	T	0.0454239	T	0.529355	1.451	0.1467
1	rs72932130	g.39993400G>A	31,970 within PPIEL	A	0.0288664	A	0.102692	2.432	0.01501
1	rs570819988	g.39994389A>T	30,981 within PPIEL	T	0.0288664	T	0.102692	-2.432	0.01501
1	rs12141058	g.40000354C>T	25,016 within PPIEL	T	0.00958457	T	0.687515	1.51	0.1311
1	rs79610087	g.40000567T>C	24,803 within PPIEL	C	0.0142432	C	0.760743	-1.36	0.1737
1	rs11206276	g.40001247T>C	24,123 within PPIEL	C	0.00541629	C	0.00829826	-3.6	0.0003186
1	rs12134518	g.40001371G>A	23,999 within PPIEL	A	0.0118812	A	0.249347	2.149	0.03167
1	rs72663521	g.40005903G>A	19,467 within PPIEL	A	0.000184835	A	0.10477	3.113	0.001853
1	rs61479480	g.40006100C>T	19,270 within PPIEL	T	0.0348449	T	0.102692	2.399	0.01645
1	rs41270829	g.40011690G>T	13,680 within PPIEL	T	0.000184835	T	0.10477	3.113	0.001853
1	rs766814096	g.40017677_40017678insAAAT	7,694 within PPIEL	AAAAT	0.0400515	AAAAT	0.102692	-2.374	0.01762
1	rs77859963	g.40020062T>C	5,308 within PPIEL	C	0.0426809	C	0.945697	-0.96	0.3369
1	rs138693619	g.40023296T>C	2,074 within PPIEL	C	0.0400515	C	0.102692	-2.374	0.01762
1	rs76203489	g.40024478G>C	0,892 within PPIEL	C	0.0426809	C	0.945697	0.96	0.3369
1	rs764182661	g.40031500_40031503del	1,683 after SNORA55	C	0.0162552	C	0.0287119	-3.027	0.002473
1	rs78260708	g.40032832C>T	0,350 after SNORA55	T	0.0399255	T	0.102692	2.374	0.01759
1	rs58302493	g.40033905G>A	0,723 before SNORA55	A	0.00655667	A	0.12769	2.571	0.01013
1	rs17572434	g.40037206G>A	4,024 before SNORA55	A	0.0426809	A	0.945697	0.96	0.3369
1	rs41264487	g.40037354C>G	4,172 before SNORA55	G	0.000184835	G	0.10477	-3.113	0.001853
1	rs115143496	g.40038863C>T	3,658 within PABPC4	T	0.0356406	T	0.102692	2.395	0.01663
1	rs116412485	g.40040949C>A	1,572 within PABPC4	A	0.0450951	A	0.945697	0.95	0.342
1	rs201925786	g.40041700_40041701insCGGAGC	0,822 within PABPC4	TCGGAGC	0.000663134	TCGGAGC	0.107304	-2.954	0.003139
1	rs11557732	g.40041714G>A	0,807 within PABPC4	A	0.0399255	A	0.102692	2.374	0.01759
1	rs111603084	g.40042797G>A	0,276 before PABPC4	A	0.0375341	A	0.102692	2.385	0.01706
1	rs201709022	g.40042873_40042872del	0,351 before PABPC4	G	0.00508122	G	0.80625	1.463	0.1435
1	rs61781368	g.40043752C>G	1,231 before PABPC4	G	0.000131646	G	0.143428	-3.008	0.002632
1	rs12064914	g.40043772G>A	1,251 before PABPC4	A	0.0391319	A	0.228574	1.994	0.04612					GDPD4	4.70997e-11
1	rs112191305	g.40044892T>C	2,371 before PABPC4	C	0.0399255	C	0.102692	-2.374	0.01759
1	rs142150743	g.40047960G>A	5,439 before PABPC4	A	0.0450951	A	0.918578	0.981	0.3267
1	rs1206228201	g.40050692_40050694del	8,170 before PABPC4	T	0.00775915	T	0.875618	1.322	0.1863					PPP1R18	5.39839e-58	PPP1R18	9.74085e-47
1	rs61781373	g.40053093A>C	10,572 before PABPC4	C	0.000189366	C	0.103802	-3.114	0.001845
1	rs140750417	g.40054661C>T	12,140 before PABPC4	T	0.0399255	T	0.110408	2.342	0.01917
1	rs114963592	g.40055180A>T	12,659 before PABPC4	T	0.0450951	T	0.755656	-1.168	0.2428
1	rs149195354	g.40055654C>G	13,133 before PABPC4	G	0.0450951	G	0.755656	-1.168	0.2428
1	rs138650687	g.40055989_40055990del	13,467 before PABPC4	C	0.0399255	C	0.110408	-2.342	0.01917
1	rs796495513	g.40058847_40058846del	16,325 before PABPC4	C	0.000153135	C	0.118606	-3.079	0.00208					HLA-DRB6	3.98351e-19	HLA-DRB6	1.79744e-19
1	rs183901687	g.40069206G>A	26,685 before PABPC4	A	0.0399255	A	0.110408	2.342	0.01917
1	rs145765908	g.40069562G>A	27,041 before PABPC4	A	0.0399255	A	0.110408	2.342	0.01917
1	rs114375161	g.40069739T>C	27,218 before PABPC4	C	0.0399255	C	0.110408	-2.342	0.01917
1	rs77206185	g.40070198G>T	27,677 before PABPC4	T	0.0399255	T	0.110408	2.342	0.01917
1	rs12061406	g.40073479C>T	30,958 before PABPC4	T	0.0399255	T	0.104041	2.368	0.01786
1	rs61781377	g.40075458C>T	29,890 after HEYL	T	0.00143815	T	0.130782	2.768	0.005636
1	rs116352416	g.40076769C>T	28,579 after HEYL	T	0.0399255	T	0.104041	2.368	0.01786
1	rs114743933	g.40077941T>G	27,407 after HEYL	G	0.0278617	G	0.0827758	-2.531	0.01139
1	rs115077616	g.40077949G>A	27,399 after HEYL	A	0.0278617	A	0.0827758	2.531	0.01139
1	rs114113306	g.40078396A>C	26,952 after HEYL	C	0.0399255	C	0.116055	-2.32	0.02034
1	rs11206445	g.40079196G>T	26,152 after HEYL	T	0.0399255	T	0.104041	2.368	0.01786					HSPA1A	1.06859e-10
1	rs115269957	g.40079259C>T	26,089 after HEYL	T	0.0399255	T	0.104041	2.368	0.01786
1	rs74631602	g.40079718T>C	25,630 after HEYL	C	0.0399255	C	0.104211	-2.368	0.0179
1	rs116061985	g.40083107G>A	22,241 after HEYL	A	0.0347323	A	0.0645624	2.593	0.009507
1	rs11206458	g.40083971C>A	21,377 after HEYL	A	0.0399255	A	0.0645624	2.568	0.01023
1	rs77189247	g.40085084G>A	20,264 after HEYL	A	0.0399255	A	0.0645624	2.568	0.01023
1	rs17343290	g.40088043G>A	17,305 after HEYL	A	0.00143815	A	0.135088	2.753	0.0059
1	rs41264499	g.40090805C>G	14,543 within HEYL	G	0.0285562	G	0.0945908	-2.47	0.01352
1	rs879401511	g.40091661_40091660del	13,688 within HEYL	T	0.0252152	T	0.121151	2.382	0.01721
1	rs76976925	g.40093305C>T	12,043 within HEYL	T	0.0310635	T	0.0837986	2.506	0.0122
1	rs6694831	g.40095493G>A	9,855 within HEYL	A	0.00196037	A	0.556294	1.901	0.05729
1	rs1148941	g.40101513C>T	3,835 within HEYL	T	0.010699	T	0.180836	2.332	0.01971
1	rs142563092	g.40102024C>T	3,324 within HEYL	T	0.0454982	T	0.955171	0.938	0.3483
1	rs12022780	g.40102780A>G	2,568 within HEYL	G	0.00136182	G	0.344105	-2.269	0.02327
1	rs784623	g.40104461C>T	0,887 within HEYL	T	0.0198333	T	0.451352	1.709	0.08752
1	rs784622	g.40104814A>G	0,534 within HEYL	G	0.0242394	G	0.995249	-1.005	0.3148
1	rs2294930	g.40105011C>T	0,337 within HEYL	T	0.00568831	T	0.0896153	2.748	0.005993
1	rs3754353	g.40106514C>G	1,166 before HEYL	G	0.0012424	G	0.343746	-2.281	0.02253
1	rs76490025	g.40107621C>T	2,273 before HEYL	T	0.000998477	T	0.33342	2.327	0.01996
1	rs151028092	g.40107687G>A	2,339 before HEYL	A	0.00259347	A	0.0896153	2.858	0.004266
1	rs141005116	g.40110367G>T	5,019 before HEYL	T	0.00504477	T	0.343976	2.092	0.03641
1	rs78221078	g.40112055G>A	6,707 before HEYL	A	0.00444368	A	0.164563	2.508	0.01215
1	rs784619	g.40112610G>A	7,262 before HEYL	A	0.0118585	A	0.529141	1.681	0.09285
1	rs784618	g.40113741G>A	8,393 before HEYL	A	0.0138989	A	0.576831	1.592	0.1115
1	rs784617	g.40114947A>C	9,599 before HEYL	C	0.0454982	C	0.844136	-1.064	0.2875							C5	1.9779e-12
1	rs813052	g.40115514G>A	10,166 before HEYL	A	0.0138989	A	0.546503	1.632	0.1027
1	rs12025336	g.40116412A>T	11,064 before HEYL	T	0.00739555	T	0.360307	-2.008	0.04461
1	rs1180276	g.40118076G>A	12,728 before HEYL	A	0.0138989	A	0.541046	1.639	0.1012
1	rs784616	g.40118553T>C	13,205 before HEYL	C	0.0138989	C	0.658278	-1.488	0.1368
1	rs114330893	g.40119207C>T	13,859 before HEYL	T	0.0454982	T	0.960078	0.932	0.3512
1	rs114874962	g.40119293G>A	13,945 before HEYL	A	0.00504477	A	0.563376	1.762	0.07805
1	rs1180275	g.40120085C>T	14,737 before HEYL	T	0.00412067	T	0.702815	1.615	0.1063
1	rs1180273	g.40120866C>T	15,518 before HEYL	T	3.31091e-05	T	0.423695	2.559	0.0105					TWIST1	2.65292e-11	PRMT2	2.93281e-10
1	rs784614	g.40121354A>G	16,006 before HEYL	G	0.0138989	G	0.605374	-1.555	0.1201
1	rs784612	g.40122939C>T	14,771 after NT5C1A	T	0.00725141	T	0.346224	2.036	0.04179
1	rs784611	g.40125988A>T	11,722 within NT5C1A	T	0.00916535	T	0.456564	-1.823	0.06823
1	rs111772614	g.40129378_40129379insGCCATAGCT	8,333 within NT5C1A	GGCCATAGCT	0.00916535	GGCCATAGCT	0.423334	-1.874	0.06096					SPINK5	1.56047e-10
1	rs1180270	g.40129893T>C	7,817 within NT5C1A	C	0.00417138	C	0.65888	-1.667	0.09554
1	rs12406284	g.40130993T>C	6,717 within NT5C1A	C	0.00447864	C	0.481449	-1.892	0.05848
1	rs784595	g.40135017T>C	2,693 within NT5C1A	C	0.0112795	C	0.393533	-1.889	0.05889
1	rs3806431	g.40138602C>T	0,892 before NT5C1A	T	0.00608446	T	0.518841	1.795	0.07259
1	rs3806432	g.40138618G>A	0,908 before NT5C1A	A	0.0482926	A	0.383853	1.657	0.09759
1	rs35002774	g.40139359_40139360insA	1,648 before NT5C1A	CA	0.0472309	C	0.441253	1.571	0.1163
1	rs784601	g.40140121A>G	2,411 before NT5C1A	G	0.0389634	A	0.389983	-1.686	0.0917
1	rs784602	g.40140182A>C	2,472 before NT5C1A	C	0.0384752	A	0.397854	-1.676	0.09372					MICA	2.07237e-16	MICA	2.18308e-12
1	rs6659306	g.40141513A>C	3,803 before NT5C1A	C	0.0384752	A	0.397854	-1.676	0.09372					MICA	2.07237e-16	MICA	2.18308e-12
1	rs9438931	g.40142041T>C	4,331 before NT5C1A	C	0.0384752	T	0.397854	-1.676	0.09372					MICA	3.2507e-16	MICA	2.18308e-12
1	rs1062103	g.40144486A>C	6,776 before NT5C1A	C	0.048113	C	0.638598	-1.298	0.1943
1	rs17560858	g.40145850G>C	8,140 before NT5C1A	C	0.0429442	C	0.229029	1.976	0.04813
1	rs41312032	g.40147817C>A	9,272 within HPCAL4	A	0.0429442	A	0.235429	1.962	0.04982
1	rs61779760	g.40150770C>G	6,319 within HPCAL4	G	0.0429442	G	0.235429	-1.962	0.04982
1	rs6699240	g.40151726G>A	5,363 within HPCAL4	A	0.0231381	A	0.72183	1.327	0.1846
1	rs6675787	g.40151793C>T	5,296 within HPCAL4	T	0.0231381	T	0.695536	1.358	0.1743
1	rs2871617	g.40151910C>A	5,179 within HPCAL4	A	0.0102975	A	0.630752	1.569	0.1166
1	rs785108	g.40152676C>T	4,413 within HPCAL4	T	0.0102975	T	0.630752	1.569	0.1166
1	rs538758	g.40155188A>G	1,901 within HPCAL4	G	0.0326119	G	0.853297	-1.114	0.2653					RHCG	4.60259e-11
1	rs2307905	g.40155530_40155530del	1,560 within HPCAL4	A	0.0361271	A	0.922802	1.017	0.3093	CHRNA5	1.55654e-21
1	rs564249	g.40155623G>A	1,466 within HPCAL4	A	0.0326171	A	0.853297	1.114	0.2653
1	rs568072	g.40156092C>T	0,997 within HPCAL4	T	0.0361271	T	0.853297	1.096	0.2733	CHRNA5	1.63091e-21
1	rs482326	g.40156476A>G	0,613 within HPCAL4	G	0.027658	G	0.8626	-1.132	0.2575
1	rs3754351	g.40156555G>A	0,534 within HPCAL4	A	0.0347256	A	0.91882	1.028	0.3038					MT1M	9.09159e-24
1	rs60297197	g.40157143C>T	0,054 before HPCAL4	T	0.0324904	T	0.928505	1.029	0.3034
1	rs16865656	g.40157260C>A	0,171 before HPCAL4	A	0.0324904	A	0.751419	1.233	0.2177
1	rs116465497	g.40157476G>A	0,387 before HPCAL4	A	0.0194781	A	0.737575	1.337	0.1812
1	rs17373404	g.60869918G>C	330,476 before C1orf87	C	0.0282251	C	0.578217	1.472	0.1411
1	rs12127578	g.60870743C>T	331,301 before C1orf87	T	0.0397933	T	0.630734	1.343	0.1793
1	rs10493285	g.60872496A>G	333,054 before C1orf87	G	0.0262783	G	0.614134	-1.438	0.1505
1	rs558648847	g.60875437A>T	335,995 before C1orf87	T	0.0104851	T	0.533841	-1.693	0.09041
1	rs576916239	g.60875438C>T	335,996 before C1orf87	T	0.0104851	T	0.533841	1.693	0.09041
1	rs544144670	g.60875439A>T	335,997 before C1orf87	T	0.0104851	T	0.533841	-1.693	0.09041					MICA	1.14284e-11	MICA	1.18762e-09
1	rs562684937	g.60875440C>T	335,998 before C1orf87	T	0.0104851	T	0.533841	1.693	0.09041
1	rs1283496910	g.60875824_60875823del	336,381 before C1orf87	G	0.0481479	G	0.752675	1.159	0.2464
1	rs71898557	g.60877534_60877538del	338,091 before C1orf87	C	0.0235896	C	0.790334	-1.243	0.214					PPP1R18	8.77746e-46	PPP1R18	9.74085e-47
1	rs78266786	g.60881041A>T	341,599 before C1orf87	T	0.012788	T	0.897901	-1.22	0.2226							COL8A1	1.93482e-10
1	rs17373577	g.60882720G>C	343,278 before C1orf87	C	0.0235231	C	0.790334	1.243	0.2138					PPP1R18	8.77746e-46	PPP1R18	9.74085e-47
1	rs112844422	g.60927872C>T	388,430 before C1orf87	T	0.00659468	T	0.505947	1.802	0.07162
1	rs112711789	g.60936383A>C	396,941 before C1orf87	C	0.03594	C	0.818693	-1.136	0.2559
1	rs12122620	g.60955840G>A	416,398 before C1orf87	A	0.0461881	A	0.975727	0.912	0.3618							PKNOX2	8.20746e-18
1	rs4636500	g.60975806T>C	436,364 before C1orf87	C	0.0294523	C	0.9242	-1.051	0.2931
1	rs35928296	g.60976947T>C	437,505 before C1orf87	C	0.0315905	C	0.829602	-1.147	0.2515
1	rs759003359	g.60977028_60977027del	437,585 before C1orf87	C	0.0393022	C	0.857344	-1.076	0.2821
1	rs4300253	g.60979641C>A	440,199 before C1orf87	A	0.0207161	A	0.985825	1.042	0.2973					PPP1R18	7.10309e-43	PPP1R18	9.74085e-47
1	rs4540686	g.60980582G>C	441,140 before C1orf87	C	0.0337482	C	0.985825	0.958	0.3381
1	rs4915697	g.60983285T>C	443,843 before C1orf87	C	0.0303297	C	0.977521	-0.986	0.324
1	rs7522454	g.60983620G>A	444,178 before C1orf87	A	0.0300264	A	0.875843	1.103	0.2701
1	rs61802836	g.60984232G>A	444,790 before C1orf87	A	0.0325476	A	0.985825	0.964	0.3348					C5	7.81759e-14	C5	1.9779e-12
1	rs56410939	g.61008314T>A	468,872 before C1orf87	A	0.0465495	A	0.663645	1.273	0.203
1	rs6587887	g.61009286C>T	469,844 before C1orf87	T	0.0465495	T	0.699518	1.229	0.219					PPP1R18	5.02142e-85	PPP1R18	6.59693e-75
1	rs13447528	g.91983479C>G	17,075 within CDC7	G	0.0162346	G	0.328169	-1.943	0.05204
1	rs963912	g.92013998A>G	47,594 after CDC7	G	0.046534	G	0.431959	-1.587	0.1124
1	rs963911	g.92014051T>G	47,647 after CDC7	G	0.0366629	G	0.821615	-1.129	0.2588					PPP1R18	8.77746e-46	PPP1R18	9.74085e-47
1	rs116080660	g.92061432G>A	95,028 after CDC7	A	0.0238225	A	0.865606	1.154	0.2483							MIR4304	5.70118e-10
1	rs78285749	g.92090506G>A	124,102 after CDC7	A	0.033552	A	0.778184	1.196	0.2319
1	rs571668010	g.92107050C>T	140,646 after CDC7	T	0.027627	T	0.251913	2.004	0.04506
1	rs79833471	g.92123345G>T	156,941 after CDC7	T	0.027627	T	0.262689	1.981	0.04758
1	rs368501282	g.92142973G>A	176,569 after CDC7	A	0.0383728	A	0.625318	1.357	0.1749
1	rs115326831	g.92166392A>T	199,988 after CDC7	T	0.0441854	T	0.32286	-1.779	0.07526
1	rs284152	g.92274817A>G	96,742 within TGFBR3	G	0.0293376	G	0.701382	-1.31	0.19
1	rs284149	g.92276535A>G	95,024 within TGFBR3	G	0.004109	G	0.203015	-2.414	0.01577
1	rs284147	g.92278175T>C	93,384 within TGFBR3	C	0.00542886	C	0.207733	-2.363	0.01814					HSPA1A	2.70307e-09
1	rs284144	g.92280764C>T	90,795 within TGFBR3	T	0.00678674	T	0.203015	2.342	0.01918
1	rs10783036	g.92281585T>A	89,974 within TGFBR3	A	0.0216393	A	0.164971	2.263	0.02361
1	rs10783037	g.92281635C>T	89,924 within TGFBR3	T	0.0216393	T	0.164971	2.263	0.02361
1	rs2129975	g.92282080G>T	89,479 within TGFBR3	T	0.0205226	T	0.128143	2.391	0.01678	NDUFA12	1.61287e-11
1	rs416624	g.92282764A>G	88,795 within TGFBR3	G	0.00644326	G	0.202047	-2.352	0.01867
1	rs10783040	g.92284009A>G	87,550 within TGFBR3	G	0.0205226	G	0.148211	-2.324	0.02014
1	rs11165556	g.92284666C>T	86,893 within TGFBR3	T	0.00644326	T	0.190372	2.382	0.0172
1	rs4658275	g.92285359A>G	86,200 within TGFBR3	G	0.0205226	G	0.128143	-2.391	0.01678
1	rs10874981	g.92285875C>T	85,684 within TGFBR3	T	0.0205226	T	0.128143	2.391	0.01678
1	rs2799537	g.92293412A>G	78,147 within TGFBR3	G	0.0205226	G	0.136464	-2.362	0.01816
1	rs2489190	g.92295565C>T	75,994 within TGFBR3	T	0.0205226	T	0.118795	2.426	0.01527
1	rs12726500	g.92296222A>C	75,337 within TGFBR3	C	0.00644326	C	0.184692	-2.398	0.0165
1	rs17880659	g.92297006_92297007insT	74,554 within TGFBR3	AT	0.00644326	AT	0.210792	-2.33	0.01979
1	rs11165595	g.92302541G>A	69,018 within TGFBR3	A	0.00644326	A	0.184692	2.398	0.0165
1	rs770730872	g.92303364_92303367del	68,196 within TGFBR3	C	0.00532589	C	0.184692	-2.425	0.0153
1	rs2046739	g.92304079A>G	67,480 within TGFBR3	G	0.0169268	G	0.11136	-2.487	0.0129					DDAH2	9.14123e-12	DDAH2	4.21136e-12
1	rs1367172410	g.92306373_92306372del	65,187 within TGFBR3	C	0.00625758	C	0.18652	-2.397	0.01653
1	rs12043241	g.92307058A>G	64,501 within TGFBR3	G	0.00532589	G	0.184692	-2.425	0.0153
1	rs7555476	g.92310666T>C	60,893 within TGFBR3	C	0.00838503	C	0.176679	-2.38	0.01729
1	rs7555548	g.92310690T>G	60,869 within TGFBR3	G	0.00838503	G	0.176679	-2.38	0.01729
1	rs1030181645	g.92312149_92312148del	59,411 within TGFBR3	A	0.00838503	A	0.176679	2.38	0.01729
1	rs5005162	g.92312153T>A	59,406 within TGFBR3	A	0.00838503	A	0.176679	2.38	0.01729
1	rs2634031	g.92313638C>T	57,921 within TGFBR3	T	0.0322741	T	0.0894493	2.472	0.01344
1	rs11165637	g.92313904G>A	57,655 within TGFBR3	A	0.00930026	A	0.155261	2.428	0.0152
1	rs1017957	g.92314131T>C	57,428 within TGFBR3	C	0.0252301	C	0.0910712	-2.507	0.01217
1	rs11590254	g.92316573A>T	54,986 within TGFBR3	T	0.0273294	T	0.761413	-1.251	0.2108
1	rs17516329	g.92319781A>T	51,778 within TGFBR3	T	0.0229687	T	0.779883	-1.259	0.2079
1	rs17881430	g.92327707G>A	43,852 within TGFBR3	A	0.01287	A	0.996316	1.108	0.2679
1	rs11165679	g.92329059G>A	42,500 within TGFBR3	A	0.01287	A	0.996316	1.108	0.2679					NMBR	9.18279e-14	CASR	1.8111e-09
1	rs11165681	g.92330340G>A	41,219 within TGFBR3	A	0.01287	A	0.996316	1.108	0.2679
1	rs12569180	g.92332419G>C	39,140 within TGFBR3	C	0.0144441	C	0.906662	1.19	0.2339
1	rs2489188	g.92332489T>C	39,070 within TGFBR3	C	0.0300451	C	0.972716	-0.993	0.3206
1	rs10493857	g.92334510G>A	37,049 within TGFBR3	A	0.0251961	A	0.93272	1.069	0.2851
1	rs2450924	g.92335612T>C	35,947 within TGFBR3	C	0.0169722	C	0.965152	-1.098	0.272
1	rs9661103	g.92335906C>T	35,653 within TGFBR3	T	0.0169722	T	0.842626	1.237	0.216					C5	7.81759e-14	C5	1.9779e-12
1	rs6656018	g.92336084G>T	35,475 within TGFBR3	T	0.0148094	T	0.574636	1.584	0.1131							LOC339166	2.46721e-09
1	rs67577913	g.92339036G>A	32,523 within TGFBR3	A	0.0321099	A	0.580927	1.446	0.1483
1	rs10875030	g.92339976C>T	31,583 within TGFBR3	T	0.0133765	T	0.633318	1.525	0.1272
1	rs12127774	g.92340023G>A	31,536 within TGFBR3	A	0.0133765	A	0.633318	1.525	0.1272
1	rs1192524	g.92340684G>A	30,875 within TGFBR3	A	0.0148094	A	0.936385	1.153	0.249
1	rs72716472	g.92341191T>C	30,368 within TGFBR3	C	0.0321099	C	0.580927	-1.446	0.1483
1	rs7545838	g.92342885T>G	28,674 within TGFBR3	G	0.00481007	G	0.466805	-1.903	0.05701
1	rs67510747	g.92343188A>G	28,371 within TGFBR3	G	0.0321099	G	0.580927	-1.446	0.1483
1	rs12026798	g.92344029G>A	27,530 within TGFBR3	A	0.0148094	A	0.936385	1.153	0.249
1	rs2799520	g.92344782C>A	26,777 within TGFBR3	A	0.0321099	A	0.580927	1.446	0.1483
1	rs2799519	g.92344785C>G	26,774 within TGFBR3	G	0.0321099	G	0.580927	-1.446	0.1483
1	rs772922561	g.92344837_92344836del	26,723 within TGFBR3	A	0.029836	A	0.988147	0.977	0.3285
1	rs148525655	g.92345478_92345478del	26,082 within TGFBR3	C	0.0284047	C	0.936385	-1.044	0.2965					PPP1R18	7.10309e-43	PPP1R18	9.74085e-47
1	rs11580031	g.92346065G>A	25,494 within TGFBR3	A	0.0148094	A	0.936385	1.153	0.249					SNORD117	1.51044e-10	CSMD1	3.10354e-20
1	rs11580045	g.92346099G>A	25,460 within TGFBR3	A	0.0148094	A	0.936385	1.153	0.249
1	rs61779066	g.92347328C>T	24,231 within TGFBR3	T	0.0148094	T	0.936385	1.153	0.249
1	rs7525713	g.92347935C>T	23,624 within TGFBR3	T	0.0321099	T	0.580927	1.446	0.1483
1	rs7516759	g.92347991G>A	23,568 within TGFBR3	A	0.0321099	A	0.580927	1.446	0.1483
1	rs7516778	g.92348071G>T	23,488 within TGFBR3	T	0.0321099	T	0.580927	1.446	0.1483
1	rs28403919	g.92350201C>T	21,358 within TGFBR3	T	0.0132022	T	0.97998	1.122	0.2618
1	rs12032588	g.92355156G>T	16,403 within TGFBR3	T	0.0255015	T	0.400232	1.745	0.08098
1	rs55813648	g.92355683G>A	15,876 within TGFBR3	A	0.0321099	A	0.562884	1.469	0.1417
1	rs10157853	g.92359242C>A	12,317 within TGFBR3	A	0.0231856	A	0.400232	1.761	0.07819	HPCAL4	1.25284e-10
1	rs72716484	g.92360850C>T	10,709 within TGFBR3	T	0.0321099	T	0.594313	1.428	0.1532
1	rs12725483	g.92363879G>T	7,680 within TGFBR3	T	0.0163459	T	0.308561	1.978	0.04793
1	rs71586721	g.92363922_92363924del	7,638 within TGFBR3	C	0.0163459	C	0.308561	-1.978	0.04793
1	rs11466552	g.92365401A>G	6,158 within TGFBR3	G	0.0362391	G	0.493875	-1.542	0.123
1	rs17886020	g.92365709T>C	5,850 within TGFBR3	C	0.0362391	C	0.493875	-1.542	0.123
1	rs11585105	g.92365816G>A	5,743 within TGFBR3	A	0.0355071	A	0.308561	1.845	0.06497
1	rs17576372	g.92366174T>C	5,385 within TGFBR3	C	0.0240802	C	0.308561	-1.913	0.05568
1	rs66786059	g.92370101G>A	1,458 within TGFBR3	A	0.0301399	A	0.279701	1.931	0.0535					SPINK5	1.56047e-10
1	rs6696315	g.92374055G>A	2,496 before TGFBR3	A	0.0362391	A	0.258612	1.942	0.05218
1	rs883872	g.92380143C>T	8,584 before TGFBR3	T	0.0362391	T	0.258612	1.942	0.05218
1	rs883873	g.92380302A>G	8,743 before TGFBR3	G	0.0362391	G	0.258612	-1.942	0.05218					CLIC1	6.36216e-10
1	rs115688512	g.92380356G>C	8,797 before TGFBR3	C	0.0469318	C	0.823458	1.082	0.2794					PRR3	5.71598e-11	PPP1R10	1.60271e-09
1	rs877277	g.92380523A>C	8,964 before TGFBR3	C	0.0362391	C	0.258612	-1.942	0.05218
1	rs6674287	g.92382494A>G	10,935 before TGFBR3	G	0.0250278	G	0.258612	-2.007	0.04478
1	rs111828758	g.92383885C>T	12,326 before TGFBR3	T	0.0432707	T	0.384116	1.677	0.09359					MICA	2.07237e-16	MICA	2.18308e-12
1	rs7537629	g.92384228T>G	12,669 before TGFBR3	G	0.0362391	G	0.258612	-1.942	0.05218
1	rs66687439	g.92384526T>C	12,967 before TGFBR3	C	0.0362391	C	0.198634	-2.081	0.03741
1	rs6604065	g.92385009G>A	13,450 before TGFBR3	A	0.0362391	A	0.198634	2.081	0.03741
1	rs6604066	g.92385331G>A	13,772 before TGFBR3	A	0.0362391	A	0.198634	2.081	0.03741
1	rs11165809	g.92390758G>C	19,199 before TGFBR3	C	0.0190876	C	0.74405	1.333	0.1827
1	rs7513952	g.92396377A>T	18,551 before BRDT	T	0.040157	T	0.721512	-1.23	0.2187							STAT3	3.42222e-10
1	rs12069289	g.92398504C>T	16,424 before BRDT	T	0.0393396	T	0.66407	1.304	0.1924					HCP5	2.95653e-13	HCP5	4.51542e-10
1	rs4317861	g.92398514A>C	16,414 before BRDT	C	0.00585114	C	0.818006	-1.429	0.153	CHRNA5	1.75869e-15
1	rs34206988	g.92398857_92398858insT	16,072 before BRDT	AT	0.00262167	AT	0.992914	-1.343	0.1792
1	rs7520846	g.92398858T>G	16,070 before BRDT	G	0.040157	G	0.848648	-1.082	0.2794	CHRNA5	1.62307e-21
1	rs35195267	g.92398885_92398884del	16,044 before BRDT	T	0.00262167	T	0.992914	1.343	0.1792
1	rs10875063	g.92398969G>A	15,959 before BRDT	A	0.0034448	A	0.889839	1.422	0.155					MICA	1.04544e-16	MICA	3.52871e-12
1	rs12126096	g.92399424A>C	15,504 before BRDT	C	0.00262167	C	0.934571	-1.409	0.1589
1	rs36023367	g.92399509_92399510insT	15,420 before BRDT	CT	0.00262167	CT	0.991207	1.345	0.1786
1	rs12757401	g.92399617C>G	15,311 before BRDT	G	0.00262167	G	0.991207	-1.345	0.1786
1	rs10875066	g.92400126G>T	14,802 before BRDT	T	0.00159427	T	0.878724	1.538	0.1242
1	rs10875067	g.92400217C>G	14,711 before BRDT	G	0.00262167	G	0.991207	-1.345	0.1786
1	rs10875068	g.92400423A>G	14,505 before BRDT	G	0.00262167	G	0.991207	-1.345	0.1786
1	rs11165840	g.92400437G>A	14,491 before BRDT	A	0.00685105	A	0.83103	1.391	0.1642
1	rs11165841	g.92400826G>T	14,102 before BRDT	T	0.00262167	T	0.991207	1.345	0.1786	HIST1H4L	1.99649e-11			TRIM27	7.63038e-45	PPP1R18	8.10429e-35
1	rs11165842	g.92401529T>C	13,399 before BRDT	C	0.00262167	C	0.991207	-1.345	0.1786	HIST1H4L	1.99649e-11			TRIM27	7.63038e-45	PPP1R18	8.10429e-35
1	rs11165843	g.92402174G>T	12,754 before BRDT	T	0.00278585	T	0.991207	1.337	0.1813
1	rs10875072	g.92403189C>T	11,739 before BRDT	T	0.00685105	T	0.83103	1.391	0.1642
1	rs68006398	g.92403228_92403229insAA	11,701 before BRDT	CAA	0.00262167	CAA	0.991207	1.345	0.1786	HIST1H4L	1.99649e-11			TRIM27	7.63038e-45	PPP1R18	8.10429e-35
1	rs4483456	g.92404203G>A	10,725 before BRDT	A	0.00335936	A	0.998183	1.303	0.1924
1	rs4581315	g.92404279T>C	10,649 before BRDT	C	0.00335936	C	0.997702	-1.304	0.1923					PRR3	3.97354e-10
1	rs59445271	g.92404746C>T	10,182 before BRDT	T	0.040157	T	0.742269	1.205	0.2281
1	rs113121608	g.92405122A>G	9,806 before BRDT	G	0.040157	G	0.761834	-1.182	0.2371
1	rs12733726	g.92405181A>G	9,747 before BRDT	G	0.00604609	G	0.982868	-1.237	0.2159					C5	7.81759e-14	C5	1.9779e-12
1	rs12060343	g.92405478C>G	9,450 before BRDT	G	0.00678186	G	0.982868	-1.221	0.2222					PPP1R18	5.58342e-37	PPP1R18	3.61714e-41
1	rs11165853	g.92405807C>T	9,121 before BRDT	T	0.00560612	T	0.982868	1.248	0.2119
1	rs10875081	g.92407451C>T	7,477 before BRDT	T	0.00604609	T	0.991207	1.228	0.2194
1	rs10875082	g.92407879G>A	7,049 before BRDT	A	0.00560612	A	0.991207	1.239	0.2153					C5	7.81759e-14	C5	1.9779e-12
1	rs10875083	g.92407897A>G	7,031 before BRDT	G	0.00560612	G	0.991207	-1.239	0.2153					C5	7.81759e-14	C5	1.9779e-12
1	rs4658281	g.92407983A>C	6,945 before BRDT	C	0.00560612	C	0.982868	-1.248	0.2119
1	rs113676466	g.92408097C>T	6,831 before BRDT	T	0.040157	T	0.742269	1.205	0.2281
1	rs12741192	g.92410061T>A	4,867 before BRDT	A	0.00604609	A	0.982868	1.237	0.2159					C5	7.81759e-14	C5	1.9779e-12
1	rs57690824	g.92410481G>A	4,447 before BRDT	A	0.040157	A	0.742269	1.205	0.2281					PPP1R18	1.82971e-44	PPP1R18	7.72506e-41
1	rs11802525	g.92410485A>G	4,443 before BRDT	G	0.00604609	G	0.982868	-1.237	0.2159					C5	7.81759e-14	C5	1.9779e-12
1	rs72952886	g.92411014G>C	3,914 before BRDT	C	0.040157	C	0.742269	1.205	0.2281					PPP1R18	1.82971e-44	PPP1R18	7.72506e-41
1	rs7553278	g.92412416G>C	2,512 before BRDT	C	0.00604609	C	0.991207	1.228	0.2194					PPP1R18	7.33554e-52	PPP1R18	7.64787e-56
1	rs72952888	g.92414006C>T	0,922 before BRDT	T	0.040157	T	0.742269	1.205	0.2281					PPP1R18	1.82971e-44	PPP1R18	7.72506e-41
1	rs928015	g.92414072T>C	0,856 before BRDT	C	0.00794868	C	0.960527	-1.222	0.2217	HIST1H4L	3.95382e-10			TRIM27	3.77141e-42	PPP1R18	1.32276e-41
1	rs1887812	g.92414993C>T	0,065 within BRDT	T	0.00794868	T	0.899306	1.291	0.1966
1	rs11165878	g.92415049G>C	0,121 within BRDT	C	0.00794868	C	0.915498	1.273	0.2031					PPP1R18	4.1005e-45	PPP1R18	3.37612e-32
1	rs12732002	g.92415118A>C	0,190 within BRDT	C	0.00794868	C	0.888365	-1.304	0.1924
1	rs56015446	g.92415830A>C	0,902 within BRDT	C	0.040157	C	0.742269	-1.205	0.2281					PPP1R18	1.82971e-44	PPP1R18	7.72506e-41
1	rs143245030	g.92416596_92416597insG	1,667 within BRDT	AG	0.00893856	AG	0.837366	-1.344	0.1789
1	rs6666624	g.92416821T>C	1,893 within BRDT	C	0.00794868	C	0.91345	-1.275	0.2023					PPP1R18	1.17717e-45	PPP1R18	9.74085e-47
1	rs6677351	g.92417279C>T	2,351 within BRDT	T	0.041681	T	0.850386	1.073	0.2834					PPP1R18	5.02142e-85	PPP1R18	6.59693e-75
1	rs11165885	g.92417998T>C	3,070 within BRDT	C	0.00794868	C	0.828142	-1.372	0.17
1	rs4658283	g.92418228T>C	3,300 within BRDT	C	0.00794868	C	0.91345	-1.275	0.2023
1	rs766666	g.92419269C>T	4,341 within BRDT	T	0.00794868	T	0.91345	1.275	0.2023
1	rs766665	g.92419374T>C	4,446 within BRDT	C	0.0497056	C	0.850386	-1.04	0.2984					PPP1R18	7.10309e-43	PPP1R18	9.74085e-47
1	rs10875096	g.92420124G>A	5,196 within BRDT	A	0.00794868	A	0.905925	1.284	0.1993	HIST1H4L	3.95382e-10			TRIM27	3.77141e-42	PPP1R18	1.32276e-41
1	rs893240926	g.92420364_92420365insA	5,435 within BRDT	TA	0.040157	TA	0.736727	-1.212	0.2256
1	rs1267432810	g.92421865_92421866insC	6,936 within BRDT	GC	0.0458248	GC	0.714392	-1.214	0.2247
1	rs12032808	g.92422246T>C	7,318 within BRDT	C	0.00778108	C	0.773331	-1.439	0.1501
1	rs369892901	g.92423052A>G	8,124 within BRDT	G	0.00944748	G	0.26473	-2.151	0.03147
1	rs57572102	g.92424722A>T	9,794 within BRDT	T	0.0437576	T	0.565041	-1.41	0.1584					MICA	1.04544e-16	MICA	3.52871e-12
1	rs59426921	g.92424725T>C	9,797 within BRDT	C	0.0437576	C	0.616356	-1.344	0.179
1	rs79610238	g.92424770A>G	9,842 within BRDT	G	0.0424689	G	0.742269	-1.195	0.2321
1	rs4658118	g.92425356C>T	10,428 within BRDT	T	0.00923338	T	0.923367	1.241	0.2145
1	rs11165898	g.92427030T>A	12,102 within BRDT	A	0.00794868	A	0.905925	1.284	0.1993	HIST1H4L	3.95382e-10			TRIM27	3.77141e-42	PPP1R18	1.32276e-41
1	rs72954708	g.92427135G>A	12,207 within BRDT	A	0.0424689	A	0.722243	1.219	0.2229
1	rs112295474	g.92428630C>T	13,702 within BRDT	T	0.0424689	T	0.722243	1.219	0.2229
1	rs1240232178	g.92429346_92429347insTT	14,417 within BRDT	CTT	0.00667807	CTT	0.775871	1.459	0.1446
1	rs12736045	g.92430763T>G	15,835 within BRDT	G	0.00734394	G	0.903391	-1.298	0.1942
1	rs6689033	g.92431282C>T	16,354 within BRDT	T	0.00794868	T	0.91345	1.275	0.2023
1	rs10875101	g.92431407G>A	16,479 within BRDT	A	0.00794868	A	0.91345	1.275	0.2023	CHRNA5	3.43771e-12
1	rs6686166	g.92431418T>A	16,490 within BRDT	A	0.00794868	A	0.905925	1.284	0.1993	HIST1H4L	3.95382e-10			TRIM27	3.77141e-42	PPP1R18	1.32276e-41
1	rs9803619	g.92433229A>G	18,301 within BRDT	G	0.041681	G	0.763267	-1.174	0.2405
1	rs4658119	g.92434352G>A	19,424 within BRDT	A	0.041681	A	0.87038	1.05	0.2937
1	rs11165904	g.92439067G>T	24,139 within BRDT	T	0.00794868	T	0.830187	1.37	0.1707
1	rs10783073	g.92440919G>A	25,991 within BRDT	A	0.00794868	A	0.823441	1.378	0.1683
1	rs7551956	g.92441120G>A	26,192 within BRDT	A	0.041681	A	0.850386	1.073	0.2834
1	rs10783074	g.92441351C>T	26,423 within BRDT	T	0.00794868	T	0.830187	1.37	0.1707
1	rs72954721	g.92441542G>T	26,614 within BRDT	T	0.0424689	T	0.722243	1.219	0.2229					PPP1R18	7.10309e-43	PPP1R18	9.74085e-47
1	rs1328593	g.92441626G>C	26,698 within BRDT	C	0.00794868	C	0.823441	1.378	0.1683					PPP1R18	1.13194e-57	PPP1R18	2.49721e-46
1	rs4658284	g.92444125C>A	29,197 within BRDT	A	0.00794868	A	0.823441	1.378	0.1683
1	rs12137368	g.92444531T>G	29,603 within BRDT	G	0.00597272	G	0.88725	-1.347	0.178
1	rs3767856	g.92444731T>C	29,803 within BRDT	C	0.0219955	C	0.830187	-1.209	0.2268					GNL1	2.03084e-16	PPP1R18	3.55957e-14
1	rs778816252	g.92445887_92445888insCACCTGGGT	30,958 within BRDT	CCACCTGGGT	0.00794868	CCACCTGGGT	0.823441	1.378	0.1683					KDM5D	1.97273e-33	MIR3065	6.05705e-15
1	rs12138537	g.92445902T>G	30,974 within BRDT	G	0.00794868	G	0.823441	-1.378	0.1683
1	rs11165910	g.92446001T>C	31,073 within BRDT	C	0.00794868	C	0.830187	-1.37	0.1707
1	rs11165911	g.92446112C>T	31,184 within BRDT	T	0.0317869	T	0.850386	1.122	0.262
1	rs2303967	g.92446398A>T	31,470 within BRDT	T	0.00794868	T	0.804133	-1.4	0.1615							LDHAL6A	3.07593e-09
1	rs10875104	g.92447004G>A	32,076 within BRDT	A	0.041681	A	0.850386	1.073	0.2834
1	rs3767855	g.92448017A>G	33,089 within BRDT	G	0.00794868	G	0.830187	-1.37	0.1707
1	rs12116850	g.92450266T>C	35,338 within BRDT	C	0.0115558	C	0.950998	-1.176	0.2397
1	rs10783078	g.92451369G>C	36,441 within BRDT	C	0.00408759	C	0.783162	1.521	0.1283
1	rs10875110	g.92451399T>G	36,471 within BRDT	G	0.00408759	G	0.783162	-1.521	0.1283
1	rs12144632	g.92452437G>A	37,509 within BRDT	A	0.00408759	A	0.79076	1.512	0.1306
1	rs36070733	g.92452497_92452498insT	37,568 within BRDT	AT	0.00408759	AT	0.783162	-1.521	0.1283	CHRNA5	1.75869e-15
1	rs10735794	g.92453336G>A	38,408 within BRDT	A	0.0221155	A	0.78253	1.263	0.2067
1	rs4658122	g.92454322T>C	39,394 within BRDT	C	0.00408759	C	0.783162	-1.521	0.1283
1	rs1969967	g.92454850C>T	39,922 within BRDT	T	0.00408759	T	0.79076	1.512	0.1306
1	rs72954729	g.92454920T>C	39,992 within BRDT	C	0.0424689	C	0.722243	-1.219	0.2229							MIR1292	1.36915e-17
1	rs10875115	g.92457303T>A	38,230 before EPHX4	A	0.00408759	A	0.766082	1.541	0.1234
1	rs10875116	g.92457331C>T	38,202 before EPHX4	T	0.0221155	T	0.78253	1.263	0.2067
1	rs10875117	g.92457334G>A	38,199 before EPHX4	A	0.0221155	A	0.78253	1.263	0.2067
1	rs56204483	g.92457410_92457411del	38,124 before EPHX4	C	0.00408759	C	0.783162	-1.521	0.1283
1	rs139066569	g.92457639_92457640insT	37,895 before EPHX4	AT	0.0082942	AT	0.747855	-1.459	0.1444			PADI2	PADI2
1	rs10747493	g.92457843T>C	37,690 before EPHX4	C	0.0211069	C	0.838036	-1.206	0.2276
1	rs6682535	g.92460350G>A	35,183 before EPHX4	A	0.0221155	A	0.838036	1.199	0.2307
1	rs1410583	g.92462296G>A	33,237 before EPHX4	A	0.00408759	A	0.810572	1.489	0.1365					CHSY3	1.88476e-10
1	rs1328592	g.92463002A>G	32,531 before EPHX4	G	0.00408759	G	0.849355	-1.444	0.1487
1	rs3767854	g.92464663A>G	30,870 before EPHX4	G	0.00408759	G	0.849355	-1.444	0.1487
1	rs4658286	g.92466756A>T	28,777 before EPHX4	T	0.0221155	T	0.827749	-1.21	0.2261
1	rs4658123	g.92467211T>C	28,322 before EPHX4	C	0.00408759	C	0.821397	-1.476	0.1398					PPP1R18	5.39839e-58	PPP1R18	9.74085e-47
1	rs2303968	g.92467439C>T	28,094 before EPHX4	T	0.0221155	T	0.767286	1.281	0.2003
1	rs72954738	g.92467741A>C	27,792 before EPHX4	C	0.0424689	C	0.639429	-1.32	0.1868
1	rs3862906	g.92468427G>T	27,106 before EPHX4	T	0.00408759	T	0.763425	1.544	0.1226							LILRB5	1.81896e-10
1	rs11165945	g.92472310T>C	23,223 before EPHX4	C	0.0341757	C	0.836743	-1.124	0.2608					LTA	9.35561e-16
1	rs10875126	g.92472502T>A	23,031 before EPHX4	A	0.0211801	A	0.836743	1.207	0.2273					CCL2	4.18238e-15	SP7	3.93501e-09
1	rs11165947	g.92472723C>T	22,810 before EPHX4	T	0.0211801	T	0.863724	1.176	0.2394
2	rs79781226	g.15824447T>A	92,702 after DDX1	A	0.0419871	A	0.750067	1.188	0.2349
2	rs76401445	g.15824458G>A	92,713 after DDX1	A	0.0419871	A	0.750067	1.188	0.2349
2	rs76517583	g.15851348G>A	119,603 after DDX1	A	0.00621257	A	0.998223	1.216	0.2239					PRR3	2.22117e-10
2	rs59582419	g.15856733C>T	124,988 after DDX1	T	0.0127158	T	0.940554	1.172	0.241					PPP1R18	7.10309e-43	PPP1R18	9.74085e-47
2	rs76135838	g.15857353T>A	125,608 after DDX1	A	0.0477616	A	0.0600601	2.563	0.01036
2	rs143251798	g.15860060C>T	128,315 after DDX1	T	0.0291077	T	0.516884	1.549	0.1214
2	rs139345454	g.15860322A>G	128,577 after DDX1	G	0.00887619	G	0.871826	-1.306	0.1916
2	rs7583415	g.15865732G>A	133,987 after DDX1	A	0.0082664	A	0.942446	1.237	0.2162					PPP1R18	4.07242e-38	PPP1R18	1.32129e-39
2	rs4668964	g.15867762C>T	136,017 after DDX1	T	0.0112783	T	0.885829	1.253	0.2102
2	rs4668965	g.15868003T>C	136,258 after DDX1	C	0.0239654	C	0.883371	-1.133	0.2571
2	rs145292493	g.15870327G>T	138,582 after DDX1	T	0.0094964	T	0.619082	1.596	0.1104					PPP1R18	5.39839e-58	PPP1R18	9.74085e-47
2	rs7571026	g.15880014C>A	148,269 after DDX1	A	0.0325992	A	0.73707	1.249	0.2116					SALL3	2.58773e-43	SLC6A15	8.80429e-30
2	rs1477254	g.15885454G>C	153,709 after DDX1	C	0.0457354	C	0.596707	1.361	0.1736
2	rs751310	g.15889419T>G	157,674 after DDX1	G	0.0277328	G	0.699799	-1.322	0.1861
2	rs13382914	g.15969655C>T	111,028 before MYCN	T	0.0109982	T	0.00128323	4.014	5.978e-05
2	rs35574923	g.15969979A>G	110,704 before MYCN	G	0.0162657	G	0.00128323	-3.952	7.763e-05
2	rs13397723	g.15970039G>A	110,644 before MYCN	A	0.020977	A	0.00128323	3.91	9.242e-05
2	rs35962638	g.15970110C>T	110,573 before MYCN	T	0.0196902	T	0.00128323	3.92	8.846e-05
2	rs56003245	g.15970221T>A	110,462 before MYCN	A	0.0184702	A	0.00101843	3.99	6.616e-05
2	rs61557349	g.15970339A>G	110,344 before MYCN	G	0.0184702	G	0.00101843	-3.99	6.616e-05
2	rs2380701	g.15973497G>C	107,186 before MYCN	C	0.0211099	C	0.00132761	3.9	9.624e-05
2	rs2380702	g.15973584G>T	107,099 before MYCN	T	0.0184702	T	0.00132761	3.922	8.779e-05
2	rs12469242	g.15974554G>T	106,129 before MYCN	T	0.0231324	T	0.00121839	3.906	9.365e-05
2	rs7591594	g.15974864C>T	105,819 before MYCN	T	0.0236592	T	0.00126676	3.893	9.914e-05
2	rs7577790	g.15974880C>G	105,803 before MYCN	G	0.032732	G	0.00132761	-3.824	0.0001312
2	rs12613661	g.15975587T>C	105,096 before MYCN	C	0.0146506	C	0.00132761	-3.96	7.504e-05
2	rs12613665	g.15975615T>C	105,068 before MYCN	C	0.0146506	C	0.00145127	-3.937	8.261e-05
2	rs12613688	g.15975748T>C	104,935 before MYCN	C	0.0146506	C	0.00145127	-3.937	8.261e-05
2	rs2380703	g.15977056A>C	103,627 before MYCN	C	0.0146506	C	0.00145127	-3.937	8.261e-05
2	rs4668470	g.15977677A>G	103,006 before MYCN	G	0.0146506	G	0.00145127	-3.937	8.261e-05
2	rs4668471	g.15977866A>T	102,817 before MYCN	T	0.00859318	T	0.00125984	-4.056	4.989e-05
2	rs4669005	g.15978172T>C	102,511 before MYCN	C	0.0151207	C	0.00145127	-3.932	8.437e-05
2	rs12993108	g.15978938T>C	101,745 before MYCN	C	0.0146506	C	0.00145127	-3.937	8.261e-05
2	rs12615803	g.15979437C>T	101,246 before MYCN	T	0.0146506	T	0.00145127	3.937	8.261e-05
2	rs12612477	g.15979519A>G	101,164 before MYCN	G	0.0146506	G	0.00145127	-3.937	8.261e-05
2	rs2380705	g.15979643A>G	101,040 before MYCN	G	0.0146506	G	0.00145127	-3.937	8.261e-05
2	rs2380706	g.15979992G>A	100,691 before MYCN	A	0.0146506	A	0.00145127	3.937	8.261e-05
2	rs12613420	g.15980683G>C	100,000 before MYCN	C	0.0165334	C	0.00145127	3.917	8.959e-05
2	rs12619745	g.15980789G>A	99,894 before MYCN	A	0.0165334	A	0.00145127	3.917	8.959e-05
2	rs10495645	g.15981906C>T	98,777 before MYCN	T	0.0165334	T	0.0013329	3.939	8.176e-05
2	rs10495646	g.15981983C>T	98,700 before MYCN	T	0.0244519	T	0.00120905	3.899	9.659e-05
2	rs11691204	g.15982267G>A	98,416 before MYCN	A	0.0191908	A	0.0013329	3.915	9.051e-05
2	rs61221430	g.15985491G>A	95,192 before MYCN	A	0.0250886	A	0.109657	2.428	0.0152
2	rs10929395	g.15986466G>A	94,217 before MYCN	A	0.0162634	A	0.922431	1.154	0.2487
2	rs79338632	g.15987208T>C	93,475 before MYCN	C	0.047044	C	0.10288	-2.343	0.01914
2	rs55751005	g.15987324C>T	93,359 before MYCN	T	0.0428664	T	0.290845	1.845	0.06502
2	rs58380353	g.15987632G>A	93,051 before MYCN	A	0.0285938	A	0.0887634	2.497	0.01254
2	rs116580355	g.15988595C>T	92,088 before MYCN	T	0.0285938	T	0.10288	2.433	0.01497
2	rs6705849	g.15989213G>A	91,470 before MYCN	A	0.0251787	A	0.10288	2.455	0.01409
2	rs59235038	g.15991685A>G	88,998 before MYCN	G	0.0251787	G	0.10288	-2.455	0.01409
2	rs114188063	g.15997504G>A	83,179 before MYCN	A	0.0297902	A	0.803754	1.187	0.2353
2	rs2380684	g.15998357G>A	82,326 before MYCN	A	0.0384848	A	0.387248	1.693	0.09042					SKIV2L	4.05507e-12	LTB	6.68028e-10
2	rs6724755	g.15999137C>T	81,546 before MYCN	T	0.0251787	T	0.190171	2.167	0.03021
2	rs6740027	g.15999232T>G	81,451 before MYCN	G	0.0251787	G	0.190171	-2.167	0.03021
2	rs117550537	g.15999994C>T	80,689 before MYCN	T	0.0251787	T	0.190171	2.167	0.03021
2	rs115903599	g.16002514G>A	78,169 before MYCN	A	0.0251787	A	0.207519	2.123	0.03376
2	rs72768963	g.16002940C>T	77,743 before MYCN	T	0.0251787	T	0.207519	2.123	0.03376
2	rs56284457	g.218618931A>C	2,385 within DIRC3	C	0.0447485	C	0.623954	-1.33	0.1835
2	rs113206947	g.218620186G>A	1,130 within DIRC3	A	0.0460723	A	0.264743	1.885	0.05949
2	rs112326162	g.218620609G>C	0,707 within DIRC3	C	0.0456229	C	0.264743	1.886	0.05924	CHRNA5	1.32452e-15
2	rs111648330	g.218625295T>C	3,979 before DIRC3	C	0.0456229	C	0.296768	-1.822	0.06846
2	rs60013204	g.218629989C>A	8,673 before DIRC3	A	0.0453696	A	0.328583	1.764	0.07781
2	rs114927816	g.218633483C>T	12,167 before DIRC3	T	0.036732	T	0.227436	2.008	0.04459
2	rs61166508	g.218634311T>C	12,995 before DIRC3	C	0.0435313	C	0.241935	-1.944	0.05185
2	rs4672851	g.218636515G>C	15,199 before DIRC3	C	0.048455	C	0.233295	1.944	0.05192
2	rs112538881	g.218644925C>A	23,609 before DIRC3	A	0.0169619	A	0.80873	1.276	0.2018
2	rs11678160	g.218644980A>G	23,664 before DIRC3	G	0.045245	G	0.778926	-1.14	0.2543
2	rs115014937	g.218645565A>G	24,249 before DIRC3	G	0.0433054	G	0.80873	-1.114	0.2655
2	rs112113935	g.218646214A>C	24,898 before DIRC3	C	0.0169619	C	0.80873	-1.276	0.2018
2	rs77274825	g.218646293A>G	24,977 before DIRC3	G	0.0169619	G	0.80873	-1.276	0.2018					PPP1R18	5.39839e-58	PPP1R18	9.74085e-47
2	rs112378223	g.218647751T>A	26,435 before DIRC3	A	0.0160163	A	0.80873	1.286	0.1986
2	rs16825222	g.218650612A>G	29,296 before DIRC3	G	0.0450083	G	0.76946	-1.152	0.2493
2	rs11690697	g.218651329G>A	30,013 before DIRC3	A	0.0450083	A	0.733131	1.195	0.2321
2	rs11690712	g.218651501C>G	30,185 before DIRC3	G	0.0475937	G	0.733131	-1.185	0.2362
2	rs73072371	g.218653857T>C	32,541 before DIRC3	C	0.0479885	C	0.373278	-1.675	0.09386					HLA-B	7.63547e-15	HLA-B	1.58198e-09
2	rs2571458	g.218657500A>C	36,184 before DIRC3	C	0.0325625	C	0.239102	-2.003	0.04513
2	rs73072379	g.218657850T>G	36,534 before DIRC3	G	0.0166492	G	0.485845	-1.687	0.0916
2	rs12618008	g.218658052C>T	36,736 before DIRC3	T	0.0253044	T	0.173969	2.211	0.02704
2	rs4674212	g.218658413T>C	37,097 before DIRC3	C	0.0166492	C	0.485845	-1.687	0.0916					MICA	2.07237e-16	MICA	4.40161e-12
2	rs4674213	g.218659070T>C	37,754 before DIRC3	C	0.0166492	C	0.460781	-1.723	0.08481
2	rs73072385	g.218659331C>T	38,015 before DIRC3	T	0.0463718	T	0.226244	1.968	0.04903
2	rs11885246	g.218660954C>T	39,638 before DIRC3	T	0.0463718	T	0.239122	1.939	0.05252
2	rs76020033	g.218661171C>G	39,855 before DIRC3	G	0.0463718	G	0.226244	-1.968	0.04903
2	rs1962638	g.218661597A>G	40,281 before DIRC3	G	0.0349919	G	0.256209	-1.953	0.05081
2	rs61334436	g.218663229G>A	41,913 before DIRC3	A	0.0463718	A	0.226244	1.968	0.04903
2	rs768921	g.218663979G>A	42,663 before DIRC3	A	0.0180817	A	0.379984	1.836	0.0664					MICA	1.63101e-15	MICA	3.27353e-10
2	rs1035671	g.218674484C>T	53,168 before DIRC3	T	0.0365082	T	0.463141	1.585	0.1129
2	rs7567473	g.218761618G>A	106,100 within TNS1	A	0.0257199	A	0.924974	1.074	0.2828					PPP1R18	5.02142e-85	PPP1R18	6.59693e-75
2	rs188890025	g.229436604G>A	390,243 before SPHKAP	A	0.0266588	A	0.264401	1.984	0.04729					DSP	3.00579e-10	FOXQ1	3.87792e-16
2	rs148248093	g.229458982A>G	412,621 before SPHKAP	G	0.0208416	G	0.949137	-1.083	0.279	CHRNA5	1.63091e-21
2	rs77376485	g.229517333C>T	470,972 before SPHKAP	T	0.0346271	T	0.384549	1.717	0.08603
2	rs114151334	g.229591867A>G	544,190 after PID1	G	0.0402415	G	0.711716	-1.241	0.2145
2	rs72983303	g.229663812A>T	472,245 after PID1	T	0.0468371	T	0.401946	-1.633	0.1024
2	rs11890500	g.229668013C>A	468,044 after PID1	A	0.0468714	A	0.401946	1.633	0.1025
2	rs138748303	g.239220838C>T	8,347 before TRAF3IP1	T	0.0109819	T	0.0064807	3.568	0.0003594
2	rs12478806	g.239841978G>A	5,987 within LINC01940	A	0.0268943	A	0.757654	1.259	0.2082
2	rs67287027	g.239847098T>C	0,867 within LINC01940	C	0.0442266	C	0.527463	-1.459	0.1446
2	rs6543544	g.239892918T>C	44,953 before LINC01940	C	0.0392263	T	0.125868	-2.287	0.02222
2	rs11124207	g.239897650A>C	49,685 before LINC01940	C	0.0424786	A	0.0364431	-2.775	0.005521
2	rs188214043	g.9198434A>T	54,558 before MBOAT2	T	0.0128788	T	0.525109	-1.673	0.09431
2	rs10754952	g.9242770T>C	98,894 before MBOAT2	C	0.0474205	C	0.153242	-2.16	0.03081
2	rs62118575	g.9253858G>C	93,036 before ASAP2	C	0.034936	C	0.351016	1.772	0.07645
2	rs13423661	g.9253906C>T	92,988 before ASAP2	T	0.0233888	T	0.223879	2.096	0.03609
2	rs7565107	g.9254138A>G	92,756 before ASAP2	G	0.0255714	G	0.190674	-2.163	0.03051
2	rs2048399	g.9255508G>T	91,386 before ASAP2	T	0.00923779	T	0.135993	2.491	0.01273
2	rs2015061	g.9256210C>T	90,684 before ASAP2	T	0.0090933	T	0.358195	1.981	0.0476
2	rs4668602	g.9256458T>A	90,436 before ASAP2	A	0.0111406	A	0.330739	1.998	0.04572
2	rs10195888	g.9257378G>T	89,516 before ASAP2	T	0.0107327	T	0.135993	2.468	0.01358
2	rs7426039	g.9257754C>T	89,140 before ASAP2	T	0.0106315	T	0.341381	1.986	0.04701
2	rs2016689	g.9257881T>C	89,013 before ASAP2	C	0.0106315	C	0.358195	-1.957	0.05035
2	rs3929501	g.9258072G>A	88,822 before ASAP2	A	0.0194241	A	0.388498	1.81	0.07031
2	rs62118576	g.9259506G>A	87,388 before ASAP2	A	0.00233659	A	0.625453	1.788	0.07377
2	rs9636252	g.9259598C>T	87,296 before ASAP2	T	0.0027625	T	0.342482	2.179	0.02935
2	rs4669360	g.9261940G>A	84,954 before ASAP2	A	0.00428031	A	0.625453	1.705	0.08818					MICA	2.07237e-16	MICA	4.40161e-12
2	rs965448	g.9262501T>C	84,393 before ASAP2	C	0.00494938	C	0.342482	-2.098	0.03593
2	rs1397496	g.9263253A>G	83,641 before ASAP2	G	0.00343842	G	0.68368	-1.663	0.09625
2	rs12475939	g.9263555C>T	83,339 before ASAP2	T	0.0118468	T	0.634927	1.542	0.123
2	rs12465727	g.9263876T>C	83,018 before ASAP2	C	0.00268217	C	0.647313	-1.742	0.0815
2	rs11885891	g.9264724G>A	82,170 before ASAP2	A	0.00386875	A	0.676156	1.656	0.0977
2	rs34462073	g.9264793A>G	82,101 before ASAP2	G	0.00452905	G	0.26584	-2.257	0.02402
2	rs13026939	g.9264924C>G	81,970 before ASAP2	G	0.00386875	G	0.647313	-1.692	0.09069
2	rs4459703	g.9265057C>T	81,837 before ASAP2	T	0.00521509	T	0.300041	2.168	0.03014
2	rs7563655	g.9265366T>C	81,528 before ASAP2	C	0.0149709	C	0.288399	-2.031	0.04225
2	rs10183511	g.9265415A>G	81,479 before ASAP2	G	0.0149709	G	0.288399	-2.031	0.04225
2	rs6744935	g.9267071C>G	79,823 before ASAP2	G	0.00927091	G	0.604394	-1.619	0.1055
2	rs10194786	g.9267131G>T	79,763 before ASAP2	T	0.00927091	T	0.594952	1.631	0.1029
2	rs13412481	g.9267412T>A	79,482 before ASAP2	A	0.00927091	A	0.594952	1.631	0.1029	CHRNA5	2.85353e-15
2	rs13412487	g.9267452G>A	79,442 before ASAP2	A	0.00722005	A	0.594952	1.669	0.09521
2	rs13415264	g.9267564C>T	79,330 before ASAP2	T	0.0114061	T	0.594952	1.599	0.1098
2	rs13412683	g.9267605G>A	79,289 before ASAP2	A	0.00927091	A	0.594952	1.631	0.1029	CHRNA5	2.85353e-15
2	rs13412789	g.9267677G>A	79,217 before ASAP2	A	0.00927091	A	0.594952	1.631	0.1029
2	rs13424404	g.9267775C>G	79,119 before ASAP2	G	0.00927091	G	0.580431	-1.65	0.09896
2	rs4552159	g.9267874A>G	79,020 before ASAP2	G	0.00944747	G	0.580431	-1.647	0.09955
2	rs4402730	g.9268038C>T	78,856 before ASAP2	T	0.00927091	T	0.613557	1.607	0.108
2	rs4669362	g.9268693T>A	78,201 before ASAP2	A	0.00994654	A	0.622836	1.585	0.1131
2	rs4233867	g.9268701C>A	78,193 before ASAP2	A	0.0128802	A	0.559771	1.626	0.1039
2	rs6728716	g.9269386T>C	77,508 before ASAP2	C	0.0117385	C	0.324938	-2	0.04547
2	rs6743232	g.9269387G>A	77,507 before ASAP2	A	0.00835329	A	0.685623	1.533	0.1253
2	rs6743450	g.9269554G>A	77,340 before ASAP2	A	0.00927091	A	0.622836	1.595	0.1106
2	rs2063412	g.9271667G>A	75,227 before ASAP2	A	0.00994375	A	0.901442	1.255	0.2095
2	rs4668604	g.9272654C>T	74,240 before ASAP2	T	0.010438	T	0.878839	1.273	0.203
2	rs4668605	g.9272857A>G	74,037 before ASAP2	G	0.00855485	G	0.551825	-1.7	0.08914
2	rs7608760	g.9273762T>C	73,132 before ASAP2	C	0.00994585	C	0.485052	-1.77	0.07681
2	rs10754953	g.9273961T>C	72,933 before ASAP2	C	0.00824388	C	0.485052	-1.798	0.07218
2	rs6722192	g.9274167A>T	72,727 before ASAP2	T	0.00411971	T	0.972529	-1.304	0.1923
2	rs6732338	g.9274244A>G	72,650 before ASAP2	G	0.00411971	G	0.972529	-1.304	0.1923
2	rs6722542	g.9274636G>A	72,258 before ASAP2	A	0.00462341	A	0.972529	1.288	0.1979
2	rs12622209	g.9274692A>C	72,202 before ASAP2	C	0.00743015	C	0.551825	-1.721	0.08524
2	rs12612657	g.9274830C>A	72,064 before ASAP2	A	0.00598316	A	0.485052	1.845	0.06498
2	rs35267306	g.9276541A>G	70,353 before ASAP2	G	0.00743015	G	0.551825	-1.721	0.08524
2	rs2175334	g.9277612A>G	69,282 before ASAP2	G	0.00861352	G	0.912861	-1.264	0.2063
2	rs4027517	g.9279601C>T	67,293 before ASAP2	T	0.00391491	T	0.411457	2.016	0.04378
2	rs6431979	g.9279886A>G	67,008 before ASAP2	G	0.0083266	G	0.411457	-1.907	0.05654
2	rs6431980	g.9280145G>T	66,749 before ASAP2	T	0.0127169	T	0.869843	1.252	0.2104
2	rs6756409	g.9280191C>G	66,703 before ASAP2	G	0.00614698	G	0.869399	-1.363	0.1729
2	rs10181688	g.9280347A>G	66,547 before ASAP2	G	0.00614698	G	0.869399	-1.363	0.1729
2	rs6736097	g.9281704T>C	65,190 before ASAP2	C	0.00864273	C	0.505554	-1.762	0.0781
2	rs11683991	g.9283876C>T	63,018 before ASAP2	T	0.0380943	T	0.785394	1.164	0.2443
2	rs13001632	g.9284616A>G	62,278 before ASAP2	G	0.0261968	G	0.842562	-1.165	0.2442
2	rs13029151	g.9284799G>A	62,095 before ASAP2	A	0.0266698	A	0.609457	1.441	0.1495
2	rs4669366	g.9285206G>A	61,688 before ASAP2	A	0.0325578	A	0.933781	1.023	0.3063
2	rs4669367	g.9285525A>G	61,369 before ASAP2	G	0.0325578	G	0.933781	-1.023	0.3063					MICA	1.88297e-18	MICA	1.51446e-13
2	rs12692376	g.9286959G>A	59,935 before ASAP2	A	0.0313021	A	0.994423	0.962	0.3362
2	rs4669369	g.9287202G>A	59,692 before ASAP2	A	0.0444121	A	0.690255	1.249	0.2116
2	rs10190579	g.9288089A>G	58,805 before ASAP2	G	0.0256021	G	0.635477	-1.415	0.157					MICA	1.04544e-16	MICA	3.52871e-12
2	rs4668606	g.9288363T>C	58,531 before ASAP2	C	0.0256021	C	0.612187	-1.445	0.1485
2	rs1806730	g.9288786A>T	58,108 before ASAP2	T	0.0256021	T	0.612187	-1.445	0.1485	CHRNA5	1.59405e-13
2	rs907164	g.9289601C>T	57,293 before ASAP2	T	0.0496826	T	0.671519	1.251	0.211
2	rs4669370	g.9293180T>C	53,714 before ASAP2	C	0.0482435	C	0.915077	-0.972	0.331
2	rs2356976	g.9294188C>T	52,706 before ASAP2	T	0.0438446	T	0.702087	1.237	0.216					C5	7.81759e-14	C5	1.9779e-12
2	rs4668608	g.9295086A>G	51,808 before ASAP2	G	0.0438446	G	0.698321	-1.242	0.2143
2	rs10191111	g.9295168C>T	51,726 before ASAP2	T	0.0438446	T	0.740157	1.192	0.2334
2	rs10191335	g.9295417C>G	51,477 before ASAP2	G	0.0316156	G	0.740157	-1.251	0.211	HIST1H4L	1.00652e-10			TRIM27	3.32543e-38	PPP1R18	3.26328e-27
2	rs2356977	g.9296371G>A	50,523 before ASAP2	A	0.0183199	A	0.775594	1.302	0.1928
2	rs4281878	g.9296404T>C	50,490 before ASAP2	C	0.0183199	C	0.775594	-1.302	0.1928
2	rs11690393	g.9296436G>A	50,458 before ASAP2	A	0.0169493	A	0.751394	1.343	0.1791					VWA5A	2.24408e-09	SHISA7	4.84316e-12
2	rs10200229	g.9296828G>A	50,066 before ASAP2	A	0.0117076	A	0.751394	1.402	0.1608
2	rs10192327	g.9297224A>C	49,670 before ASAP2	C	0.0169493	C	0.726024	-1.374	0.1696
2	rs968266	g.9297582G>C	49,312 before ASAP2	C	0.0217347	C	0.943277	1.082	0.2792	CHRNA5	1.63091e-21
2	rs968267	g.9297590A>G	49,304 before ASAP2	G	0.0217347	G	0.943277	-1.082	0.2792					C5	7.81759e-14	C5	1.9779e-12
2	rs2175337	g.9298590A>C	48,304 before ASAP2	C	0.0183199	C	0.943277	-1.111	0.2668					PPP1R18	1.6079e-39	PPP1R18	2.803e-35
2	rs6732688	g.9298669G>T	48,225 before ASAP2	T	0.0208853	T	0.836544	1.21	0.2263
2	rs11899325	g.9299603A>G	47,291 before ASAP2	G	0.0144647	G	0.836544	-1.27	0.2041
2	rs4668610	g.9299699A>T	47,195 before ASAP2	T	0.0144647	T	0.943277	-1.149	0.2506							MIR103B2	9.98111e-10
2	rs7586597	g.9300092T>G	46,802 before ASAP2	G	0.0144647	G	0.820422	-1.289	0.1975
2	rs4669373	g.9300732G>A	46,162 before ASAP2	A	0.0144647	A	0.884434	1.215	0.2242
2	rs4668611	g.9301922C>T	44,972 before ASAP2	T	0.0144647	T	0.884434	1.215	0.2242
2	rs12692377	g.9301982G>A	44,912 before ASAP2	A	0.0162423	A	0.783635	1.313	0.1893
2	rs4669374	g.9302037T>C	44,857 before ASAP2	C	0.0144647	C	0.884434	-1.215	0.2242
2	rs12992450	g.9303018C>T	43,876 before ASAP2	T	0.0427086	T	0.988337	0.912	0.3616					PPP1R18	5.39839e-58	PPP1R18	9.74085e-47
2	rs6721724	g.9303219C>T	43,675 before ASAP2	T	0.0427086	T	0.852316	1.066	0.2864
2	rs7569058	g.9303596G>A	43,298 before ASAP2	A	0.0355106	A	0.95922	0.979	0.3277
2	rs13016901	g.9303933G>A	42,961 before ASAP2	A	0.0427086	A	0.83194	1.089	0.276					PPP1R18	5.39839e-58	PPP1R18	9.74085e-47
2	rs13018435	g.9303996C>T	42,898 before ASAP2	T	0.0480937	T	0.705798	1.215	0.2242					SYT15	2.65316e-09	LILRB5	1.55677e-16
2	rs113013648	g.9343021A>T	3,873 before ASAP2	T	0.0118862	T	0.694929	-1.468	0.1422
2	rs112814594	g.9355080G>A	8,186 within ASAP2	A	0.0165275	A	0.538575	1.615	0.1064					SYT15	1.71863e-09
3	rs193022314	g.11603349G>A	158,871 within VGLL4	A	0.0433772	A	0.144914	2.203	0.02761
3	rs35545290	g.11691777C>T	70,443 within VGLL4	T	0.0127583	T	0.137492	2.436	0.01485
3	rs74856031	g.11694100G>C	68,120 within VGLL4	C	0.0401694	C	0.985665	0.927	0.3541
3	rs71316495	g.11695366G>T	66,854 within VGLL4	T	0.0151693	T	0.113032	2.498	0.0125
3	rs79455560	g.11707429G>A	54,791 within VGLL4	A	0.0350895	A	0.0500129	2.691	0.007115
3	rs4678001	g.123007207C>T	86,433 after SEC22A	T	0.0434651	T	0.495561	1.507	0.1319					PPP1R18	5.39839e-58	PPP1R18	9.74085e-47
3	rs4621278	g.123018342G>C	97,568 after SEC22A	C	0.0448754	C	0.429948	1.597	0.1102					MICA	1.90728e-11	MICA	4.45647e-10
3	rs13081065	g.123019314C>A	98,540 after SEC22A	A	0.0448754	A	0.493104	1.504	0.1325
3	rs9850375	g.123023615C>T	102,841 after SEC22A	T	0.0249791	T	0.461576	1.655	0.09802					PPP1R18	5.39839e-58	PPP1R18	9.74085e-47
3	rs9870651	g.123032815G>T	112,041 after SEC22A	T	0.0127527	T	0.393933	1.869	0.0616
3	rs143675138	g.128079991G>A	102,446 before DNAJB8-AS1	A	0.042738	A	0.884916	1.029	0.3036					HCP5	8.79207e-17	HCP5	3.21844e-14
3	rs76370549	g.158176291A>G	112,662 before MLF1	G	0.026803	G	0.40709	-1.726	0.08443
3	rs187075442	g.158290594G>A	1,641 within MLF1	A	0.0227347	A	0.605404	1.474	0.1405					SFRP1	8.15833e-11
3	rs753637826	g.158326059G>A	36,258 before GFM1	A	0.0446694	A	0.945765	0.952	0.3412
3	rs79797284	g.158331524A>T	30,793 before GFM1	T	0.0302179	T	0.633073	-1.389	0.1647					SVEP1	2.09169e-14
3	rs12633687	g.158338168G>T	24,149 before GFM1	T	0.0311159	T	0.866418	1.107	0.2682
3	rs114028320	g.168634409T>C	364,767 after MIR551B	C	0.024621	C	0.62558	-1.434	0.1514
3	rs12631392	g.168660949G>A	391,307 after MIR551B	A	0.0425804	A	0.00633796	3.346	0.0008196
3	rs9843630	g.168665920T>C	396,278 after MIR551B	C	0.0453766	C	0.00407692	-3.462	0.0005364
3	rs12634641	g.168666977T>C	397,335 after MIR551B	C	0.0453766	C	0.00561541	-3.37	0.0007522
3	rs16852876	g.168668369G>C	398,727 after MIR551B	C	0.0453766	C	0.00724982	3.294	0.0009867
3	rs9290348	g.168670179C>A	400,537 after MIR551B	A	0.0453766	A	0.00747928	3.285	0.00102
3	rs7636669	g.168674012G>A	404,370 after MIR551B	A	0.0453766	A	0.0109979	3.167	0.001542
3	rs6781201	g.168674494A>G	404,852 after MIR551B	G	0.0490002	G	0.278636	-1.844	0.06512
3	rs60630661	g.168687179C>T	417,537 after MIR551B	T	0.0453766	T	0.00533856	3.385	0.000713
3	rs9830309	g.168688656T>A	419,014 after MIR551B	A	0.0453766	A	0.00593594	3.354	0.0007978
3	rs9290353	g.168692989T>C	423,347 after MIR551B	C	0.00550692	C	0.0207532	-3.304	0.0009531
3	rs9835962	g.168693089C>A	423,447 after MIR551B	A	0.0492372	A	0.0227424	2.914	0.00357
3	rs1166185144	g.168693842_168693843insA	424,199 after MIR551B	TA	0.00140005	TA	0.0208736	-3.488	0.0004868
3	rs115238371	g.168698836C>T	429,194 after MIR551B	T	0.0158179	T	0.539345	1.621	0.1051					PPP1R18	8.43219e-36	PPP1R18	1.32129e-39
3	rs116592029	g.168705590T>C	435,948 after MIR551B	C	0.0106175	C	0.527992	-1.699	0.08926					GLRA3	2.25567e-15
3	rs73166114	g.168713396C>A	443,754 after MIR551B	A	0.0133227	A	0.95671	1.147	0.2514	CHRNA5	1.49881e-21
3	rs899501	g.168738754G>C	469,112 after MIR551B	C	0.0225089	C	0.695342	1.363	0.1728
3	rs7621565	g.168741806T>C	472,164 after MIR551B	C	0.0133227	C	0.982526	-1.118	0.2636
3	rs73166131	g.168743961G>A	474,319 after MIR551B	A	0.0133227	A	0.989677	1.11	0.2671					OPN1SW	3.87117e-09
3	rs1159634180	g.168754404_168754403del	484,761 after MIR551B	C	0.0175474	C	0.930471	-1.132	0.2576
3	rs73166143	g.168758430A>T	488,788 after MIR551B	T	0.0133227	T	0.879332	-1.234	0.2171	HIST1H4L	3.65734e-13			TRIM27	1.03879e-22	PPP1R18	1.85179e-25
3	rs28608851	g.168763395A>G	493,753 after MIR551B	G	0.0130532	G	0.980696	-1.123	0.2614
3	rs73166149	g.168769309C>T	499,667 after MIR551B	T	0.0104523	T	0.954398	1.187	0.2351
3	rs78901890	g.168773126G>C	503,484 after MIR551B	C	0.0104523	C	0.954398	1.187	0.2351
3	rs6789325	g.168778547G>A	508,905 after MIR551B	A	0.0104523	A	0.697689	1.484	0.1377
3	rs148064767	g.168782251G>A	512,609 after MIR551B	A	0.00263963	A	0.712989	1.664	0.09614
3	rs73166161	g.168783094G>A	513,452 after MIR551B	A	0.0449898	A	0.638818	1.31	0.1901
3	rs560539602	g.168788427_168788428insAA	518,784 after MIR551B	CAA	0.0449898	CAA	0.718707	1.212	0.2254
3	rs1479403	g.168788681C>A	519,039 after MIR551B	A	0.0358563	A	0.0853472	2.473	0.0134
3	rs6798744	g.168791596T>C	521,954 after MIR551B	C	0.0358563	C	0.0853472	-2.473	0.0134
3	rs4955633	g.168793005A>G	523,363 after MIR551B	G	0.0358563	G	0.0853472	-2.473	0.0134
3	rs115463345	g.168795393G>C	525,751 after MIR551B	C	0.0397784	C	0.526019	1.481	0.1387					PPP1R18	5.39839e-58	PPP1R18	9.74085e-47
3	rs9837244	g.168795475G>T	525,833 after MIR551B	T	0.0358563	T	0.0853472	2.473	0.0134
3	rs530043985	g.168796005_168796006insAA	526,362 after MIR551B	CAA	0.0444864	CAA	0.718707	1.214	0.2246
3	rs56023968	g.168796876G>C	527,234 after MIR551B	C	0.0449898	C	0.653985	1.291	0.1966
3	rs55713113	g.168797609_168797610insA	527,966 after MIR551B	TA	0.0485617	TA	0.653985	-1.277	0.2016
3	rs55697067	g.168797610T>A	527,968 after MIR551B	A	0.0485617	A	0.519199	1.453	0.1463
3	rs4955635	g.168799146A>G	529,504 after MIR551B	G	0.0391116	G	0.0620302	-2.588	0.009661
3	rs3821384	g.168801064T>C	531,422 after MIR551B	C	0.0213467	C	0.653985	-1.423	0.1547
3	rs11404459	g.168801214_168801213del	531,571 after MIR551B	G	0.0358563	G	0.0853472	2.473	0.0134
3	rs79150363	g.168804431G>A	534,789 after MIR551B	A	0.0213467	A	0.653985	1.423	0.1547
3	rs73166180	g.168805210C>T	535,568 after MIR551B	T	0.0213467	T	0.653985	1.423	0.1547					KIF27	1.56433e-15	MIR126	1.86955e-10
3	rs9290356	g.168805734G>A	536,092 after MIR551B	A	0.0358563	A	0.0758343	2.522	0.01166
3	rs1947809	g.168808276C>T	538,634 after MIR551B	T	0.0358563	T	0.0853472	2.473	0.0134
3	rs1420461	g.168815167G>A	545,525 after MIR551B	A	0.0358563	A	0.0965831	2.42	0.01551
3	rs6763075	g.168816049C>T	546,407 after MIR551B	T	0.0358563	T	0.0853472	2.473	0.0134
3	rs2901380	g.168817836C>T	548,194 after MIR551B	T	0.0358563	T	0.0853472	2.473	0.0134
3	rs9857376	g.168818560T>C	548,918 after MIR551B	C	0.0358563	C	0.0853472	-2.473	0.0134
3	rs11405202	g.168819361_168819360del	549,718 after MIR551B	C	0.0358563	C	0.060271	-2.615	0.008925
3	rs9290358	g.168819788G>A	550,146 after MIR551B	A	0.0358563	A	0.0965831	2.42	0.01551
3	rs79129760	g.168820172A>G	550,530 after MIR551B	G	0.0264069	G	0.585149	-1.474	0.1404					ADGB	1.33774e-11	ADGB	2.4596e-11
3	rs2111082	g.168820427G>A	550,785 after MIR551B	A	0.0374656	A	0.478105	1.559	0.119	CHRNA5	1.75869e-15
3	rs56133314	g.168823058G>A	553,416 after MIR551B	A	0.010632	A	0.271037	2.12	0.03401
3	rs56129373	g.168823239G>A	553,597 after MIR551B	A	0.010632	A	0.271037	2.12	0.03401
3	rs1487264832	g.168823475_168823476insT	553,832 after MIR551B	GT	0.010632	GT	0.271037	-2.12	0.03401
3	rs73167905	g.168824943G>T	555,301 after MIR551B	T	0.00812696	T	0.271037	2.161	0.03071
3	rs9866253	g.168825310C>G	555,668 after MIR551B	G	0.0358563	G	0.0965831	-2.42	0.01551
3	rs77492239	g.168826039G>A	555,524 within MECOM	A	0.00812696	A	0.271037	2.161	0.03071
3	rs73167909	g.168827582T>C	553,981 within MECOM	C	0.00812696	C	0.271037	-2.161	0.03071
3	rs73167910	g.168827595A>G	553,968 within MECOM	G	0.00812696	G	0.271037	-2.161	0.03071
3	rs1564356	g.168828505T>C	553,058 within MECOM	C	0.0358563	C	0.0965831	-2.42	0.01551
3	rs73167913	g.168828954C>G	552,609 within MECOM	G	0.00812696	G	0.243098	-2.221	0.02638
3	rs6780138	g.168829378A>G	552,185 within MECOM	G	0.0358563	G	0.112482	-2.354	0.0186
3	rs73167915	g.168829456T>C	552,107 within MECOM	C	0.00812696	C	0.243098	-2.221	0.02638					SKIV2L	1.76805e-13	SKIV2L	4.57772e-13
3	rs73167917	g.168829772T>C	551,791 within MECOM	C	0.00812696	C	0.243098	-2.221	0.02638
3	rs6444840	g.168830847G>A	550,716 within MECOM	A	0.0358563	A	0.112482	2.354	0.0186
3	rs73167920	g.168831264T>C	550,299 within MECOM	C	0.00812696	C	0.243098	-2.221	0.02638
3	rs9290360	g.168832773T>G	548,790 within MECOM	G	0.0221866	G	0.177974	-2.222	0.02628
3	rs7647676	g.168836106G>A	545,457 within MECOM	A	0.00812696	A	0.243098	2.221	0.02638					SALL3	2.75211e-43	SLC6A15	8.80429e-30
3	rs16853191	g.168839299A>G	542,264 within MECOM	G	0.00812696	G	0.210461	-2.297	0.02164
3	rs73167925	g.168839347A>G	542,216 within MECOM	G	0.00812696	G	0.210461	-2.297	0.02164
3	rs73167929	g.168839370T>A	542,193 within MECOM	A	0.00812696	A	0.210461	2.297	0.02164
3	rs16853196	g.168839482T>G	542,081 within MECOM	G	0.00812696	G	0.210461	-2.297	0.02164
3	rs3851380	g.168840571T>A	540,992 within MECOM	A	0.0358563	A	0.122031	2.317	0.02051
3	rs3851382	g.168841466C>T	540,097 within MECOM	T	0.0358563	T	0.136775	2.265	0.02354
3	rs6779739	g.168841534C>A	540,029 within MECOM	A	0.00812696	A	0.210461	2.297	0.02164
3	rs6795388	g.168841992A>G	539,571 within MECOM	G	0.00812696	G	0.210461	-2.297	0.02164
3	rs73167936	g.168843641C>A	537,922 within MECOM	A	0.00812696	A	0.210461	2.297	0.02164
3	rs16853206	g.168844253A>T	537,310 within MECOM	T	0.00812696	T	0.247229	-2.211	0.02701
3	rs1420474	g.168845043C>T	536,520 within MECOM	T	0.0358563	T	0.111939	2.356	0.01849
3	rs6808202	g.168845312T>C	536,251 within MECOM	C	0.00812696	C	0.210461	-2.297	0.02164
3	rs16853214	g.168846033T>A	535,530 within MECOM	A	0.00812696	A	0.210461	2.297	0.02164
3	rs9840999	g.25448930G>A	233,107 within RARB	A	0.0325992	A	0.97114	0.981	0.3268
3	rs142731314	g.25454199A>C	238,376 within RARB	C	0.0229491	C	0.789994	-1.248	0.2121					PPP1R18	8.77746e-46	PPP1R18	9.74085e-47
3	rs79012612	g.25507245G>A	199,185 after TOP2B	A	0.0419232	A	0.805839	1.123	0.2615
3	rs548471733	g.55094587T>C	132,515 before LRTM1	C	0.0341615	C	0.481473	-1.571	0.1162
3	rs11719357	g.55148682T>C	186,610 before LRTM1	C	0.0255127	C	0.517377	-1.571	0.1161					ORM2	2.08204e-10	OR2A7	2.27592e-09
3	rs56357533	g.55149925A>G	187,853 before LRTM1	G	0.0214357	G	0.715534	-1.347	0.1779
3	rs55795430	g.55150091T>C	188,019 before LRTM1	C	0.0214357	C	0.715534	-1.347	0.1779
3	rs55779809	g.55150492G>A	188,420 before LRTM1	A	0.0214357	A	0.715534	1.347	0.1779
3	rs62256232	g.55150672G>A	188,600 before LRTM1	A	0.0214357	A	0.715534	1.347	0.1779
3	rs62256233	g.55150692T>G	188,620 before LRTM1	G	0.0214357	G	0.715534	-1.347	0.1779
3	rs57949324	g.55151291G>A	189,219 before LRTM1	A	0.0214357	A	0.801508	1.246	0.2128					PPP1R18	8.77746e-46	PPP1R18	9.74085e-47
3	rs55733891	g.55152517T>A	190,445 before LRTM1	A	0.0214357	A	0.715534	1.347	0.1779
3	rs55668464	g.55152560T>C	190,488 before LRTM1	C	0.0214357	C	0.715534	-1.347	0.1779
3	rs55991025	g.55152586C>T	190,514 before LRTM1	T	0.0214357	T	0.735802	1.323	0.1858
3	rs62256237	g.55154380G>C	192,308 before LRTM1	C	0.0173845	C	0.594131	1.533	0.1253
3	rs146791653	g.55155287_55155288insTG	193,214 before LRTM1	TTG	0.0411532	TTG	0.578911	-1.403	0.1605
3	rs80233686	g.55155292C>G	193,220 before LRTM1	G	0.0453011	G	0.715534	-1.215	0.2244
3	rs62256238	g.55155364A>G	193,292 before LRTM1	G	0.0280236	G	0.715534	-1.301	0.1931
3	rs62256239	g.55156529G>T	194,457 before LRTM1	T	0.0398516	T	0.692318	1.267	0.2053
3	rs62256240	g.55156744A>G	194,672 before LRTM1	G	0.0225438	G	0.715534	-1.339	0.1806
3	rs62256241	g.55161284T>C	199,212 before LRTM1	C	0.0371175	C	0.715534	-1.252	0.2107					PRR3	4.93676e-10
3	rs62256242	g.55162189C>G	200,117 before LRTM1	G	0.037973	G	0.636266	-1.345	0.1787	HIST1H4L	1.99649e-11			TRIM27	7.63038e-45	PPP1R18	8.10429e-35
3	rs1973002	g.55165151A>G	203,079 before LRTM1	G	0.0213912	G	0.720947	-1.341	0.1799					MICA	1.04544e-16	MICA	3.52871e-12
3	rs1841141	g.55165761C>T	203,689 before LRTM1	T	0.0320691	T	0.674036	1.328	0.1841
3	rs1458980	g.55166092G>A	204,020 before LRTM1	A	0.0320691	A	0.674036	1.328	0.1841
3	rs62254565	g.55170644A>C	208,572 before LRTM1	C	0.0218955	C	0.880208	-1.152	0.2493	CHRNA5	1.62307e-21
3	rs374646396	g.55170898G>A	208,826 before LRTM1	A	0.0251866	A	0.792256	1.229	0.2189					PPP1R18	7.27354e-46	PPP1R18	2.51267e-46
3	rs192542177	g.55170993G>A	208,921 before LRTM1	A	0.0218955	A	0.801178	1.243	0.214					PPP1R18	8.77746e-46	PPP1R18	9.74085e-47
3	rs372465860	g.55171791G>A	209,719 before LRTM1	A	0.0218955	A	0.739927	1.315	0.1887
3	rs60423842	g.55179985T>G	217,913 before LRTM1	G	0.0427524	G	0.165844	-2.141	0.03229
3	rs141187351	g.55192242C>T	230,170 before LRTM1	T	0.0137644	T	0.26322	2.096	0.03611
3	rs534693216	g.55224230C>T	262,158 before LRTM1	T	0.0278143	T	0.793682	1.211	0.2261
3	rs9830115	g.55224946C>T	262,874 before LRTM1	T	0.0320419	T	0.0380391	2.81	0.004949
3	rs9811201	g.55225472A>C	263,400 before LRTM1	C	0.031473	A	0.0221216	-3.005	0.002655
3	rs7649090	g.55226399T>C	264,327 before LRTM1	C	0.0322257	C	0.0323298	-2.868	0.004126	NDUFA12	3.92531e-11
3	rs11130462	g.55226941C>T	264,869 before LRTM1	T	0.0436083	T	0.026724	2.881	0.003966
3	rs4955942	g.55228031A>G	265,959 before LRTM1	G	0.0411719	G	0.112364	-2.329	0.01987
3	rs9818965	g.55228586G>T	266,514 before LRTM1	T	0.0322257	T	0.0438507	2.757	0.005842
3	rs9857899	g.55232588C>A	270,516 before LRTM1	A	0.00598682	A	0.0332143	3.128	0.00176
3	rs9825577	g.55233304A>G	271,232 before LRTM1	G	0.00661487	A	0.0423377	-3.024	0.002491
3	rs9825710	g.55233363C>G	271,291 before LRTM1	G	0.0111249	C	0.0688186	-2.757	0.00583
3	rs1381388	g.55234006A>G	271,934 before LRTM1	G	0.0113589	A	0.0651428	-2.776	0.005502
3	rs9830222	g.55234129A>C	272,057 before LRTM1	C	0.0306021	A	0.0691123	-2.588	0.009643
3	rs9850505	g.55234289C>T	272,217 before LRTM1	T	0.0113589	C	0.0718298	2.737	0.006209	SLC22A5	6.99394e-20
3	rs6766901	g.55235088G>C	273,016 before LRTM1	C	0.0306021	G	0.0539909	2.686	0.007226	SLC22A5	6.99394e-20
3	rs6793158	g.55235233A>G	273,161 before LRTM1	G	0.0306021	A	0.0548437	-2.68	0.007359					CCHCR1	3.12003e-17	CCHCR1	1.05886e-10
3	rs6793267	g.55235377A>G	273,305 before LRTM1	G	0.0252424	A	0.0314474	-2.921	0.00349
3	rs6785046	g.55235625C>T	273,553 before LRTM1	T	0.0306021	C	0.0514444	2.705	0.006832
3	rs10533596	g.55235827_55235828insTT	273,754 before LRTM1	GTT	0.0252424	G	0.0314474	-2.921	0.00349
3	rs62249889	g.55235830G>A	273,758 before LRTM1	A	0.0252424	G	0.0314474	2.921	0.00349
3	rs11920901	g.55235867A>G	273,795 before LRTM1	G	0.0306021	A	0.0539909	-2.686	0.007226	SLC22A5	6.99394e-20
3	rs12491607	g.55236699T>C	274,627 before LRTM1	C	0.0189483	T	0.0362985	-2.917	0.00353					LRRC8E	1.72224e-14	PKNOX2	7.32002e-34
3	rs11130465	g.55237095C>G	275,023 before LRTM1	G	0.014992	C	0.0382731	-2.936	0.003323
3	rs11708629	g.55237696T>G	275,624 before LRTM1	G	0.01303	T	0.0353565	-2.988	0.002813
3	rs10510777	g.55237738T>C	275,666 before LRTM1	C	0.010635	T	0.0201681	-3.215	0.001302
3	rs9860541	g.55237880T>A	275,808 before LRTM1	A	0.00355465	T	0.016554	3.441	0.0005792
3	rs6802697	g.55241137T>C	279,065 before LRTM1	C	0.0476311	C	0.265637	-1.876	0.06059
3	rs1466394	g.55241472T>C	279,400 before LRTM1	C	0.0476311	C	0.265637	-1.876	0.06059
3	rs9865011	g.55242399C>T	279,271 after WNT5A	T	0.0144442	C	0.0398251	2.927	0.003417							FOLR3	3.18765e-12
3	rs4431080	g.55242616A>G	279,054 after WNT5A	G	0.0476311	G	0.280125	-1.847	0.06478
3	rs9860392	g.55244813C>G	276,857 after WNT5A	G	0.00799151	C	0.0313702	-3.106	0.001898
3	rs11713839	g.55247823A>G	273,847 after WNT5A	G	0.0097502	A	0.014343	-3.341	0.0008343
3	rs62249893	g.55248676G>T	272,994 after WNT5A	T	0.0161087	T	0.0363986	2.943	0.003251
3	rs762336736	g.55250473_55250472del	271,198 after WNT5A	T	0.0391583	T	0.197439	2.07	0.03843
3	rs371396858	g.55250543_55250544insA	271,128 after WNT5A	TA	0.0129457	T	0.0174395	-3.233	0.001224
3	rs4955956	g.55250905A>G	270,765 after WNT5A	G	0.0479094	G	0.243432	-1.923	0.05447
3	rs11923377	g.67427443C>T	151,555 after MIR4272	T	0.00671174	T	0.958455	1.25	0.2115
3	rs4241439	g.67432995G>A	157,107 after MIR4272	A	0.0024987	A	0.761661	1.613	0.1067
3	rs7647085	g.67439784G>A	163,896 after MIR4272	A	0.00134891	A	0.582142	1.915	0.05544
3	rs1352657	g.67453018G>A	177,130 after MIR4272	A	0.049511	A	0.616796	1.32	0.1868
3	rs78609144	g.67459076C>T	183,188 after MIR4272	T	0.0496585	T	0.081003	2.435	0.0149
3	rs79963093	g.67460766G>A	184,878 after MIR4272	A	0.0496585	A	0.0287349	2.831	0.00464	NDUFA12	2.19124e-11
3	rs76856038	g.67461326T>C	185,438 after MIR4272	C	0.0496585	C	0.0756052	-2.463	0.01377
3	rs77072359	g.67466390C>T	190,502 after MIR4272	T	0.0496585	T	0.0287349	2.831	0.00464
3	rs144639902	g.67477792G>A	201,904 after MIR4272	A	0.0469835	A	0.0944258	2.38	0.0173
3	rs146355781	g.67491023A>G	214,015 within SUCLG2	G	0.031359	G	0.845158	-1.13	0.2584
3	rs73102378	g.67497590T>C	207,448 within SUCLG2	C	0.0331251	C	0.970998	-0.978	0.3281
3	rs115298081	g.67502760A>T	202,278 within SUCLG2	T	0.0492316	T	0.123788	-2.252	0.02433
3	rs73104317	g.67512059G>T	192,979 within SUCLG2	T	0.0331251	T	0.635196	1.371	0.1705
3	rs74356086	g.67512826T>C	192,212 within SUCLG2	C	0.0254269	C	0.15339	-2.271	0.02314
3	rs56407038	g.67516848A>G	188,190 within SUCLG2	G	0.0331251	G	0.585828	-1.434	0.1517
3	rs73104344	g.67518094A>G	186,944 within SUCLG2	G	0.0331251	G	0.585828	-1.434	0.1517					C6orf48	2.31627e-11	TRIM26	2.20959e-09
3	rs73104347	g.67519083C>A	185,955 within SUCLG2	A	0.0331251	A	0.438033	1.64	0.1009					LOC157273	3.07592e-09
3	rs73104351	g.67521429A>T	183,609 within SUCLG2	T	0.0331251	T	0.475639	-1.585	0.113
3	rs56027639	g.67525731T>C	179,307 within SUCLG2	C	0.0331251	C	0.475718	-1.585	0.1131
3	rs73104371	g.67533360G>C	171,678 within SUCLG2	C	0.0334321	C	0.480829	1.576	0.1151
3	rs12630694	g.67537884A>G	167,154 within SUCLG2	G	0.0331251	G	0.364956	-1.757	0.07887
4	rs12499100	g.105967860G>A	99,172 before TET2	A	0.0141981	A	0.534802	1.644	0.1001
4	rs7676563	g.105968943A>T	98,089 before TET2	T	0.0141981	T	0.555604	-1.616	0.106
4	rs7699148	g.105969243T>G	97,789 before TET2	G	0.0131319	G	0.3506	-1.937	0.05274
4	rs72664194	g.105969556A>C	97,476 before TET2	C	0.0499222	C	0.473367	-1.513	0.1304
4	rs7699743	g.105969701T>C	97,331 before TET2	C	0.000398141	C	0.748692	-1.858	0.0631
4	rs10446711	g.105970284A>G	96,748 before TET2	G	0.0499222	G	0.468595	-1.519	0.1286					MICA	1.38714e-41	MICA	1.55324e-29
4	rs10446712	g.105970333T>C	96,699 before TET2	C	0.0499222	C	0.468595	-1.519	0.1286
4	rs2130691	g.105970947A>G	96,085 before TET2	G	0.0131319	G	0.3506	-1.937	0.05274
4	rs2866763	g.105971428G>C	95,604 before TET2	C	0.0141981	C	0.555604	1.616	0.106					PPP1R18	5.39839e-58	PPP1R18	9.74085e-47
4	rs12511146	g.105971852A>G	95,180 before TET2	G	0.0131319	G	0.3506	-1.937	0.05274
4	rs12500583	g.105971949C>T	95,083 before TET2	T	0.0131319	T	0.3506	1.937	0.05274
4	rs61333584	g.105972377_105972376del	94,656 before TET2	G	0.000421577	G	0.842972	1.742	0.08147
4	rs6533173	g.105972510A>T	94,522 before TET2	T	0.0141981	T	0.555604	-1.616	0.106
4	rs1907144	g.105976078G>A	90,954 before TET2	A	0.0131319	A	0.3506	1.937	0.05274
4	rs68079510	g.105976299T>C	90,733 before TET2	C	0.0499222	C	0.487206	-1.493	0.1355							FOLR3	6.73211e-11
4	rs4563501	g.105976549G>A	90,483 before TET2	A	0.0141981	A	0.565768	1.603	0.109
4	rs6847240	g.105976755C>T	90,277 before TET2	T	0.0141981	T	0.589646	1.571	0.1161
4	rs34901844	g.105976879_105976879del	90,154 before TET2	A	0.0131319	A	0.375667	1.894	0.05817
4	rs7670900	g.105977501G>C	89,531 before TET2	C	0.0131319	C	0.3506	1.937	0.05274
4	rs1844655	g.105978111C>G	88,921 before TET2	G	0.0141981	G	0.555604	-1.616	0.106
4	rs10454792	g.105979732G>A	87,300 before TET2	A	0.0499222	A	0.487206	1.493	0.1355							FOLR3	6.73211e-11
4	rs4699151	g.105980388G>A	86,644 before TET2	A	0.0141981	A	0.569001	1.598	0.1099					PPP1R18	5.39839e-58	PPP1R18	9.74085e-47
4	rs36046743	g.105980621G>A	86,411 before TET2	A	0.0499222	A	0.487206	1.493	0.1355							FOLR3	6.73211e-11
4	rs13117794	g.105980927G>A	86,105 before TET2	A	0.0131319	A	0.3506	1.937	0.05274
4	rs2866765	g.105981329C>T	85,703 before TET2	T	0.0131319	T	0.3506	1.937	0.05274
4	rs35822090	g.105982077_105982076del	84,956 before TET2	T	0.0141981	T	0.555604	1.616	0.106
4	rs68063284	g.105982890T>A	84,142 before TET2	A	0.0499222	A	0.478304	1.505	0.1322
4	rs195150	g.105983673C>T	83,359 before TET2	T	0.0118551	T	0.3506	1.953	0.05081
4	rs195149	g.105986597G>A	80,435 before TET2	A	0.0133128	A	0.555604	1.627	0.1038
4	rs168989	g.105987915C>T	79,117 before TET2	T	0.0133128	T	0.555604	1.627	0.1038
4	rs195148	g.105988057T>C	78,975 before TET2	C	0.0118551	C	0.3506	-1.953	0.05081
4	rs17501461	g.105989773C>T	77,259 before TET2	T	0.0499222	T	0.600377	1.339	0.1804
4	rs195147	g.105990602G>A	76,430 before TET2	A	0.0118551	A	0.3506	1.953	0.05081					LTB	2.34019e-15	LTB	2.07355e-09
4	rs195146	g.105990836G>C	76,196 before TET2	C	0.0118551	C	0.3506	1.953	0.05081
4	rs195145	g.105993742G>A	73,290 before TET2	A	0.0118551	A	0.391639	1.884	0.05952
4	rs195144	g.105993797A>C	73,235 before TET2	C	0.0118551	C	0.426035	-1.83	0.06726
4	rs195143	g.105993917C>T	73,115 before TET2	T	7.34812e-05	T	0.814104	1.97	0.04884
4	rs12501298	g.105994197A>T	72,835 before TET2	T	0.0447484	T	0.683879	-1.255	0.2093
4	rs147302508	g.105994288_105994287del	72,745 before TET2	A	0.0124071	A	0.150669	2.397	0.01651					GDPD4	2.20094e-21	FRA10AC1	8.89524e-15
4	rs62331094	g.106003691A>G	63,341 before TET2	G	0.0131674	G	0.54587	-1.641	0.1007					PPP1R18	8.43219e-36	PPP1R18	1.32129e-39
4	rs62331118	g.106004342G>T	62,690 before TET2	T	0.0131674	T	0.54587	1.641	0.1007					LOC157273	3.07592e-09
4	rs62331119	g.106004617T>C	62,415 before TET2	C	0.0131674	C	0.735805	-1.402	0.1608					OR1N1	2.98129e-12
4	rs4699152	g.106012873A>G	54,159 before TET2	G	0.0492213	G	0.888917	-0.998	0.3184					HCP5	8.79207e-17	HCP5	3.21844e-14
4	rs764274	g.106016437G>T	50,595 before TET2	T	0.0129714	T	0.425779	1.816	0.06934
4	rs2866770	g.106019157A>C	47,875 before TET2	C	0.0322777	C	0.946137	-1.011	0.3122
4	rs7668143	g.106024361G>A	42,671 before TET2	A	0.0129714	A	0.493224	1.717	0.08607
4	rs11722422	g.106025586G>C	41,446 before TET2	C	0.0340842	C	0.969183	0.975	0.3296
4	rs4698931	g.106034478G>A	32,554 before TET2	A	0.0298368	A	0.248765	1.997	0.04577
4	rs10470983	g.106034941G>A	32,091 before TET2	A	0.0298368	A	0.248522	1.998	0.04572
4	rs11427185	g.106035159_106035158del	31,874 before TET2	T	0.012893	T	0.389041	1.875	0.06075					SPINK5	1.56047e-10
4	rs6533177	g.106039325A>T	27,707 before TET2	T	0.0120572	T	0.283757	-2.075	0.03803					GDPD4	1.65237e-10
4	rs6833042	g.106039477C>T	27,555 before TET2	T	0.0120572	T	0.283757	2.075	0.03803
4	rs723534	g.106040445C>T	26,587 before TET2	T	0.0101028	T	0.26962	2.131	0.03311
4	rs717767	g.106042241A>T	24,791 before TET2	T	0.0252284	T	0.438169	-1.688	0.09145
4	rs17035289	g.106048291T>C	18,741 before TET2	C	0.0276503	C	0.0460485	-2.765	0.005693
4	rs5860793	g.106050966_106050965del	16,067 before TET2	G	0.0452302	G	0.735371	1.191	0.2335
4	rs6843555	g.106055150A>G	11,882 before TET2	G	0.037926	G	0.144828	-2.228	0.0259
4	rs557947077	g.106058423_106058424insTTC	8,610 before TET2	TTTC	0.0317512	TTTC	0.169596	-2.184	0.02898
4	rs7679673	g.106061534C>A	5,498 before TET2	A	0.0254525	A	0.87837	1.129	0.2591					PPP1R18	8.77746e-46	PPP1R18	9.74085e-47
4	rs10007915	g.106065308C>G	1,724 before TET2	G	0.0356255	G	0.905211	-1.039	0.2988					PPP1R18	7.10309e-43	PPP1R18	9.74085e-47
4	rs4699158	g.106065949C>T	1,083 before TET2	T	0.00122221	T	0.599306	1.906	0.05669
4	rs116724552	g.106070300A>T	3,268 within TET2	T	0.00122221	T	0.594132	-1.912	0.05583
4	rs974801	g.106071064A>G	4,032 within TET2	G	0.0210553	G	0.690413	-1.381	0.1674
4	rs115918101	g.106072456C>T	5,424 within TET2	T	0.000588581	T	0.315831	2.424	0.01535
4	rs4699161	g.106073057C>T	6,025 within TET2	T	0.00122221	T	0.586975	1.922	0.05465
4	rs2866773	g.106076506A>G	9,474 within TET2	G	0.00122221	G	0.594132	-1.912	0.05583
4	rs12643257	g.106076749A>G	9,717 within TET2	G	0.0163118	G	0.743935	-1.359	0.1743
4	rs4698933	g.106078081C>G	11,049 within TET2	G	0.00122221	G	0.586975	-1.922	0.05465
4	rs2214408	g.106079334C>T	12,302 within TET2	T	0.00122221	T	0.586975	1.922	0.05465
4	rs115905992	g.106080431C>G	13,399 within TET2	G	0.00968852	G	0.449894	-1.825	0.06801
4	rs9884482	g.106081636T>C	14,604 within TET2	C	0.0199983	C	0.636853	-1.455	0.1456
4	rs2285720	g.106083776C>T	16,744 within TET2	T	0.0212134	T	0.693272	1.376	0.1689
4	rs12507519	g.106083884T>A	16,852 within TET2	A	0.0285517	A	0.747663	1.26	0.2077
4	rs17430132	g.106084939C>G	17,907 within TET2	G	0.00122221	G	0.595222	-1.911	0.05601
4	rs12645165	g.106087217T>C	20,185 within TET2	C	0.0209708	C	0.746992	-1.313	0.189
4	rs141041238	g.106087688C>T	20,656 within TET2	T	0.00325204	T	0.588063	1.791	0.07326
4	rs10014102	g.106088051T>A	21,019 within TET2	A	0.0212134	A	0.755511	1.301	0.1931
4	rs10028244	g.106089738A>T	22,706 within TET2	T	0.00275784	T	0.684607	-1.692	0.09059
4	rs17430146	g.106091946T>C	24,914 within TET2	C	0.00149182	C	0.727962	-1.721	0.08523
4	rs76583463	g.106092540C>T	25,508 within TET2	T	0.000725197	T	0.401072	2.252	0.02431
4	rs2214407	g.106093548C>T	26,516 within TET2	T	0.000725197	T	0.401072	2.252	0.02431
4	rs17430167	g.106094846T>G	27,814 within TET2	G	0.000725197	G	0.401072	-2.252	0.02431
4	rs116076427	g.106095619T>C	28,587 within TET2	C	0.0477568	C	0.465241	-1.533	0.1253
4	rs2903386	g.106099809T>C	32,777 within TET2	C	0.00653772	C	0.615081	-1.657	0.09745
4	rs17583558	g.106102406G>C	35,374 within TET2	C	0.00632053	C	0.638172	1.633	0.1024
4	rs115518672	g.106105751C>T	38,719 within TET2	T	0.00149182	T	0.739749	1.707	0.08781					MICA	2.07237e-16	MICA	4.40161e-12
4	rs4699164	g.106105875G>T	38,843 within TET2	T	0.00118917	T	0.366309	2.248	0.02458
4	rs28493806	g.106106709A>G	39,677 within TET2	G	0.00653772	G	0.634005	-1.633	0.1024
4	rs879541347	g.106109380A>G	42,348 within TET2	G	0.00138729	G	0.374045	-2.215	0.02674
4	rs142863568	g.106110362_106110363del	43,329 within TET2	G	0.00160502	G	0.786769	1.642	0.1005
4	rs112214303	g.106110657A>T	43,625 within TET2	T	0.00160502	T	0.786769	-1.642	0.1005					OR1N1	3.72816e-09
4	rs760401839	g.106110662_106110662del	43,629 within TET2	T	0.00160502	T	0.786769	1.642	0.1005
4	rs150633565	g.106112391_106112392insT	45,358 within TET2	CT	0.00968852	CT	0.448728	1.827	0.06775
4	rs12505746	g.106114071A>G	47,039 within TET2	G	0.000780605	G	0.580122	-1.987	0.04698
4	rs17508289	g.106115033G>A	48,001 within TET2	A	0.000780605	A	0.389242	2.262	0.02368
4	rs1015521	g.106115450G>T	48,418 within TET2	T	0.0144519	T	0.683445	1.451	0.1469
[truncated: 3,601 more rows]
